# Supplementary material for: piRNAs from Pig Testis Provide Evidence for a Conserved Role of the Piwi Pathway in Post-Transcriptional Gene Regulation in Mammals
Source: PLoS One. 2015 May 7;10(5):e0124860. doi: 10.1371/journal.pone.0124860 (PMC4423968; doi:10.1371/journal.pone.0124860)
Supplement: S1 File — (XLSX) [file pone.0124860.s006.xlsx]

## Sheet: 5' overlap and z-scores
5' overlap	All mapped reads S.scr.	TE-related reads	cDNA-related reads S.scr.	ping pong genes H.sap. (n=424)	ping pong genes M.mus (n=185)	ping pong genes S.scr. (n=115)			All mapped reads S.scr.	TE-related reads	cDNA-related reads S.scr.	ping pong genes H.sap. (n=424)	ping pong genes M.mus (n=185)	ping pong genes S.scr. (n=115)
1	316858	11273 S.scr.	636	76935.8	523.419	179.543		overlap 1-9 & 11-20, average	207414	20022.8	1373.11	217785	729.155	454.558
2	154956	12729	975	486713	501.182	368.88		standard deviation	39970.3	10555.5	388.343	137434	284.636	135.373
3	160395	13152	747	70923.4	508.83	236.522		z-score	44.422	17.2822	16.4337	13.4478	41.205	22.7194
4	193795	12569	1053	128089	896.116	337.41
5	227752	12630	1274	472333	709.044	376.043		Abbreviations
6	177293	22557	1251	216367	384.202	434.588		H.sap.	Homo sapiens
7	229566	25015	1030	378342	1002.43	359.272		M.mus.	Mus musculus
8	261310	50917	1486	181719	999.603	633.874		S.scr.	Sus scrofa
9	240950	16580	1815	199666	1426.48	551.096
10	1982975	202445	7755	2.06597e+06	12457.6	3530.16
11	185344	14691	1880	136054	910.392	630.085
12	199752	10191	1462	206784	1119.44	657.909
13	205006	18572	1797	467503	757.963	592.579
14	184051	17175	1163	75658.4	572.477	440.869
15	240902	37845	1900	219445	511.949	640.625
16	237352	20289	2105	163031	827.047	554.053
17	211367	14179	1361	61686.7	776.851	441.309
18	186678	35665	1483	309560	773.062	417.429
19	160764	28832	1364	77510.4	227.406	363.952
20	166784	16845	1307	209589	426.049	420.571
21	176341	13733	1549	65270.6	758.067	370.927
22	156981	11807	2388	166608	306.536	443.496
23	158171	32892	3540	64991.9	1077.11	284.995
24	144435	12317	4134	93408.9	636.101	442.433
25	140157	8217	1538	153357	355.918	227.702
26	167089	14735	1340	42501.6	819.793	310.505
27	127080	6628	1548	37637.4	214.737	286.373
28	115864	17524	808	27857.2	231.595	195.109
29	82319	8210	1049	8874.2	203.348	27.3364
30	11563	309	30	1243.32	43.5177	3.34294
31	997	65	3	163.126	0	1.5
32	56	0	0	0	0	0
33	2	0	0	0	0	0
34	0	0	0	0	0	0
