# Supplementary material for: piRNAs from Pig Testis Provide Evidence for a Conserved Role of the Piwi Pathway in Post-Transcriptional Gene Regulation in Mammals
Source: PLoS One. 2015 May 7;10(5):e0124860. doi: 10.1371/journal.pone.0124860 (PMC4423968; doi:10.1371/journal.pone.0124860)
Supplement: S2 File — (XLSX) [file pone.0124860.s007.xlsx]

## Sheet: ping pong signature (overall)
overlap	pig	mouse	human		pig	mouse	human
1	636.602	7489.2	92891.6		0.0122933	0.0160631	0.0118229
2	975.004	10612.2	517454		0.0188281	0.0227615	0.0658595
3	747.694	5500.27	99243.8		0.0144386	0.0117972	0.0126314
4	1053.09	16540.4	156940		0.020336	0.0354766	0.0199747
5	1274.84	21822.4	506746		0.0246182	0.0468055	0.0644966
6	1251.54	14184.1	245512		0.0241681	0.0304226	0.0312478
7	1030.78	12329.3	413984		0.0199052	0.0264444	0.0526903
8	1486.54	13132.7	218842		0.0287062	0.0281675	0.0278533
9	1815.87	22080.3	233950		0.0350659	0.0473588	0.0297762
10	7755.22	76335.5	2.17597e+06		0.149759	0.163727	0.276949
11	1880.56	17093.3	176030		0.0363151	0.0366625	0.0224045
12	1462.28	23652.3	247956		0.0282377	0.0507305	0.0315589
13	1797.23	26759.1	513393		0.0347059	0.0573939	0.0653426
14	1163.87	13868.3	109615		0.0224752	0.0297452	0.0139513
15	1900.31	23354.9	255622		0.0366965	0.0500925	0.0325345
16	2105.49	35116.1	200086		0.0406587	0.0753185	0.0254662
17	1361.02	25402.7	95590.7		0.0262823	0.0544847	0.0121664
18	1483.33	16980.7	347059		0.0286443	0.036421	0.0441723
19	1364.1	8102.32	113791		0.0263419	0.0173782	0.0144829
20	1307.29	14681.2	243540		0.0252447	0.0314889	0.0309968
21	1549.06	20010.2	100345		0.0299135	0.0429186	0.0127715
22	2388.86	7970.48	209579		0.0461308	0.0170954	0.0266744
23	3540.92	7762.51	100330		0.0683779	0.0166494	0.0127696
24	4134.44	7655.18	131696		0.0798392	0.0164191	0.0167618
25	1538.1	6785.5	187670		0.0297019	0.0145538	0.0238858
26	1340.29	3409.77	64007.6		0.0258821	0.00731341	0.00814663
27	1548.49	3213.05	49246.2		0.0299025	0.00689149	0.00626786
28	808.377	2348.85	37071		0.0156104	0.00503791	0.00471824
29	1049.36	1897.92	10837.2		0.020264	0.00407074	0.00137932
30	30.9941	140.695	1766.12		0.00059852	0.000301769	0.000224785
31	3	3.56667	175.827		5.79323e-05	7.64993e-06	2.23786e-05
32	0	0	0		0	0	0
sum	51784.5	466235	7.85694e+06

## Sheet: conserved targets
	pig ID	ortholog ID	name
pig/human	ENSSSCG00000016383	ENSG00000188199	NUTM2B
pig/human	ENSSSCG00000016383	ENSG00000184923	NUTM2A
pig/human	ENSSSCG00000016383	ENSG00000228570	NUTM2E
pig/human	ENSSSCG00000016383	ENSG00000214562	NUTM2D
pig/human	ENSSSCG00000026202	ENSG00000188199	NUTM2B
pig/human	ENSSSCG00000026202	ENSG00000184923	NUTM2A
pig/human	ENSSSCG00000026202	ENSG00000228570	NUTM2E
pig/human	ENSSSCG00000026202	ENSG00000214562	NUTM2D
pig/human	ENSSSCG00000027174	ENSG00000188199	NUTM2B
pig/human	ENSSSCG00000027174	ENSG00000184923	NUTM2A
pig/human	ENSSSCG00000027174	ENSG00000228570	NUTM2E
pig/human	ENSSSCG00000027174	ENSG00000214562	NUTM2D
pig/human	ENSSSCG00000030652	ENSG00000238083	LRRC37A2
pig/human	ENSSSCG00000030652	ENSG00000176681	LRRC37A
pig/human	ENSSSCG00000022537	ENSG00000196787	HIST1H2AG
pig/mouse	ENSSSCG00000023996	ENSMUSG00000060227	Casc4
pig/mouse	ENSSSCG00000022464	ENSMUSG00000059486	Kbtbd2
pig/mouse	ENSSSCG00000021399	ENSMUSG00000064220	Hist2h2aa2
pig/mouse	ENSSSCG00000003651	ENSMUSG00000043333	Rhbdl2
pig/mouse	ENSSSCG00000015243	ENSMUSG00000042496	Prdm10
pig/mouse	ENSSSCG00000001204	ENSMUSG00000021327	Zkscan3

## Sheet: ping pong cdna (pig)
gene/overlap length	overlaps	hits (norm.)	hits (norm.)/1M mapped reads
ENSSSCT00000032414 ensembl:known_by_projection chromosome:Sscrofa10.2:9:10406856:10425772:1 gene:ENSSSCG00000021638 gene_biotype:protein_coding transcript_biotype:protein_coding		1341.25	10093.1
1	12
2	34.5
3	16.5
4	21
5	10.5
6	34.5
7	23
8	10
9	34.5
10	103.288
11	36.277
12	17
13	7.5
14	8
15	29.5
16	3.5
17	13.9238
18	11.185
19	5.5
20	13.5
21	9.5
22	15
23	22.5
24	24.5
25	5.49408
26	19
27	7.07791
28	14.5255
29	2
30
31
32
33
34
ENSSSCT00000024826 ensembl:novel chromosome:Sscrofa10.2:11:1538495:1550064:-1 gene:ENSSSCG00000021976 gene_biotype:protein_coding transcript_biotype:protein_coding		1093.75	8230.62
1	21
2	95
3	14.75
4	46
5	25.75
6	33.25
7	37.5
8	57.25
9	32.25
10	221.25
11	14.25
12	32.75
13	28.5
14	15
15	35.5
16	59.5
17	11
18	34
19	34.75
20	41
21	21.5
22	34.5
23	9.75
24	26
25	29.25
26	22.75
27	10
28	14
29	5
30
31
32
33
34
ENSSSCT00000003015 ensembl:known chromosome:Sscrofa10.2:6:13272176:13293758:1 gene:ENSSSCG00000002721 gene_biotype:protein_coding transcript_biotype:protein_coding		905.114	6811.11
1	12
2	82.1081
3	25
4	41.5
5	48
6	33.2433
7	55.5
8	83.6377
9	42
10	333.692
11	115.719
12	108.899
13	89.0243
14	79.6405
15	92.0783
16	88
17	70.428
18	61.6785
19	50.1769
20	79.2667
21	47.5
22	24.1544
23	40.97
24	82.2393
25	41.05
26	52
27	66.6325
28	35.7935
29	7
30
31
32
33
34
ENSSSCT00000000005 ensembl:known_by_projection chromosome:Sscrofa10.2:5:509044:516263:-1 gene:ENSSSCG00000000004 gene_biotype:protein_coding transcript_biotype:protein_coding		583	4387.15
1
2
3
4
5
6
7
8
9	1.5
10	10.5
11
12
13
14
15
16	3
17
18
19
20
21
22
23	1.5
24
25
26
27
28
29
30
31
32
33
34
ENSSSCT00000026338 ensembl:novel chromosome:Sscrofa10.2:18:332983:365339:-1 gene:ENSSSCG00000027174 gene_biotype:protein_coding transcript_biotype:protein_coding		439.925	3310.49
1	45.2417
2	44.7417
3	81.25
4	82.0333
5	77.2083
6	143.992
7	97.3083
8	214.967
9	208.542
10	690.892
11	156.725
12	196.325
13	155.342
14	167.342
15	156.758
16	181.208
17	166.783
18	118.725
19	61.7917
20	131.067
21	124.958
22	131.325
23	86.75
24	110.458
25	32.4833
26	117.167
27	39.5
28	54.75
29	1.375
30
31
32
33
34
ENSSSCT00000017838 ensembl:novel chromosome:Sscrofa10.2:15:155327064:155334227:-1 gene:ENSSSCG00000016383 gene_biotype:protein_coding transcript_biotype:protein_coding		382.008	2874.66
1	42.2833
2	34.825
3	47.4583
4	43.2
5	45.2083
6	83.0333
7	70.3833
8	97.4667
9	48.0417
10	385.433
11	90.9333
12	98.2833
13	177.008
14	64.425
15	82.2583
16	126.833
17	110.742
18	90.6417
19	64.9167
20	65.275
21	96.125
22	131.117
23	78.5833
24	77.5833
25	32.4
26	58.3333
27	67
28	54
29	3.125
30
31	1.5
32
33
34
ENSSSCT00000030351 ensembl:known chromosome:Sscrofa10.2:14:32196933:32226599:1 gene:ENSSSCG00000028005 gene_biotype:protein_coding transcript_biotype:protein_coding		228.054	1716.14
1	2.0561
2	8.5
3
4	8.03571
5	7
6	9
7
8	5
9	1.09034
10	31.3587
11	3.27879
12	7.79181
13	7
14	6.07771
15	5.05155
16	12.5
17	4.93283
18	13.7725
19	11.3872
20	3.63498
21	0.0560976
22	1.5
23	0.936341
24	4.16166
25	4.29923
26	2.03202
27	9.97477
28	0.0290404
29	3.5
30
31
32
33
34
ENSSSCT00000023024 havana:novel chromosome:Sscrofa10.2:4:108523557:108524095:-1 gene:ENSSSCG00000021399 gene_biotype:protein_coding transcript_biotype:protein_coding		227.6	1712.72
1	6
2	4.075
3	6.75
4	11.2833
5	12.4
6	12.925
7	15.25
8	27.775
9	17.2833
10	143.192
11	23.15
12	34.4917
13	26.3083
14	35.8833
15	57.175
16	20.2
17	17.525
18	13.475
19	63.9667
20	8.2
21	5.20833
22	3.5
23	11.5833
24	5.25
25	5.5
26	3.04167
27	1
28	1.5
29	0.5
30
31
32
33
34
ENSSSCT00000033086 havana:novel chromosome:Sscrofa10.2:14:86782891:86786357:-1 gene:ENSSSCG00000026268 gene_biotype:protein_coding transcript_biotype:protein_coding		227.25	1710.09
1
2	3
3
4	7.25
5	4.25
6	4.25
7	5.25
8	6
9	9
10	24.5
11	3.5
12	5.75
13	5.25
14	2
15	5
16	3.5
17	4.5
18	5.25
19	5.5
20	7.25
21	6.25
22	5.25
23	4.25
24	1
25	7.25
26	7.75
27	5.25
28	1.25
29	2.75
30	0.75
31
32
33
34
ENSSSCT00000026140 ensembl:novel chromosome:Sscrofa10.2:15:115432961:115433368:-1 gene:ENSSSCG00000024477 gene_biotype:protein_coding transcript_biotype:protein_coding		171.533	1290.81
1	24
2	12.5
3	37.45
4	10
5	82.85
6	30
7	19.25
8	48.8333
9	87.5
10	215.867
11	41.8333
12	94
13	63.2
14	42.25
15	63.7
16	13
17	21.75
18	35.7
19	32.2
20	23.5
21	21.5
22	20.5
23	8.5
24	26
25	17
26	3.5
27	9.5
28	3
29
30	2
31
32
33
34
ENSSSCT00000018860 ensembl:novel chromosome:Sscrofa10.2:12:18250517:18291179:1 gene:ENSSSCG00000017324 gene_biotype:protein_coding transcript_biotype:protein_coding		171.25	1288.68
1	2
2	7.16667
3	1.08333
4	11.0833
5	6.91667
6	12
7	4.91667
8	16.5833
9	2.66667
10	43.0417
11	3.16667
12	10.5
13	3.58333
14	1.33333
15	9.41667
16	3.04167
17	1.33333
18	7.20833
19	6.66667
20	18.5417
21	3.875
22	8.75
23	3.04167
24	6.66667
25	6.5
26
27	7.125
28	2.875
29
30
31
32
33
34
ENSSSCT00000030653 ensembl:known_by_projection chromosome:Sscrofa10.2:7:22079600:22080010:-1 gene:ENSSSCG00000028829 gene_biotype:protein_coding transcript_biotype:protein_coding		117	880.441
1
2
3	1.33333
4
5	0.666667
6
7
8
9	0.666667
10	61
11	10.8
12	0.3
13	0.666667
14	0.666667
15	0.6
16	3.8
17
18	1.33333
19
20	1.5
21	1.5
22
23
24
25	18
26
27	6.66667
28
29
30
31
32
33
34
ENSSSCT00000030733 ensembl:novel chromosome:Sscrofa10.2:12:17994415:18056743:-1 gene:ENSSSCG00000030652 gene_biotype:protein_coding transcript_biotype:protein_coding		108.25	814.596
1	2
2	6.33333
3	2.41667
4	11.0833
5	4.25
6	13.3333
7	4.25
8	15.0833
9	2.66667
10	38.375
11	3.16667
12	7.66667
13	3.58333
14	1.33333
15	9.41667
16	3.04167
17	1.33333
18	4.875
19	6.66667
20	18.2083
21	3.875
22	8.75
23	3.04167
24	8.66667
25	9
26
27	7.125
28	2.875
29
30
31
32
33
34
ENSSSCT00000026543 ensembl:novel chromosome:Sscrofa10.2:3:45093945:45102159:-1 gene:ENSSSCG00000026202 gene_biotype:protein_coding transcript_biotype:protein_coding		106.092	798.354
1	1.25
2	6.875
3
4	10.4
5	2.625
6	8.5
7	11.825
8	27.4167
9	9.66667
10	72.4417
11	7.04167
12	13.8333
13	11.425
14	0.916667
15	8.21667
16	7.75
17	8.825
18	1.35
19	9.66667
20	0.775
21	2.25
22	10.2833
23	0.5
24	3.125
25	3.69167
26	7.625
27	25.125
28	7
29	0.5
30
31
32
33
34
ENSSSCT00000025504 ensembl:known_by_projection chromosome:Sscrofa10.2:6:56197893:56218096:-1 gene:ENSSSCG00000027774 gene_biotype:protein_coding transcript_biotype:protein_coding		100.883	759.156
1
2
3
4
5
6
7
8
9	1.01852
10	4.10943
11
12
13
14
15
16
17
18
19
20
21
22
23
24
25
26
27
28
29
30
31
32
33
34
ENSSSCT00000035167 havana:known chromosome:Sscrofa10.2:4:67612435:67656101:-1 gene:ENSSSCG00000006175 gene_biotype:protein_coding transcript_biotype:protein_coding		100.5	756.276
1
2
3
4
5
6
7
8
9
10	55
11	13.5
12	8
13
14	2
15	17.5
16
17
18
19
20
21
22
23
24
25
26
27
28
29
30
31
32
33
34
ENSSSCT00000029181 ensembl:novel chromosome:Sscrofa10.2:7:23186672:23187082:-1 gene:ENSSSCG00000027435 gene_biotype:protein_coding transcript_biotype:protein_coding		95.5	718.65
1
2
3
4
5	0.666667
6
7
8
9	0.666667
10	59.8333
11	10.8
12	0.3
13	0.666667
14	0.666667
15	0.6
16	0.3
17
18	1.33333
19
20
21
22
23
24
25
26
27	6.66667
28
29
30
31
32
33
34
ENSSSCT00000004047 ensembl:known_by_projection chromosome:Sscrofa10.2:6:87871031:87912911:-1 gene:ENSSSCG00000003651 gene_biotype:protein_coding transcript_biotype:protein_coding		91.7231	690.229
1
2
3
4
5
6
7
8	4
9	1.5
10	87.5
11
12
13
14
15
16
17
18
19
20
21
22
23
24
25
26
27
28
29
30
31
32
33
34
ENSSSCT00000003260 ensembl:known_by_projection chromosome:Sscrofa10.2:6:41631040:41685165:-1 gene:ENSSSCG00000002938 gene_biotype:protein_coding transcript_biotype:protein_coding		66.8519	503.069
1
2
3
4
5
6
7
8
9	4.03704
10	9.55556
11
12
13
14
15
16
17
18
19
20
21
22
23
24
25
26
27
28
29
30
31
32
33
34
ENSSSCT00000026958 ensembl:known_by_projection chromosome:Sscrofa10.2:18:44530655:44556141:1 gene:ENSSSCG00000022464 gene_biotype:protein_coding transcript_biotype:protein_coding		65.8334	495.405
1
2
3
4
5
6
7
8
9	0.221426
10	39.1834
11	19.5451
12
13	0.879216
14	0.443478
15
16
17
18
19
20
21
22
23
24	1.13804
25	0.355072
26
27
28
29
30
31
32
33
34
ENSSSCT00000036347 havana:known_by_projection chromosome:Sscrofa10.2:12:5492062:5496460:1 gene:ENSSSCG00000017199 gene_biotype:protein_coding transcript_biotype:protein_coding		64	481.609
1
2
3
4
5
6
7
8
9
10	6.5
11
12
13	2.5
14
15	2.5
16
17
18
19
20
21
22
23
24
25
26
27
28
29
30
31
32
33
34
ENSSSCT00000018724 ensembl_havana_transcript:known_by_projection chromosome:Sscrofa10.2:12:5492062:5496460:1 gene:ENSSSCG00000017199 gene_biotype:protein_coding transcript_biotype:protein_coding		64	481.609
1
2
3
4
5
6
7
8
9
10	6.5
11
12
13	2.5
14
15	2.5
16
17
18
19
20
21
22
23
24
25
26
27
28
29
30
31
32
33
34
ENSSSCT00000010009 ensembl:known_by_projection chromosome:Sscrofa10.2:8:120682813:120700145:-1 gene:ENSSSCG00000009141 gene_biotype:protein_coding transcript_biotype:protein_coding		62.493	470.268
1
2
3
4
5
6
7
8
9
10	181
11	25
12	11
13
14
15	0.321429
16
17
18
19
20
21
22
23	1.10119
24
25
26
27
28
29
30
31
32
33
34
ENSSSCT00000024276 ensembl:known_by_projection chromosome:Sscrofa10.2:9:51344792:51345223:-1 gene:ENSSSCG00000022645 gene_biotype:protein_coding transcript_biotype:protein_coding		61.375	461.855
1
2
3
4
5
6
7
8
9
10	120.25
11
12
13
14
15	33.625
16
17
18
19	3
20
21
22	35.5
23
24
25
26
27
28
29
30
31
32
33
34
ENSSSCT00000001265 ensembl:novel chromosome:Sscrofa10.2:7:23089038:23089448:-1 gene:ENSSSCG00000024918 gene_biotype:protein_coding transcript_biotype:protein_coding		61	459.033
1
2
3
4
5	0.666667
6
7
8
9	0.666667
10	47.8333
11
12
13	0.666667
14	0.666667
15
16
17
18	1.33333
19
20
21
22
23
24
25
26
27	6.66667
28
29
30
31
32
33
34
ENSSSCT00000012752 ensembl:known_by_projection chromosome:Sscrofa10.2:13:84520140:84550064:-1 gene:ENSSSCG00000011650 gene_biotype:protein_coding transcript_biotype:protein_coding		61	459.033
1
2
3
4
5
6
7
8
9
10	5
11
12
13
14
15
16
17
18
19
20
21
22
23
24
25	2
26
27
28
29
30
31
32
33
34
ENSSSCT00000030574 ensembl:known_by_projection chromosome:Sscrofa10.2:1:271716210:271717931:1 gene:ENSSSCG00000028757 gene_biotype:protein_coding transcript_biotype:protein_coding		51.5185	387.684
1
2
3
4
5
6
7
8
9
10	3.03704
11
12
13
14
15
16
17
18
19
20
21
22
23
24
25
26
27
28
29
30
31
32
33
34
ENSSSCT00000005533 ensembl:known_by_projection chromosome:Sscrofa10.2:1:200410387:200424733:1 gene:ENSSSCG00000005017 gene_biotype:protein_coding transcript_biotype:protein_coding		51.1062	384.581
1	0.610088
2
3
4
5
6
7
8
9
10	28.4255
11	1.5
12
13	0.12963
14
15	0.131519
16
17
18	0.146825
19
20
21
22	0.361111
23	0.0530403
24	7.84547
25
26	1.18791
27
28
29	0.0279857
30
31
32
33
34
ENSSSCT00000035976 ensembl_havana_transcript:known_by_projection chromosome:Sscrofa10.2:13:31054738:31086642:1 gene:ENSSSCG00000011300 gene_biotype:protein_coding transcript_biotype:protein_coding		48.6162	365.843
1
2
3
4
5
6
7
8
9
10	1.73926
11
12
13
14
15
16
17
18
19
20
21
22
23	0.47003
24	0.739261
25
26
27
28
29
30
31
32
33
34
ENSSSCT00000003332 ensembl:known_by_projection chromosome:Sscrofa10.2:6:44627745:44646736:1 gene:ENSSSCG00000003000 gene_biotype:protein_coding transcript_biotype:protein_coding		47.7558	359.369
1	1.07485
2	7.33475
3
4	3.71887
5	8.13027
6	2.29696
7	1.21725
8	1.18959
9	7.35812
10	53.832
11	7.64593
12	0.0949946
13	0.0694778
14
15	0.210145
16	5.73726
17	0.28846
18	1.79692
19	0.988032
20	0.0565891
21	1.54286
22	0.499512
23	2.57043
24	14.425
25	4.2576
26	1.25249
27	0.238095
28	1.32857
29	0.0279857
30	0.205563
31
32
33
34
ENSSSCT00000025383 ensembl:known chromosome:Sscrofa10.2:4:102860516:102870909:1 gene:ENSSSCG00000023991 gene_biotype:protein_coding transcript_biotype:protein_coding		44.7987	337.116
1
2	1.2
3
4
5
6
7
8	1.05
9
10	6.59205
11
12	1.05882
13
14
15	1.16667
16
17
18
19
20
21
22
23
24
25
26
27
28
29
30
31
32
33
34
ENSSSCT00000015140 ensembl:known_by_projection chromosome:Sscrofa10.2:2:60624326:60646145:1 gene:ENSSSCG00000013861 gene_biotype:protein_coding transcript_biotype:protein_coding		43.4022	326.607
1	4.58333
2	0.559769
3
4
5
6	1.01333
7
8	4.92857
9
10	28.6318
11	2
12
13
14
15	1.59944
16	1.73861
17
18	0.178571
19
20
21	2
22	2.05976
23	0.537656
24	11.4973
25	2.5
26
27
28
29
30
31
32
33
34
ENSSSCT00000024468 ensembl:known_by_projection chromosome:Sscrofa10.2:14:145096700:145179039:-1 gene:ENSSSCG00000029482 gene_biotype:protein_coding transcript_biotype:protein_coding		42	316.056
1
2
3
4
5
6
7
8
9
10	2
11
12
13
14
15
16
17
18
19
20
21
22
23
24
25
26
27
28
29
30
31
32
33
34
ENSSSCT00000002702 ensembl:known_by_projection chromosome:Sscrofa10.2:7:118431048:118546572:1 gene:ENSSSCG00000002432 gene_biotype:protein_coding transcript_biotype:protein_coding		36.5	274.667
1
2
3
4
5
6
7
8
9
10	10
11
12
13
14
15
16
17
18
19
20
21
22
23
24
25
26
27
28
29
30
31
32
33
34
ENSSSCT00000027102 ensembl:known_by_projection chromosome:Sscrofa10.2:3:140434476:140444644:1 gene:ENSSSCG00000025305 gene_biotype:protein_coding transcript_biotype:protein_coding		34.0156	255.972
1
2
3
4
5
6
7
8
9
10	8.5
11
12
13
14
15
16
17
18
19
20
21
22
23
24
25
26
27
28
29
30
31
32
33
34
ENSSSCT00000004427 ensembl:known_by_projection chromosome:Sscrofa10.2:6:57712692:57722153:1 gene:ENSSSCG00000004004 gene_biotype:protein_coding transcript_biotype:protein_coding		31.5542	237.45
1
2
3
4
5
6
7
8
9	0.662037
10	5.19841
11
12
13
14
15
16
17
18
19
20
21
22
23
24
25
26
27
28
29
30
31
32
33
34
ENSSSCT00000009498 ensembl:known_by_projection chromosome:Sscrofa10.2:8:511356:626847:-1 gene:ENSSSCG00000008681 gene_biotype:protein_coding transcript_biotype:protein_coding		31	233.279
1
2
3
4
5
6
7
8
9
10	3
11
12
13
14
15
16
17
18
19
20
21
22
23
24
25
26
27
28
29
30
31
32
33
34
ENSSSCT00000028273 ensembl:known_by_projection chromosome:Sscrofa10.2:3:29432642:29558448:1 gene:ENSSSCG00000024206 gene_biotype:protein_coding transcript_biotype:protein_coding		27.368	205.948
1	0.76087
2	1.18656
3
4	0.0574463
5	0.282443
6	1.26363
7	1.26397
8	1.18959
9	0.0532023
10	3.06298
11	0.181328
12	0.244727
13	0.763582
14
15	0.281278
16
17	0.215909
18	1.3286
19	0.273215
20	0.576923
21
22	0.340642
23	0.320346
24	0.0537984
25
26	1.18791
27
28
29	0.188242
30
31
32
33
34
ENSSSCT00000015648 ensembl:known_by_projection chromosome:Sscrofa10.2:2:145502990:145503956:-1 gene:ENSSSCG00000014322 gene_biotype:protein_coding transcript_biotype:protein_coding		26.5	199.416
1
2
3
4
5
6
7
8
9
10	1.5
11
12
13
14
15
16
17
18
19
20
21
22
23
24
25
26
27
28
29
30
31
32
33
34
ENSSSCT00000003253 ensembl:novel chromosome:Sscrofa10.2:6:42094728:42096625:1 gene:ENSSSCG00000030256 gene_biotype:protein_coding transcript_biotype:protein_coding		25.2685	190.149
1
2
3
4
5
6
7
8
9
10	1.01852
11
12
13
14
15
16
17
18
19
20
21
22
23
24
25
26
27
28
29
30
31
32
33
34
ENSSSCT00000030788 ensembl:novel chromosome:Sscrofa10.2:X:94029319:94030485:-1 gene:ENSSSCG00000028955 gene_biotype:protein_coding transcript_biotype:protein_coding		23.4032	176.112
1	0.311111
2	0.311111
3
4
5
6
7
8	0.583333
9
10	5.25
11
12	0.583333
13
14	0.253968
15
16	1.5
17	0.253968
18	0.953968
19
20
21
22
23
24
25
26
27
28
29
30
31
32
33
34
ENSSSCT00000004412 ensembl:known_by_projection chromosome:Sscrofa10.2:6:57102604:57106521:1 gene:ENSSSCG00000003990 gene_biotype:protein_coding transcript_biotype:protein_coding		22.5185	169.455
1
2
3
4
5
6
7
8
9
10	1.01852
11
12
13
14
15
16
17
18
19
20
21
22
23
24
25
26
27
28
29
30
31
32
33
34
ENSSSCT00000023302 ensembl:known_by_projection chromosome:Sscrofa10.2:18:18570844:18581935:1 gene:ENSSSCG00000016548 gene_biotype:protein_coding transcript_biotype:protein_coding		18.8667	141.974
1
2
3
4
5
6
7
8
9
10	0.533333
11
12
13
14
15
16
17
18
19
20
21
22
23
24
25
26
27
28
29
30
31
32
33
34
ENSSSCT00000010321 ensembl:known_by_projection chromosome:Sscrofa10.2:11:22535204:22570722:-1 gene:ENSSSCG00000009419 gene_biotype:protein_coding transcript_biotype:protein_coding		18.5909	139.899
1
2
3
4
5
6
7
8
9
10	1.43372
11	0.640143
12
13
14
15
16
17	0.245228
18	0.109174
19
20
21
22
23
24
25
26
27	0.0779077
28	0.0255142
29
30
31
32
33
34
ENSSSCT00000018018 ensembl:known_by_projection chromosome:Sscrofa10.2:18:18531185:18581935:1 gene:ENSSSCG00000016548 gene_biotype:protein_coding transcript_biotype:protein_coding		18.3667	138.212
1
2
3
4
5
6
7
8
9
10	0.533333
11
12
13
14
15
16
17
18
19
20
21
22
23
24
25
26
27
28
29
30
31
32
33
34
ENSSSCT00000006171 ensembl:known chromosome:Sscrofa10.2:1:301871923:301875380:-1 gene:ENSSSCG00000005612 gene_biotype:protein_coding transcript_biotype:protein_coding		18.3333	137.961
1
2
3
4
5
6
7
8
9
10	3
11
12
13
14
15
16
17
18
19
20
21
22
23
24
25
26
27
28
29
30
31
32
33
34
ENSSSCT00000025151 ensembl:novel chromosome:Sscrofa10.2:1:84446264:84464489:-1 gene:ENSSSCG00000020883 gene_biotype:protein_coding transcript_biotype:protein_coding		17.575	132.254
1
2
3
4	0.594203
5	2.42754
6
7
8	0.36087
9	0.88587
10	11.7855
11
12
13	0.853997
14
15
16
17
18	1.3286
19	0.273215
20
21
22
23
24
25
26
27
28
29
30
31
32
33
34
ENSSSCT00000030477 ensembl:known_by_projection chromosome:Sscrofa10.2:16:31747651:31764733:1 gene:ENSSSCG00000029484 gene_biotype:protein_coding transcript_biotype:protein_coding		17.5	131.69
1
2
3
4
5
6
7
8
9
10	20.5
11
12
13
14
15
16
17
18
19
20
21
22
23
24
25
26
27
28
29
30
31
32
33
34
ENSSSCT00000023443 ensembl:known_by_projection chromosome:Sscrofa10.2:18:18570862:18581935:1 gene:ENSSSCG00000016548 gene_biotype:protein_coding transcript_biotype:protein_coding		17.3667	130.686
1
2
3
4
5
6
7
8
9
10	0.533333
11
12
13
14
15
16
17
18
19
20
21
22
23
24
25
26
27
28
29
30
31
32
33
34
ENSSSCT00000008556 ensembl:known_by_projection chromosome:Sscrofa10.2:3:18796319:18810914:1 gene:ENSSSCG00000007808 gene_biotype:protein_coding transcript_biotype:protein_coding		16.9268	127.376
1
2
3
4
5
6
7
8
9
10	1.6422
11
12
13	0.380952
14
15
16
17
18
19
20
21
22
23	0.0243223
24	0.139688
25	0.0589744
26
27
28	0.0794314
29
30
31
32
33
34
ENSSSCT00000028286 ensembl:known_by_projection chromosome:Sscrofa10.2:8:32380057:32387060:-1 gene:ENSSSCG00000021793 gene_biotype:protein_coding transcript_biotype:protein_coding		16.3637	123.139
1
2
3
4	1.04707
5	0.523256
6
7
8
9
10	4.75481
11
12
13
14
15
16
17
18	0.269288
19	0.134367
20
21
22
23	1.63754
24	0.877273
25
26
27
28
29
30
31
32
33
34
ENSSSCT00000004345 ensembl:known_by_projection chromosome:Sscrofa10.2:6:154032313:154038467:-1 gene:ENSSSCG00000003929 gene_biotype:protein_coding transcript_biotype:protein_coding		15.7739	118.701
1
2	11.0106
3
4
5
6
7
8
9
10	33.8295
11	11.0417
12
13
14
15
16
17
18
19
20
21
22
23
24
25
26
27	0.583997
28	0.0290404
29
30
31
32
33
34
ENSSSCT00000032701 havana:known_by_projection chromosome:Sscrofa10.2:12:19511368:19518346:-1 gene:ENSSSCG00000023014 gene_biotype:protein_coding transcript_biotype:protein_coding		14.4527	108.759
1	0.406076
2	0.969756
3	0.858661
4	7.29423
5	6.83926
6	2.18479
7	1.09529
8	2.78558
9	9.22543
10	22.9806
11	5.49314
12	1.48514
13	1.46438
14	5.78366
15	4.66901
16	1.45811
17	1.60322
18	0.196613
19	2.0107
20	1.0677
21	6.18484
22	4.046
23	0.105495
24	0.538326
25	0.995115
26	2.5844
27	3.78459
28	1.1859
29	0.25
30
31
32
33
34
ENSSSCT00000025826 ensembl:novel chromosome:Sscrofa10.2:1:141682597:141949823:1 gene:ENSSSCG00000023996 gene_biotype:protein_coding transcript_biotype:protein_coding		14.3027	107.63
1
2	1.83333
3
4	0.0574463
5	7.72411
6	1.26363
7	1.21725
8	1.18959
9	4.05501
10	27.7156
11	4.21404
12	0.0949946
13	0.0694778
14
15
16
17	0.0905436
18	1.79692
19	0.988032
20	0.0565891
21
22	0.0652174
23	2.57043
24	13.2583
25	2.5076
26	1.25249
27
28
29	0.0279857
30	0.205563
31
32
33
34
ENSSSCT00000000431 ensembl:known_by_projection chromosome:Sscrofa10.2:5:23306962:23332964:-1 gene:ENSSSCG00000000399 gene_biotype:protein_coding transcript_biotype:protein_coding		13.9211	104.758
1
2
3
4
5
6
7
8
9
10	19.1163
11
12
13	0.138641
14
15
16
17
18	0.180936
19	0.0899144
20
21
22
23	0.130359
24	3.14913
25	0.046875
26
27
28
29
30
31
32
33
34
ENSSSCT00000001302 ensembl:novel chromosome:Sscrofa10.2:7:24036965:24046292:1 gene:ENSSSCG00000001204 gene_biotype:protein_coding transcript_biotype:protein_coding		13.5	101.589
1
2
3
4
5
6
7
8
9
10	3
11
12
13
14
15
16
17
18
19
20
21
22
23
24
25
26
27
28
29
30
31
32
33
34
ENSSSCT00000017180 ensembl:known chromosome:Sscrofa10.2:15:51499660:51503186:1 gene:ENSSSCG00000015779 gene_biotype:protein_coding transcript_biotype:protein_coding		13.25	99.708
1
2
3
4
5
6
7	1
8
9
10	3
11
12
13
14
15
16
17
18
19
20	1
21
22
23
24	1
25
26
27
28
29
30
31
32
33
34
ENSSSCT00000016258 ensembl:known_by_projection chromosome:Sscrofa10.2:9:19327662:19360915:-1 gene:ENSSSCG00000014903 gene_biotype:protein_coding transcript_biotype:protein_coding		13.0026	97.846
1
2
3
[truncated: 2,026 more rows]

## Sheet: ping pong cdna (mouse)
gene/overlap length	overlaps	hits (norm.)	hits (norm.)/1M mapped reads
ENSMUST00000071101 ensembl:known chromosome:GRCm38:6:128187846:128200623:-1 gene:ENSMUSG00000056771 gene_biotype:protein_coding transcript_biotype:protein_coding		17508	20049.4
1	2
2	2
3	4
4
5	6
6	12
7
8
9	14
10	56
11	12
12
13
14
15
16	6
17	22
18
19
20
21
22	7
23
24
25	18
26	16
27
28	3
29	6
30	27
31
32
ENSMUST00000053177 ensembl_havana_transcript:known chromosome:GRCm38:5:101832956:102069921:-1 gene:ENSMUSG00000043940 gene_biotype:protein_coding transcript_biotype:protein_coding		13463.2	15417.4
1	6
2	9
3	5
4
5	16
6	10
7	5
8	1
9	15
10	531.5
11
12	96.5
13	4
14	95.5
15	26
16	39
17	1
18	2
19	2
20	74.5
21	1
22	2
23	228.5
24
25	9
26
27	18
28	1
29
30
31
32
ENSMUST00000095797 ensembl:known chromosome:GRCm38:13:51100880:51152546:1 gene:ENSMUSG00000021395 gene_biotype:protein_coding transcript_biotype:protein_coding		6055	6933.91
1	41
2	16
3	91
4	464
5	27
6	29
7	161
8	26
9	48
10	3297
11	17
12	9
13	60
14
15	31
16	77
17	2
18	97
19
20	31
21	293
22	47
23	159
24	120
25	52
26	143
27	42
28	94
29	141
30	3
31
32
ENSMUST00000079252 ensembl_havana_transcript:known chromosome:GRCm38:10:71347763:71385885:1 gene:ENSMUSG00000060733 gene_biotype:protein_coding transcript_biotype:protein_coding		2591.42	2967.57
1
2
3	3
4	4.66667
5
6
7
8	1.16667
9	5.33333
10	24
11	6.66667
12	4
13
14
15
16
17
18
19	5
20
21
22	0.5
23	0.666667
24
25
26
27
28
29
30
31
32
ENSMUST00000147277 havana:known chromosome:GRCm38:10:71347836:71382239:1 gene:ENSMUSG00000060733 gene_biotype:protein_coding transcript_biotype:nonsense_mediated_decay		1529.92	1751.99
1
2
3	3
4	4.66667
5
6
7
8	1.16667
9	5.33333
10	24
11	6.66667
12	4
13
14
15
16
17
18
19	5
20
21
22	0.5
23	0.666667
24
25
26
27
28
29
30
31
32
ENSMUST00000061617 ensembl:known chromosome:GRCm38:10:76032654:76043234:1 gene:ENSMUSG00000049764 gene_biotype:protein_coding transcript_biotype:protein_coding		1277	1462.36
1	35
2	26
3	4
4	4
5	8
6	10
7	67
8	133
9	289
10	592
11	185
12	206
13	30
14	4
15	77
16	36
17	24
18	52
19	6
20	44
21	34
22	6
23	69
24	8
25	4
26	76
27
28
29
30
31
32
ENSMUST00000173955 havana:known chromosome:GRCm38:5:101834937:101851513:-1 gene:ENSMUSG00000043940 gene_biotype:protein_coding transcript_biotype:retained_intron		1185	1357.01
1	6
2	9
3	3
4
5
6	8
7	3
8	1
9
10	471.5
11
12	95.5
13
14	78.5
15	1
16	4
17	1
18
19
20	72.5
21	1
22	2
23	226.5
24
25	9
26
27
28	1
29
30
31
32
ENSMUST00000058438 ensembl_havana_transcript:known chromosome:GRCm38:11:106036872:106059324:1 gene:ENSMUSG00000049354 gene_biotype:protein_coding transcript_biotype:protein_coding		1076	1232.19
1
2
3
4
5	7
6
7
8
9	2
10	37
11
12
13	2
14
15
16
17
18
19
20
21	2
22
23
24	2
25
26
27
28	2
29
30
31
32
ENSMUST00000098312 ensembl:known chromosome:GRCm38:8:124890300:124897705:-1 gene:ENSMUSG00000074030 gene_biotype:protein_coding transcript_biotype:protein_coding		1023.18	1171.7
1
2
3
4
5
6
7
8
9
10	228.109
11
12
13
14
15
16
17
18
19
20
21
22
23
24
25
26
27
28
29
30
31
32
ENSMUST00000168566 ensembl:known chromosome:GRCm38:3:32334796:32365620:-1 gene:ENSMUSG00000027663 gene_biotype:protein_coding transcript_biotype:protein_coding		869.512	995.725
1
2
3
4
5
6
7
8
9
10	0.519693
11
12
13
14
15
16
17
18
19
20
21
22
23
24
25
26
27
28
29
30
31
32
ENSMUST00000029199 ensembl_havana_transcript:known chromosome:GRCm38:3:32334798:32365678:-1 gene:ENSMUSG00000027663 gene_biotype:protein_coding transcript_biotype:protein_coding		869.512	995.725
1
2
3
4
5
6
7
8
9
10	0.519693
11
12
13
14
15
16
17
18
19
20
21
22
23
24
25
26
27
28
29
30
31
32
ENSMUST00000014892 ensembl_havana_transcript:known chromosome:GRCm38:6:83768885:83775813:-1 gene:ENSMUSG00000014748 gene_biotype:protein_coding transcript_biotype:protein_coding		736.5	843.406
1	38
2	1
3
4
5
6	2
7	1
8
9	2.5
10	339.5
11	3
12	2
13
14
15	1
16
17
18	2
19
20	8
21	1
22
23	2
24	2
25
26
27
28
29
30
31
32
ENSMUST00000080726 ensembl:known chromosome:GRCm38:3:68733137:68738077:1 gene:ENSMUSG00000058360 gene_biotype:pseudogene transcript_biotype:pseudogene		728.783	834.569
1	71.75
2	140.5
3	65.9167
4	46.5
5	93.6667
6	33.5833
7	180.167
8	137.5
9	34.5833
10	653.167
11	62.75
12	46.75
13	30.5833
14	28.8333
15	33.0833
16	73.25
17	95.8333
18	92.1667
19	39.25
20	3.91667
21	60.75
22	58.5
23	85.3333
24	160.25
25	47.1667
26	188.083
27	19
28	9.66667
29	2.41667
30	0.666667
31
32
ENSMUST00000090178 ensembl_havana_transcript:known chromosome:GRCm38:3:137867675:137916557:1 gene:ENSMUSG00000074212 gene_biotype:protein_coding transcript_biotype:protein_coding		585.042	669.963
1
2
3	0.60813
4	0.0860434
5
6	0.0707126
7
8	0.739896
9	1.21852
10	2.52695
11
12
13
14	0.0255167
15
16	0.2802
17
18	0.0310582
19
20	0.139798
21	0.27619
22	0.644907
23	0.577725
24	0.0211201
25	0.0813725
26	0.641297
27
28
29	0.320513
30
31
32
ENSMUST00000090043 ensembl:known chromosome:GRCm38:2:107595630:107600539:-1 gene:ENSMUSG00000052005 gene_biotype:pseudogene transcript_biotype:pseudogene		546.783	626.151
1	15
2	63.5
3	59.8333
4	21.1667
5	84.6667
6	20.8333
7	39.1667
8	121.833
9	12.1667
10	559
11	53.75
12	22.75
13	11
14	8.33333
15	6
16	41
17	52.5
18	61.4167
19	20.25
20	4.5
21	54.5
22	19.5
23	40.25
24	127.417
25	19.75
26	186.083
27	7
28	9
29	2.41667
30	0.666667
31
32
ENSMUST00000146108 havana:known chromosome:GRCm38:4:62448653:62468888:-1 gene:ENSMUSG00000028391 gene_biotype:protein_coding transcript_biotype:processed_transcript		528.44	605.145
1	7.5663
2	66.3985
3	108.951
4	83.9792
5	225.114
6	101.133
7	147.541
8	254.809
9	361.387
10	734.859
11	321.462
12	251.209
13	238.753
14	109.477
15	112.411
16	121.393
17	235.829
18	183.524
19	27.017
20	38.1773
21	64.3661
22	44.258
23	46.5942
24	88.3442
25	16.094
26	14.6943
27	6.07662
28	3.488
29
30	2
31
32
ENSMUST00000088592 ensembl:known chromosome:GRCm38:15:78670022:78718113:-1 gene:ENSMUSG00000043460 gene_biotype:protein_coding transcript_biotype:protein_coding		497	569.142
1	5
2	16
3	4
4	4
5	17
6	6
7	15
8	2
9	16
10	72
11	14
12	2
13	19
14
15	8
16
17	8
18
19	2
20
21	3
22	10
23
24	2
25
26
27
28	5
29
30
31
32
ENSMUST00000080817 ensembl_havana_transcript:novel chromosome:GRCm38:7:99920257:99980458:-1 gene:ENSMUSG00000058761 gene_biotype:protein_coding transcript_biotype:protein_coding		475	543.948
1
2
3
4
5
6
7
8
9
10	2
11
12
13
14
15
16
17
18
19
20
21
22
23
24
25
26
27
28
29
30
31
32
ENSMUST00000180168 ensembl_havana_transcript:known chromosome:GRCm38:19:61174686:61176309:-1 gene:ENSMUSG00000094649 gene_biotype:protein_coding transcript_biotype:protein_coding		450.921	516.374
1	36.5417
2	21.6875
3	0.5
4	65.0833
5	2.77778
6	3.5
7	8.22222
8	6.33333
9	21.9048
10	249.798
11
12	1.62222
13	0.28125
14	85.5066
15	22.1477
16	98.5284
17	0.888622
18	1.62753
19	8.76159
20	2.95716
21	3.24843
22	40.6305
23	110.385
24	7.14359
25	8.91894
26	12.5164
27	8.48458
28	22.2839
29	13.9344
30	1.16366
31
32
ENSMUST00000186865 havana:known chromosome:GRCm38:1:127868789:127882448:1 gene:ENSMUSG00000036104 gene_biotype:protein_coding transcript_biotype:processed_transcript		423.689	485.19
1	222.536
2	81.8
3	68.8026
4	109.708
5	71.4743
6	112.333
7	253.779
8	196.254
9	385.447
10	951.188
11	174.204
12	261.916
13	241.029
14	69.4549
15	57.8363
16	44.4036
17	267.493
18	197.231
19	31.5172
20	71.9585
21	120.707
22	34.3536
23	31.1747
24	45.7724
25	39.2851
26	35.9886
27	19.0294
28	31.026
29	12.4
30
31
32
ENSMUST00000155551 ensembl_havana_transcript:known chromosome:GRCm38:4:45342101:45379759:1 gene:ENSMUSG00000035572 gene_biotype:protein_coding transcript_biotype:protein_coding		319.225	365.562
1
2
3	3.92646
4	2.91701
5	2.15642
6	1.28166
7	0.264634
8	0.0946937
9	3.98256
10	35.2575
11	0.0461868
12	0.123474
13
14
15
16
17
18
19
20
21
22
23
24
25
26
27
28
29
30
31
32
ENSMUST00000034204 ensembl:known chromosome:GRCm38:8:94017770:94037021:-1 gene:ENSMUSG00000031754 gene_biotype:protein_coding transcript_biotype:protein_coding		313.543	359.056
1
2
3
4
5
6
7
8
9
10	1.04348
11
12
13
14
15
16
17
18
19
20
21
22
23
24
25
26
27
28
29
30
31
32
ENSMUST00000049122 ensembl:known chromosome:GRCm38:15:93398350:93491913:1 gene:ENSMUSG00000036167 gene_biotype:protein_coding transcript_biotype:protein_coding		244.566	280.066
1
2	0.75
3
4	3.5
5	1.5
6	2.75
7	11
8	1.25179
9
10	154.661
11	0.5
12	2.5
13	64.5
14	0.5
15	6
16	0.5
17
18	1.26314
19	0.5
20	0.0540001
21	6
22	0.5
23
24	2.5
25	0.5
26	1.25
27	6
28	0.5
29
30
31
32
ENSMUST00000121446 havana:novel chromosome:GRCm38:10:71347836:71382000:1 gene:ENSMUSG00000060733 gene_biotype:protein_coding transcript_biotype:protein_coding		215.583	246.876
1
2
3	3
4	4.66667
5
6
7
8	1.16667
9	5.33333
10	24
11	6.66667
12	4
13
14
15
16
17
18
19	5
20
21
22	0.5
23	0.666667
24
25
26
27
28
29
30
31
32
ENSMUST00000037480 ensembl_havana_transcript:known chromosome:GRCm38:11:98863638:98905040:1 gene:ENSMUSG00000038013 gene_biotype:protein_coding transcript_biotype:protein_coding		176.185	201.759
1
2
3
4
5
6
7
8	1.11763
9
10	6.58158
11
12	0.00621441
13	0.289693
14	0.335576
15	0.0520976
16	0.0247982
17	0.887284
18	0.266754
19	0.377918
20	0.360758
21	0.0630731
22	0.245214
23
24	0.0834904
25	0.0825921
26
27
28
29
30
31
32
ENSMUST00000134029 havana:known chromosome:GRCm38:11:106771044:106779473:-1 gene:ENSMUSG00000020718 gene_biotype:protein_coding transcript_biotype:nonsense_mediated_decay		151.3	173.261
1
2
3
4
5
6
7
8
9
10	0.535714
11
12
13
14
15
16
17
18
19
20
21
22
23
24
25
26
27
28
29
30
31
32
ENSMUST00000133257 havana:known chromosome:GRCm38:17:26973217:27036378:1 gene:ENSMUSG00000048731 gene_biotype:protein_coding transcript_biotype:protein_coding		135.861	155.582
1
2
3
4
5
6
7
8
9
10	1.02139
11
12
13
14
15
16
17
18
19
20
21
22
23
24
25
26
27
28
29
30
31
32
ENSMUST00000120016 ensembl_havana_transcript:known chromosome:GRCm38:17:26973167:26976205:1 gene:ENSMUSG00000079605 gene_biotype:protein_coding transcript_biotype:protein_coding		133.861	153.291
1
2
3
4
5
6
7
8
9
10	1.02139
11
12
13
14
15
16
17
18
19
20
21
22
23
24
25
26
27
28
29
30
31
32
ENSMUST00000074552 ensembl_havana_transcript:novel chromosome:GRCm38:15:89355736:89372826:1 gene:ENSMUSG00000008690 gene_biotype:protein_coding transcript_biotype:protein_coding		131.749	150.873
1	3.6
2
3
4	0.5
5	3.85714
6	0.5
7	5.71429
8	3
9
10	63.6143
11	2.25
12	5.68571
13	2
14	2
15	12.2857
16	29.7143
17	2
18	3.37143
19
20	3.42857
21	3.57143
22	0.6
23	5.74286
24	1.28571
25	4.05714
26	14.1429
27	0.4
28	0.285714
29
30	0.428571
31
32
ENSMUST00000088717 havana:novel chromosome:GRCm38:15:89355736:89372826:1 gene:ENSMUSG00000008690 gene_biotype:protein_coding transcript_biotype:protein_coding		131.249	150.3
1	3.6
2
3
4	0.5
5	3.85714
6	0.5
7	5.71429
8	3
9
10	63.6143
11	2.25
12	5.68571
13	2
14	2
15	12.2857
16	29.7143
17	2
18	3.37143
19
20	3.42857
21	3.57143
22	0.6
23	5.74286
24	1.28571
25	4.05714
26	14.1429
27	0.4
28	0.285714
29
30	0.428571
31
32
ENSMUST00000145259 havana:known chromosome:GRCm38:15:89355763:89372826:1 gene:ENSMUSG00000008690 gene_biotype:protein_coding transcript_biotype:nonsense_mediated_decay		128.082	146.674
1	3.6
2
3	3.19048
4	0.5
5	9.35714
6	0.5
7	5.71429
8	3
9
10	63.6143
11	2.25
12	5.68571
13	2
14	2
15	12.2857
16	29.7143
17	2
18	3.37143
19
20	3.42857
21	3.57143
22	0.6
23	5.74286
24	1.28571
25	10.4381
26	14.1429
27	0.4
28	0.285714
29
30	0.428571
31
32
ENSMUST00000057043 ensembl_havana_transcript:known chromosome:GRCm38:4:107134155:107178547:-1 gene:ENSMUSG00000028619 gene_biotype:protein_coding transcript_biotype:protein_coding		126.933	145.358
1
2
3
4
5
6
7
8
9
10	2
11
12
13
14
15
16
17
18
19
20
21
22
23
24
25
26
27
28
29
30
31
32
ENSMUST00000036987 havana:novel chromosome:GRCm38:15:89355719:89372826:1 gene:ENSMUSG00000008690 gene_biotype:protein_coding transcript_biotype:protein_coding		121.415	139.039
1	3.6
2
3
4	0.5
5	3.85714
6	0.5
7	5.71429
8	3
9
10	63.6143
11	2.25
12	5.68571
13	2
14	2
15	12.2857
16	29.7143
17	2
18	3.37143
19
20	3.42857
21	3.57143
22	0.6
23	5.74286
24	1.28571
25	4.05714
26	14.1429
27	0.4
28	0.285714
29
30	0.428571
31
32
ENSMUST00000178218 havana:known chromosome:GRCm38:11:70999116:71004437:-1 gene:ENSMUSG00000040620 gene_biotype:protein_coding transcript_biotype:retained_intron		114.98	131.669
1
2
3	3.52729
4	0.955258
5	6.55263
6	0.633824
7	2.89869
8
9	3.29216
10	150.009
11
12	0.904762
13	1
14	7.39806
15	2.9454
16	12.9824
17	2.5098
18
19	4.54762
20	5.62698
21	4.42666
22	2.06542
23	1.21622
24	4.04998
25	2.92896
26	3.0149
27	4.71388
28	4.53141
29	0.854653
30	0.270349
31
32
ENSMUST00000125614 havana:known chromosome:GRCm38:6:83770416:83775790:-1 gene:ENSMUSG00000014748 gene_biotype:protein_coding transcript_biotype:retained_intron		111.194	127.335
1	1
2	1
3
4
5
6
7	1
8
9	2.5
10	6.5
11	3
12
13
14
15	1
16
17
18
19	0.041692
20	3
21	1
22	0.0560676
23	0.0635081
24
25	0.0635081
26
27
28
29
30
31
32
ENSMUST00000035076 ensembl:known chromosome:GRCm38:9:110951545:110984066:1 gene:ENSMUSG00000032495 gene_biotype:protein_coding transcript_biotype:protein_coding		111.17	127.307
1
2
3
4
5
6
7
8	0.124961
9
10	0.512731
11
12
13	0.0587768
14
15	0.247994
16
17
18
19
20
21
22
23
24
25
26
27
28
29
30
31
32
ENSMUST00000118889 havana:known chromosome:GRCm38:16:43312594:43313128:1 gene:ENSMUSG00000082570 gene_biotype:pseudogene transcript_biotype:processed_pseudogene		111.102	127.229
1
2
3	0.309524
4	15.4762
5
6	0.595238
7	12.4048
8	0.309524
9	1.04762
10	66.7857
11
12	4.38095
13
14
15	0.619048
16
17
18
19
20
21
22
23
24
25	0.333333
26
27
28
29
30
31
32
ENSMUST00000064067 ensembl:known chromosome:GRCm38:15:103153307:103158002:-1 gene:ENSMUSG00000036061 gene_biotype:protein_coding transcript_biotype:protein_coding		110.032	126.004
1
2
3
4
5
6
7
8
9
10	7.09677
11
12
13
14
15
16
17
18
19
20
21
22
23
24
25
26
27
28
29
30
31
32
ENSMUST00000189735 havana:known chromosome:GRCm38:12:28437795:28548337:-1 gene:ENSMUSG00000020633 gene_biotype:protein_coding transcript_biotype:protein_coding		108.945	124.759
1
2	1.23382
3
4	4.27092
5	0.791667
6
7
8	1.16667
9	1.95644
10	161.625
11
12	13.0389
13	0.599781
14	9.51467
15	1.83576
16	13.7553
17	21.5995
18	1.7758
19	2.17825
20	4.5369
21	2.02839
22	1.62893
23	2.35074
24	4.60618
25	4.16986
26	5.06376
27	17.3372
28	5.14065
29	1.45568
30	0.270349
31
32
ENSMUST00000002172 ensembl_havana_transcript:known chromosome:GRCm38:2:91202909:91214098:1 gene:ENSMUSG00000002103 gene_biotype:protein_coding transcript_biotype:protein_coding		107.693	123.325
1
2
3
4
5
6
7
8	18.0447
9	1.00638
10	90.0761
11	5.01088
12
13
14
15
16
17
18
19
20
21
22	0.0173486
23
24
25
26	0.00781404
27
28	0.0313271
29	0.00814637
30
31
32
ENSMUST00000114853 havana:known chromosome:GRCm38:2:11172113:11263085:1 gene:ENSMUSG00000026778 gene_biotype:protein_coding transcript_biotype:protein_coding		105.042	120.289
1
2	1.73584
3	2.13337
4	5.05115
5	4.86909
6	0.660354
7	2.22222
8	0.80795
9	2.92262
10	151.912
11	1.76475
12	1.44444
13	0.141447
14	5.63058
15	2.05167
16	10.0665
17	2.20581
18	2.44247
19	2.01159
20	3.92579
21	2.4559
22	2.41472
23	3.04994
24	6.66931
25	4.89966
26	5.34154
27	5.61498
28	5.25176
29	1.45568
30	0.270349
31
32
ENSMUST00000178882 ensembl:known chromosome:GRCm38:4:42091207:42092287:1 gene:ENSMUSG00000094293 gene_biotype:protein_coding transcript_biotype:protein_coding		101.52	116.257
1	7.54722
2	17.8525
3	9.29433
4	7.93034
5	34.7948
6	4.01993
7	16.5874
8	10.1498
9	7.96449
10	72.3377
11	5.31826
12	18.2759
13	14.0562
14	20.7932
15	5.54108
16	7.18973
17	5.8845
18	19.3485
19	30.5584
20	9.65797
21	20.8443
22	8.21031
23	16.8848
24	22.6589
25	27.9904
26	9.81713
27	22.3985
28	9.20946
29	8.59563
30	1.93816
31
32
ENSMUST00000178837 ensembl:novel scaffold:GRCm38:JH584293.1:83395:84475:-1 gene:ENSMUSG00000095755 gene_biotype:protein_coding transcript_biotype:protein_coding		101.52	116.257
1	7.54722
2	17.8525
3	9.29433
4	7.93034
5	34.7948
6	4.01993
7	16.5874
8	10.1498
9	7.96449
10	72.3377
11	5.31826
12	18.2759
13	14.0562
14	20.7932
15	5.54108
16	7.18973
17	5.8845
18	19.3485
19	30.5584
20	9.65797
21	20.8443
22	8.21031
23	16.8848
24	22.6589
25	27.9904
26	9.81713
27	22.3985
28	9.20946
29	8.59563
30	1.93816
31
32
ENSMUST00000077083 ensembl_havana_transcript:known chromosome:GRCm38:3:40745430:40796103:1 gene:ENSMUSG00000025757 gene_biotype:protein_coding transcript_biotype:protein_coding		82.5886	94.5767
1
2
3	0.0323764
4
5
6
7
8
9	3.02139
10	30.0856
11
12
13
14
15	0.0611786
16
17
18
19
20
21
22
23
24
25
26
27
28
29
30
31
32
ENSMUST00000099396 ensembl:known chromosome:GRCm38:10:86779005:86838389:1 gene:ENSMUSG00000054027 gene_biotype:protein_coding transcript_biotype:protein_coding		76.448	87.5447
1
2
3
4
5	0.0243566
6
7	0.0246488
8	0.315838
9
10	1.02817
11	0.0296296
12
13
14
15
16
17
18	0.0638803
19	0.0341905
20	0.153173
21	0.0344828
22
23
24	0.0380952
25	0.0394636
26
27
28
29
30
31
32
ENSMUST00000145793 havana:known chromosome:GRCm38:15:89355914:89365331:1 gene:ENSMUSG00000008690 gene_biotype:protein_coding transcript_biotype:retained_intron		75.7238	86.7154
1
2
3	4.19048
4
5	7.85714
6
7	5.71429
8	3
9
10	63.1143
11	1
12	5.68571
13	2
14	2
15	12.2857
16	29.7143
17	2
18	3.37143
19
20	3.08571
21	3.57143
22	0.6
23	3.08571
24	1.28571
25	12.0381
26	14.1429
27	0.4
28	0.285714
29
30	0.428571
31
32
ENSMUST00000109418 ensembl_havana_transcript:known chromosome:GRCm38:2:163466379:163472629:-1 gene:ENSMUSG00000048486 gene_biotype:protein_coding transcript_biotype:protein_coding		75.4016	86.3464
1
2
3
4
5
6
7
8	2.00955
9
10	6.05554
11
12
13
14
15
16
17
18
19
20
21
22
23
24
25
26
27
28
29
30
31
32
ENSMUST00000122383 ensembl_havana_transcript:known chromosome:GRCm38:9:96119375:96184608:1 gene:ENSMUSG00000041440 gene_biotype:protein_coding transcript_biotype:protein_coding		66.436	76.0795
1
2
3
4
5
6
7
8
9
10	0.502146
11
12
13
14
15
16
17
18
19
20
21
22
23
24
25
26
27
28
29
30
31
32
ENSMUST00000106478 ensembl:known chromosome:GRCm38:4:116551633:116555936:-1 gene:ENSMUSG00000055900 gene_biotype:protein_coding transcript_biotype:protein_coding		65.6477	75.1768
1
2	0.0554843
3	0.476664
4	0.395967
5	0.057538
6	0.216144
7	0.264634
8	0.157183
9	3.98256
10	40.2575
11	0.0461868
12	0.123474
13
14
15	2.93077
16
17	2.93723
18
19
20
21	1.7291
22	0.617647
23	0.5625
24
25	2.20333
26
27	1.19744
28
29
30
31
32
ENSMUST00000023271 ensembl_havana_transcript:known chromosome:GRCm38:15:74606029:74636353:-1 gene:ENSMUSG00000022603 gene_biotype:protein_coding transcript_biotype:protein_coding		63	72.1447
1
2
3
4
5
6
7
8
9
10	1
11
12
13
14
15
16
17
18
19
20
21
22
23
24
25
26
27
28
29
30
31
32
ENSMUST00000042818 ensembl:known chromosome:GRCm38:15:88862186:88865718:1 gene:ENSMUSG00000035828 gene_biotype:protein_coding transcript_biotype:protein_coding		60	68.7092
1
2
3
4
5
6
7
8	5
9
10	13
11	2
12	2
13
14
15
16
17
18
19
20
21
22
23
24
25
26
27
28
29
30
31
32
ENSMUST00000134115 ensembl_havana_transcript:known chromosome:GRCm38:1:181150931:181168994:1 gene:ENSMUSG00000062169 gene_biotype:protein_coding transcript_biotype:protein_coding		55.8458	63.952
1
2
3
4
5
6	0.339744
7
8
9	1.33974
10	6.03846
11
12
13
14
15
16
17
18
19
20
21
22
23
24
25
26
27
28
29
30
31
32
ENSMUST00000111059 havana:novel chromosome:GRCm38:1:181150931:181168994:1 gene:ENSMUSG00000062169 gene_biotype:protein_coding transcript_biotype:protein_coding		55.1791	63.1886
1
2
3
4
5
6	0.339744
7
8
9	1.33974
10	6.03846
11
12
13
14
15
16
17
18
19
20
21
22
23
24
25
26
27
28
29
30
31
32
ENSMUST00000169282 ensembl_havana_transcript:known chromosome:GRCm38:9:66814994:66834726:-1 gene:ENSMUSG00000053040 gene_biotype:protein_coding transcript_biotype:protein_coding		50.447	57.7696
1
2
3
4
5
6
7
8	0.0612685
9	1.09897
10	2.47782
11
12	0.044792
13	0.0463875
14	0.0387746
15	0.077961
16	0.554148
17	0.0900383
18
19	0.0744828
20
21	0.235632
22
23
24
25
26
27
28
29
30
31
32
ENSMUST00000028350 ensembl_havana_transcript:known chromosome:GRCm38:2:24949792:24962075:1 gene:ENSMUSG00000026974 gene_biotype:protein_coding transcript_biotype:protein_coding		49.7829	57.0091
1
2
3
4
5
6
7
8
9
10	0.252163
11
12
13
14
15
16
17
18
19
20
21
22
23
24
25
26
27
28
29
30
31
32
ENSMUST00000139748 havana:putative chromosome:GRCm38:7:143823145:143824215:1 gene:ENSMUSG00000058454 gene_biotype:protein_coding transcript_biotype:processed_transcript		48.8333	55.9217
1
2
3
4	1.5
5	6
6
7
8
9	3
10	47.5
11
12
13
14
15
16
17
18
19
20
21
22
23
24
25
26
27
28
29
30
31
32
ENSMUST00000024981 ensembl:known chromosome:GRCm38:17:24942156:24960636:-1 gene:ENSMUSG00000024165 gene_biotype:protein_coding transcript_biotype:protein_coding		48.7503	55.8266
1
2
3
4
5
6
7
8
9
10	6.21053
11
12
13
14
15
16	0.0163769
17	0.590591
18	0.123662
19	0.00843687
20	0.296786
21	0.0630731
22	0.1627
23
24
25	0.0825921
26
27
28
29
30
31
32
ENSMUST00000129774 havana:known chromosome:GRCm38:9:96119432:96182810:1 gene:ENSMUSG00000041440 gene_biotype:protein_coding transcript_biotype:nonsense_mediated_decay		48.436	55.4667
1
2
3
4
5
6
7
8
9
10	0.502146
11
12
13
14
15
16
17
18
19
20
21
22
23
24
25
26
27
28
29
30
31
32
ENSMUST00000097896 ensembl:known chromosome:GRCm38:4:123859679:123863165:1 gene:ENSMUSG00000073761 gene_biotype:protein_coding transcript_biotype:protein_coding		45.3119	51.8891
1
2
3
4	0.181818
5
6	0.454545
7
8
9	0.174242
10	24.6667
11
12	0.181818
13	0.348485
14	0.454545
15	0.878788
16	0.174242
17
18	0.914918
19
20	1.2162
21
22	1
23	3
24
25	12
26	10.3333
27	11.6667
28	10.8409
29	3
30	1.33333
31
32
ENSMUST00000141643 havana:known chromosome:GRCm38:15:89355805:89363880:1 gene:ENSMUSG00000008690 gene_biotype:protein_coding transcript_biotype:retained_intron		44.9905	51.521
1
2
3
4
5	0.857143
6
7	5.71429
8	3
9
10	62.7143
11	1
12	5.28571
13	2
14	2
15	12.2857
16	27.7143
17	2
18	0.571429
19
20	2.28571
21	3.57143
22
23	0.285714
24	0.285714
25	0.857143
26	14.1429
27
28	0.285714
29
30	0.428571
31
32
ENSMUST00000111178 ensembl:known chromosome:GRCm38:12:3962554:4038915:-1 gene:ENSMUSG00000020658 gene_biotype:protein_coding transcript_biotype:protein_coding		44.3978	50.8424
1	1.00185
2	1.00185
3
4	2.00651
5	3.00857
6	1.00205
7
8
9
10	27.5285
11	1.00215
12	0.0395615
13	0.0339112
14	0.0181225
15
16	0.0103599
17
18
[truncated: 4,106 more rows]

## Sheet: ping pong cdna (human)
gene/overlap length	overlaps	hits (norm.)	hits (norm.)/1M mapped reads
ENST00000561463 havana:known chromosome:GRCh38:15:101751032:101773472:1 gene:ENSG00000259660 gene_biotype:transcribed_unprocessed_pseudogene transcript_biotype:processed_transcript		212625	91900.1
1	29573
2	231497
3	27028
4	53953.6
5	221367
6	96353.7
7	170636
8	79176.6
9	85871.5
10	881824
11	49852.9
12	84483.9
13	212253
14	24885.6
15	94716.1
16	67060.2
17	21686.6
18	143175
19	27205.1
20	94567
21	22946.3
22	70994.6
23	23643.6
24	37506.2
25	62164.4
26	11456.3
27	14405.8
28	11634.3
29	3454.55
30	486.001
31	71.3237
32
ENST00000571780 havana:known chromosome:GRCh38:15:101751553:101764961:1 gene:ENSG00000259660 gene_biotype:transcribed_unprocessed_pseudogene transcript_biotype:transcribed_unprocessed_pseudogene		202021	87317.1
1	29468.5
2	231247
3	25970.3
4	53846.1
5	221233
6	96197.6
7	170278
8	79057.7
9	84978
10	877999
11	48598.7
12	83901.8
13	211752
14	24043
15	94215.5
16	66750.5
17	21559.4
18	142749
19	25467.6
20	94372.9
21	22843.8
22	70759
23	23553.6
24	37355.1
25	62066.9
26	11394.5
27	14286.1
28	11618.2
29	3427.05
30	465.501
31	66.3237
32
ENST00000467525 havana:known chromosome:GRCh38:1:161506333:161524013:1 gene:ENSG00000143226 gene_biotype:protein_coding transcript_biotype:nonsense_mediated_decay		94713.5	40936.8
1	81
2	3
3	38
4	69
5	642
6	29
7	251
8	127
9	74
10	93387
11	16
12	2
13
14
15
16
17	2
18
19
20
21
22
23
24
25
26
27
28
29
30
31
32
ENST00000562306 havana:known chromosome:GRCh38:15:62242751:62253235:-1 gene:ENSG00000166104 gene_biotype:transcribed_unprocessed_pseudogene transcript_biotype:transcribed_unprocessed_pseudogene		60074.7	25965.3
1	6601.98
2	598.41
3	303.746
4	965.165
5	597.638
6	864.668
7	1386.82
8	636.631
9	725.076
10	23580.8
11	1216.14
12	1310.82
13	8688.98
14	1177.57
15	481.548
16	5194.15
17	782.591
18	1377.1
19	839.924
20	931.141
21	1978.82
22	2594.14
23	2204.53
24	686.174
25	10371.2
26	10738.3
27	1170.17
28	577.867
29	121.8
30	58.5
31
32
ENST00000570077 havana:known chromosome:GRCh38:15:62245707:62248795:-1 gene:ENSG00000166104 gene_biotype:transcribed_unprocessed_pseudogene transcript_biotype:processed_transcript		38954.7	16836.9
1	2069.33
2	391.167
3	105.5
4	1725.83
5	849.067
6	1007.67
7	1341.37
8	3044.33
9	586.833
10	24193.3
11	1954.67
12	10332.3
13	3182
14	4465.75
15	2065.83
16	2297.33
17	1083.33
18	2106.75
19	4819.5
20	741.833
21	2845
22	1418.83
23	1082.83
24	1003.67
25	384.333
26	55.6667
27	172.833
28	597.667
29	192
30	27.5
31	2
32
ENST00000440671 havana:known chromosome:GRCh38:9:79863019:79866875:1 gene:ENSG00000238002 gene_biotype:processed_pseudogene transcript_biotype:processed_pseudogene		37380	16156.3
1	1.5
2	9.5
3	13
4	62
5	6.5
6	15
7	61
8	286
9	294.5
10	4739
11	99
12	34
13	41.5
14	13
15	46.5
16	73
17	7
18	7
19	13
20	15
21	8.5
22	184
23	31
24	18.5
25	8.5
26	10
27	106
28	6.5
29
30
31
32
ENST00000427215 havana:known chromosome:GRCh38:1:179586705:179589175:1 gene:ENSG00000227141 gene_biotype:processed_pseudogene transcript_biotype:processed_pseudogene		25594.1	11062.2
1	680.524
2	4109.08
3	1264.81
4	2440.28
5	2867.05
6	2649.88
7	3160.64
8	2825.14
9	1987.35
10	11780.4
11	5489.2
12	1375.8
13	3789.5
14	1782.23
15	3483.71
16	3292.72
17	2091.34
18	3288.18
19	1515.88
20	3664.72
21	1954.34
22	2166.5
23	1378.55
24	3494.72
25	3549.22
26	1513.53
27	971
28	547.667
29	183.625
30	17
31
32
ENST00000562660 havana:known chromosome:GRCh38:15:62253730:62270680:-1 gene:ENSG00000260062 gene_biotype:transcribed_unprocessed_pseudogene transcript_biotype:transcribed_unprocessed_pseudogene		21950	9487.17
1	87.0417
2	23.1667
3	664.639
4	109.917
5	757.333
6	62.5972
7	123.444
8	32.0278
9	320.958
10	2944.94
11	109.056
12	310.639
13	69.625
14	29.6667
15	86.5556
16	319.167
17	35.375
18	204.931
19	262.611
20	14.6944
21	21.2917
22	225.194
23	40.2639
24	85.6806
25	57.6667
26	2.16667
27	18.9167
28	12.9167
29	19.375
30
31
32
ENST00000341853 havana:known chromosome:GRCh38:15:99790156:99806927:-1 gene:ENSG00000182397 gene_biotype:transcribed_unprocessed_pseudogene transcript_biotype:processed_transcript		12728.1	5501.28
1	258.478
2	1676.28
3	1362.19
4	627.712
5	2186.26
6	2264.29
7	3875.86
8	807.022
9	1886.64
10	16540.6
11	2789.66
12	1766.93
13	3220.56
14	1267.22
15	2420.96
16	1369.9
17	444.93
18	1186.95
19	2003.57
20	506.835
21	373.978
22	1512.88
23	313.854
24	371.56
25	785.573
26	136.549
27	376.146
28	198.425
29	20.2648
30	8.25993
31	2.72375
32
ENST00000559110 havana:known chromosome:GRCh38:15:99790837:99806895:-1 gene:ENSG00000182397 gene_biotype:transcribed_unprocessed_pseudogene transcript_biotype:processed_transcript		12421.7	5368.89
1	256.478
2	1658.28
3	1353.19
4	623.712
5	2184.26
6	2258.79
7	3867.86
8	786.003
9	1876.64
10	16517.6
11	2785.65
12	1763.43
13	3201.44
14	1264.22
15	2409.96
16	1363.4
17	422.43
18	1179.45
19	1998.56
20	496.828
21	373.978
22	1502.88
23	308.846
24	345.058
25	781.567
26	135.546
27	373.146
28	198.425
29	20.2648
30	8.25993
31	2.72375
32
ENST00000561042 havana:known chromosome:GRCh38:15:99790784:99806909:-1 gene:ENSG00000182397 gene_biotype:transcribed_unprocessed_pseudogene transcript_biotype:processed_transcript		12419.2	5367.81
1	256.478
2	1658.28
3	1353.19
4	623.712
5	2184.26
6	2258.79
7	3867.86
8	786.003
9	1876.64
10	16517.6
11	2785.65
12	1763.43
13	3201.44
14	1264.22
15	2409.96
16	1363.4
17	422.43
18	1179.45
19	1998.56
20	497.828
21	373.978
22	1502.88
23	308.846
24	345.058
25	781.567
26	136.546
27	374.146
28	198.425
29	20.2648
30	8.25993
31	2.72375
32
ENST00000439688 havana:known chromosome:GRCh38:10:77780337:77781876:-1 gene:ENSG00000213513 gene_biotype:processed_pseudogene transcript_biotype:processed_pseudogene		11296.5	4882.53
1	1092.73
2	1043.39
3	1397.66
4	1612.87
5	3571.72
6	1419.54
7	2287.63
8	1392.75
9	3484.97
10	13160.8
11	3178.43
12	2808.02
13	2022.71
14	2401.49
15	2270.44
16	1159.48
17	1578.53
18	903.682
19	1407.59
20	1005.67
21	802.325
22	1280.29
23	1607.83
24	1491.5
25	1115.84
26	507.457
27	1003.08
28	332.089
29	244.967
30	38.2752
31	3.25
32
ENST00000576103 havana:known chromosome:GRCh38:16:25071490:25072727:-1 gene:ENSG00000263326 gene_biotype:unprocessed_pseudogene transcript_biotype:unprocessed_pseudogene		10566	4566.81
1	83
2	80
3	139.5
4	93
5	196.5
6	233.5
7	361.5
8	254
9	861.5
10	2637.5
11	667.5
12	916
13	550
14	704.5
15	1180.5
16	169.5
17	239
18	552.5
19	713.5
20	107
21	403.5
22	363
23	372
24	177
25	1098
26	301.5
27	142
28	33
29	2
30
31
32
ENST00000617312 ensembl:known chromosome:GRCh38:3:15003915:15049273:1 gene:ENSG00000177463 gene_biotype:protein_coding transcript_biotype:protein_coding		6269.87	2709.95
1	623.213
2	610.511
3	579.181
4	530.531
5	484.933
6	583.325
7	522.085
8	672.103
9	639.117
10	1705.86
11	432.721
12	639.899
13	517.744
14	632.403
15	483.344
16	528.937
17	729.283
18	822.468
19	759.705
20	753.021
21	793.2
22	635.942
23	707.133
24	592.104
25	615.068
26	371.465
27	281.275
28	116.4
29	37.4
30	13
31
32
ENST00000403590 havana:known chromosome:GRCh38:6:158609706:158621636:-1 gene:ENSG00000218226 gene_biotype:processed_pseudogene transcript_biotype:processed_pseudogene		5130.17	2217.35
1
2	12.2
3	23.1714
4	11
5	18.4
6	11.2
7	29.4
8	32.8
9	14.2
10	646.743
11	5.6
12	33.6
13	2
14	3.6
15	3
16	16.6
17	2.2
18	13.5714
19	34.8857
20	11.2
21	2
22	4
23	19.2857
24	19.2857
25	4
26	7.4
27	3
28
29
30
31
32
ENST00000604266 havana:known chromosome:GRCh38:16:25069570:25070109:1 gene:ENSG00000271105 gene_biotype:processed_pseudogene transcript_biotype:processed_pseudogene		4862.5	2101.66
1	397
2	132
3	528.5
4	49.5
5	365
6	108.5
7	986.5
8	448
9	695.5
10	3127.5
11	748
12	560
13	764.5
14	512.5
15	469.5
16	98
17	225
18	322
19	416
20	525.5
21	810.5
22	89.5
23	79.5
24	506.5
25	173
26	135.5
27	30.5
28	2
29	8
30
31
32
ENST00000421840 havana:known chromosome:GRCh38:12:100165048:100173245:-1 gene:ENSG00000238105 gene_biotype:transcribed_unprocessed_pseudogene transcript_biotype:processed_transcript		4815.99	2081.55
1	2
2	15.5
3	177.75
4	8.5
5	22
6	34.75
7	14
8	19.5
9	2.75
10	636.75
11	36.5
12	67
13	26.75
14	9.25
15	4.5
16	158.5
17	39.8333
18	33.25
19	3
20	23.1667
21	3.33333
22	12.5
23
24	58.1667
25	4
26
27
28
29
30
31
32
ENST00000344651 ensembl_havana_transcript:known chromosome:GRCh38:12:120710435:120723640:1 gene:ENSG00000175970 gene_biotype:protein_coding transcript_biotype:protein_coding		4411	1906.51
1	562.5
2	1104.5
3	924
4	940
5	1106
6	799.5
7	1095
8	1253
9	812.5
10	3501
11	892.5
12	1148
13	941
14	741
15	673
16	837
17	930.5
18	601
19	771
20	736
21	890
22	1103
23	882
24	1119
25	1011
26	958
27	795
28	322
29	515
30	56
31	3
32
ENST00000557959 havana:known chromosome:GRCh38:15:99791127:99792847:1 gene:ENSG00000259655 gene_biotype:unprocessed_pseudogene transcript_biotype:unprocessed_pseudogene		4231.7	1829.01
1	21.6667
2	25.6667
3	19.9167
4	37.5
5	933.583
6	118.5
7	48.4167
8	35.5833
9	317.833
10	5251.92
11	1501.42
12	101.667
13	36.0833
14	4.75
15	34.25
16	63.75
17	106.083
18	24.1667
19	48.3333
20	62.1667
21	29.5833
22	52
23	13.5833
24	41
25	22.4167
26	1.5
27	144.911
28	28.5
29	4.75
30	4
31	0.5
32
ENST00000341469 ensembl_havana_transcript:known chromosome:GRCh38:9:98084355:98119198:-1 gene:ENSG00000106785 gene_biotype:protein_coding transcript_biotype:protein_coding		3817.2	1649.86
1	34
2	18
3	41
4	49
5	29
6	87
7	175
8	43
9	114.5
10	523.75
11	68
12	118
13	56.75
14	22
15	145
16	110
17	25
18	90
19	41
20	52
21	45
22	14
23	47
24	37
25	185
26	83
27	72
28	160
29	235
30
31	2
32
ENST00000415963 havana:known chromosome:GRCh38:15:99798123:99801179:-1 gene:ENSG00000182397 gene_biotype:transcribed_unprocessed_pseudogene transcript_biotype:transcribed_unprocessed_pseudogene		3384.76	1462.95
1	166.694
2	1422.9
3	248.139
4	460.522
5	1203.22
6	2014.5
7	3689.84
8	705.155
9	1285.93
10	7872.75
11	400.337
12	1501.75
13	2949.78
14	423.122
15	2241.33
16	1086.77
17	212.72
18	865.997
19	226.212
20	376.67
21	263.482
22	1399.59
23	205.409
24	270.424
25	688.954
26	110.06
27	223.269
28	167.591
29	12.5148
30	4.25993
31	1.55708
32
ENST00000299563 ensembl_havana_transcript:known chromosome:GRCh38:11:74748868:74842413:1 gene:ENSG00000166439 gene_biotype:protein_coding transcript_biotype:protein_coding		3094.25	1337.39
1	232.75
2	337.9
3	353.083
4	293.45
5	366
6	398.667
7	378.5
8	319.75
9	242.583
10	1095.5
11	409.167
12	311.95
13	382.25
14	400.9
15	358.75
16	372.75
17	349.5
18	301.95
19	208.5
20	297.15
21	380.5
22	370.65
23	298
24	365
25	282.25
26	197
27	111.25
28	67
29	23.5
30	2
31
32
ENST00000360359 ensembl_havana_transcript:known chromosome:GRCh38:6:34889265:35091413:1 gene:ENSG00000064999 gene_biotype:protein_coding transcript_biotype:protein_coding		2778	1200.7
1	203
2	467
3	319
4	354
5	464
6	312
7	390
8	478
9	517
10	1510
11	450
12	472
13	483
14	537
15	429
16	505
17	539
18	628
19	483
20	445
21	495
22	630
23	603
24	619
25	476
26	312
27	219
28	139
29	51
30	4
31	3
32
ENST00000546413 havana:known chromosome:GRCh38:12:100163242:100166176:-1 gene:ENSG00000238105 gene_biotype:transcribed_unprocessed_pseudogene transcript_biotype:retained_intron		2716.27	1174.02
1	2
2	15.5
3	172
4	5
5	22
6	33.5
7	9.5
8	19.5
9	2
10	543
11	40.5
12	10.5
13	21
14	5
15	10.5
16	2
17	39.8333
18
19	5
20	23.1667
21	3.33333
22	12.5
23
24	58.1667
25	4
26
27
28
29
30
31
32
ENST00000559668 havana:known chromosome:GRCh38:15:84199311:84230022:-1 gene:ENSG00000225151 gene_biotype:transcribed_unprocessed_pseudogene transcript_biotype:processed_transcript		2425.91	1048.52
1	119.317
2	207.352
3	241.729
4	290.879
5	390.819
6	186.352
7	391
8	369.499
9	464.786
10	4894.87
11	580.303
12	457.798
13	363.872
14	576.724
15	415.812
16	513.664
17	551.55
18	625.313
19	334.488
20	790.32
21	331.898
22	263.527
23	345.745
24	354.11
25	329.299
26	166.64
27	137.409
28	53.2936
29	19.4333
30
31
32
ENST00000216268 ensembl_havana_transcript:known chromosome:GRCh38:22:49853842:49890078:1 gene:ENSG00000100426 gene_biotype:protein_coding transcript_biotype:protein_coding		2307	997.125
1	91
2	253
3	135
4	185
5	155
6	98
7	177
8	179
9	138
10	535
11	141
12	159
13	96
14	184
15	126
16	187
17	132
18	124
19	155
20	152
21	157
22	215
23	179
24	182
25	167
26	101
27	19
28	2
29
30
31
32
ENST00000382824 ensembl_havana_transcript:known chromosome:GRCh38:8:406955:477967:1 gene:ENSG00000147364 gene_biotype:protein_coding transcript_biotype:protein_coding		1892.84	818.118
1	113.25
2	213.056
3	115.528
4	161.528
5	136.7
6	113.004
7	165.301
8	213.181
9	106.501
10	569.114
11	121.351
12	224.504
13	134.855
14	100.001
15	129.256
16	95.4042
17	111.804
18	108.253
19	59.5069
20	84.5
21	132.005
22	115.8
23	126.333
24	108.9
25	94.15
26	102.583
27	23.5
28	7.5
29	5
30
31
32
ENST00000268489 ensembl_havana_transcript:known chromosome:GRCh38:16:72782885:73048375:-1 gene:ENSG00000140836 gene_biotype:protein_coding transcript_biotype:protein_coding		1828.67	790.381
1	104
2	106.5
3	181
4	173
5	172.5
6	145
7	283.5
8	151.5
9	251.5
10	708.5
11	159.5
12	185
13	246
14	163
15	259
16	253.5
17	193.5
18	130
19	189
20	171.5
21	138
22	153
23	171
24	131.5
25	198.5
26	124
27	50
28	12
29	3.5
30
31
32
ENST00000425045 havana:known chromosome:GRCh38:15:99799929:99804931:-1 gene:ENSG00000182397 gene_biotype:transcribed_unprocessed_pseudogene transcript_biotype:processed_transcript		1661.03	717.925
1	63.6336
2	454.972
3	35.5151
4	128.711
5	83.3803
6	31.9362
7	131.804
8	55.7469
9	37.3392
10	960.809
11	76.7071
12	391.245
13	441.671
14	66.2484
15	426.422
16	72.2724
17	49.69
18	54.3739
19	33.551
20	61.9738
21	19.0139
22	384.732
23	110.072
24	169.974
25	87.0554
26	47.782
27	43.4522
28	1.18308
29	0.370766
30
31
32
ENST00000419782 ensembl_havana_transcript:known chromosome:GRCh38:9:81928514:81934948:1 gene:ENSG00000189357 gene_biotype:transcribed_unprocessed_pseudogene transcript_biotype:transcribed_unprocessed_pseudogene		1589.77	687.124
1	105.94
2	192.202
3	291.329
4	212.731
5	211.069
6	222.926
7	377.638
8	232.071
9	217.945
10	893.876
11	216.326
12	288.686
13	377.514
14	443.731
15	243.269
16	210.102
17	301.655
18	184.681
19	184.05
20	236.083
21	269.505
22	359.448
23	190.338
24	243.326
25	240.005
26	224.11
27	120.126
28	54.6214
29	25.5262
30	4.92857
31
32
ENST00000341875 ensembl_havana_transcript:known chromosome:GRCh38:9:81928514:81934948:1 gene:ENSG00000189357 gene_biotype:transcribed_unprocessed_pseudogene transcript_biotype:processed_transcript		1589.77	687.124
1	105.94
2	192.202
3	291.329
4	212.731
5	211.069
6	222.926
7	377.638
8	232.071
9	217.945
10	893.876
11	216.326
12	288.686
13	377.514
14	443.731
15	243.269
16	210.102
17	301.655
18	184.681
19	184.05
20	236.083
21	269.505
22	359.448
23	190.338
24	243.326
25	240.005
26	224.11
27	120.126
28	54.6214
29	25.5262
30	4.92857
31
32
ENST00000563606 havana:known chromosome:GRCh38:15:62234402:62243180:-1 gene:ENSG00000166104 gene_biotype:transcribed_unprocessed_pseudogene transcript_biotype:processed_transcript		1542.4	666.651
1	26.5591
2	81.1409
3	13.7727
4	12.3076
5	48.5545
6	5.84848
7	128.47
8	79.1545
9	16.9091
10	262.736
11	45.5955
12	7.53485
13	116.318
14	17.9848
15	4.66667
16	78.3636
17	14.2576
18	11.3485
19	2.09091
20	3.80758
21	8.81818
22	4.63636
23	2.02879
24	16.0076
25	3.06061
26	7.12121
27	2.16667
28
29
30
31
32
ENST00000274764 ensembl_havana_transcript:known chromosome:GRCh38:6:25726909:25727292:1 gene:ENSG00000146047 gene_biotype:protein_coding transcript_biotype:protein_coding		1490	644.004
1	7
2	4
3	13
4	2
5
6
7	5
8	6
9	11
10	759
11	236
12	18
13	13
14	4
15	19
16	30
17	13
18	14
19	8
20	2
21
22	4
23	3
24	8
25
26	6
27
28
29
30
31
32
ENST00000400817 havana:known chromosome:GRCh38:15:84199311:84230125:-1 gene:ENSG00000225151 gene_biotype:transcribed_unprocessed_pseudogene transcript_biotype:processed_transcript		1484.03	641.424
1	78.206
2	91.153
3	173.996
4	205.526
5	286.41
6	108.668
7	290.93
8	245.942
9	423.676
10	4576.26
11	519.074
12	382.414
13	258.006
14	509.079
15	305.812
16	380.847
17	320.717
18	447.793
19	184.25
20	673.03
21	246.151
22	180.84
23	220.923
24	144.497
25	192.605
26	87.884
27	108.743
28	26.5158
29	10.4333
30
31
32
ENST00000520656 havana:known chromosome:GRCh38:8:123400582:123402095:1 gene:ENSG00000254294 gene_biotype:processed_pseudogene transcript_biotype:processed_pseudogene		1474.13	637.142
1	137.133
2	1054.31
3	179.954
4	1068.46
5	70.4189
6	93.4223
7	86.9768
8	225.804
9	1556.05
10	4356.27
11	1230.09
12	1162.57
13	291.083
14	239.448
15	84.127
16	100.676
17	18.2007
18	25.7499
19	11.3785
20	9.20285
21	23.6455
22	130.666
23	1042.23
24	20.4243
25	49.149
26	35.7772
27	49.8214
28	4.15322
29
30
31
32
ENST00000397992 ensembl_havana_transcript:known chromosome:GRCh38:16:72782885:73059698:-1 gene:ENSG00000140836 gene_biotype:protein_coding transcript_biotype:protein_coding		1396.67	603.663
1	104
2	106.5
3	181
4	173
5	172.5
6	145
7	283.5
8	151.5
9	251.5
10	708.5
11	159.5
12	185
13	246
14	163
15	259
16	253.5
17	193.5
18	130
19	189
20	171.5
21	138
22	153
23	171
24	131.5
25	198.5
26	124
27	50
28	12
29	3.5
30
31
32
ENST00000316967 havana:known chromosome:GRCh38:15:84199312:84230136:-1 gene:ENSG00000225151 gene_biotype:transcribed_unprocessed_pseudogene transcript_biotype:processed_transcript		1365.28	590.099
1	62.4143
2	58.6402
3	148.917
4	155.214
5	186.056
6	79.1471
7	250.061
8	186.097
9	376.041
10	4222.08
11	472.274
12	355.019
13	224.799
14	481.196
15	253.836
16	331.796
17	297.553
18	407.84
19	168.1
20	637.282
21	224.527
22	142.717
23	168.191
24	121.735
25	126.082
26	33.1968
27	85.7298
28	23.7889
29	7.83333
30
31
32
ENST00000559989 havana:known chromosome:GRCh38:15:85196444:85213905:1 gene:ENSG00000259295 gene_biotype:transcribed_unprocessed_pseudogene transcript_biotype:processed_transcript		1148.11	496.232
1	13.6433
2	38.9325
3	99.9929
4	81.1527
5	115.564
6	44.2035
7	167.601
8	196.951
9	268.574
10	1582.86
11	534.079
12	352.058
13	238.771
14	128.008
15	267.078
16	269.908
17	245.103
18	306.312
19	125.65
20	513.147
21	131.645
22	100.491
23	81.2087
24	72.1049
25	112.408
26	37.447
27	47.8626
28	18.1152
29	7.84645
30
31
32
ENST00000369774 ensembl_havana_transcript:known chromosome:GRCh38:10:103594027:103855543:-1 gene:ENSG00000107957 gene_biotype:protein_coding transcript_biotype:protein_coding		1119.67	483.939
1	140.583
2	126.083
3	137.5
4	151.5
5	114.083
6	161.167
7	161.667
8	177.667
9	166
10	562.167
11	120.917
12	137.667
13	134
14	106.417
15	135.583
16	156.417
17	89.6667
18	152.333
19	115.417
20	136.167
21	99.4167
22	159.75
23	123.667
24	119
25	130.5
26	72.0833
27	25.1667
28	6.66667
29	1
30
31
32
ENST00000355946 ensembl:known chromosome:GRCh38:10:103594029:103855406:-1 gene:ENSG00000107957 gene_biotype:protein_coding transcript_biotype:protein_coding		1109	479.329
1	140.583
2	126.083
3	137.5
4	151.5
5	114.083
6	161.167
7	161.667
8	177.667
9	166
10	562.167
11	120.917
12	137.667
13	134
14	106.417
15	135.583
16	156.417
17	89.6667
18	152.333
19	115.417
20	136.167
21	99.4167
22	159.75
23	123.667
24	119
25	130.5
26	72.0833
27	25.1667
28	6.66667
29	1
30
31
32
ENST00000377648 ensembl_havana_transcript:known chromosome:GRCh38:1:6613685:6624033:1 gene:ENSG00000116273 gene_biotype:protein_coding transcript_biotype:protein_coding		1108	478.897
1	13.5
2	54.5
3	73
4	73
5	87
6	96
7	86.5
8	48.5
9	33.5
10	263.5
11	82.5
12	66
13	70
14	58
15	48
16	80
17	59.5
18	32
19	92
20	27
21	26
22	36
23	67
24	26
25	43
26	23
27	17
28	4
29
30
31
32
ENST00000409185 havana:known chromosome:GRCh38:2:131047876:131093428:-1 gene:ENSG00000152102 gene_biotype:protein_coding transcript_biotype:protein_coding		1051.5	454.476
1	5
2
3
4	8
5
6	5
7	11
8	2
9	9
10	30
11
12	4
13
14	2
15	7
16	8
17
18	5
19	4
20	5
21	3
22
23
24	2
25
26
27	2
28	7
29
30
31
32
ENST00000380752 ensembl_havana_transcript:known chromosome:GRCh38:13:29509410:29595688:-1 gene:ENSG00000139514 gene_biotype:protein_coding transcript_biotype:protein_coding		1040.5	449.722
1	17
2	53
3	23
4	52
5	26
6	66
7	12
8	36
9	25
10	221.5
11	19
12	29
13	27
14	63
15	60
16	53.5
17	104
18	28
19	85
20	30
21	71
22	47
23	55
24	96
25	41
26	4
27	28
28
29
30
31
32
ENST00000264607 ensembl_havana_transcript:known chromosome:GRCh38:2:238426824:238452250:1 gene:ENSG00000065802 gene_biotype:protein_coding transcript_biotype:protein_coding		877.317	379.191
1
2	2
3
4
5	2
6
7
8	5
9	2
10	23
11	4
12
13	5
14
15
16
17
18
19
20	4
21
22	2
23	2
24	2
25
26
27
28
29
30
31
32
ENST00000302475 ensembl_havana_transcript:known chromosome:GRCh38:5:113022099:113294949:-1 gene:ENSG00000171444 gene_biotype:protein_coding transcript_biotype:protein_coding		837.307	361.898
1	19.0051
2	42.5
3	32.5
4	40.6667
5	60.5
6	28.1731
7	40.8555
8	36.6763
9	23.8443
10	142.01
11	37.5035
12	30
13	51.1667
14	47.8393
15	51.4
16	45.3333
17	31.6
18	40.0054
19	37.5099
20	39.0203
21	63.3394
22	38.1804
23	48.1881
24	36.3469
25	30.0294
26	33.6857
27	18.0073
28	2
29
30
31
32
ENST00000373204 ensembl_havana_transcript:known chromosome:GRCh38:1:35883209:35929610:1 gene:ENSG00000092847 gene_biotype:protein_coding transcript_biotype:protein_coding		824.016	356.154
1	6
2	16
3	6
4	8
5	17
6	8
7	6
8	6
9	15.5
10	42.5
11	11
12	6
13	16
14	3
15	6
16	6
17	14
18	4
19	10
20	18
21	4
22	12
23	5
24	9
25	6
26	9
27	11
28	3
29
30
31
32
ENST00000334208 havana:known chromosome:GRCh38:9:81943559:81950094:1 gene:ENSG00000186788 gene_biotype:transcribed_unprocessed_pseudogene transcript_biotype:processed_transcript		815.65	352.538
1	42.4857
2	84.1833
3	66.7643
4	88.7024
5	114.131
6	77.4357
7	194.198
8	54.4429
9	89.3667
10	401.924
11	112.224
12	87.4881
13	180.736
14	128.076
15	152.876
16	128.848
17	142.012
18	86.581
19	98.5452
20	136.112
21	62.7381
22	133.069
23	85.6143
24	124.888
25	94.619
26	54.0571
27	29.8548
28	19.1214
29	6.02619
30	1.42857
31
32
ENST00000445385 havana:known chromosome:GRCh38:9:81943586:81950038:1 gene:ENSG00000186788 gene_biotype:transcribed_unprocessed_pseudogene transcript_biotype:transcribed_unprocessed_pseudogene		807.983	349.224
1	42.4857
2	82.5167
3	65.5976
4	87.2024
5	114.131
6	76.9357
7	194.198
8	50.9429
9	89.3667
10	398.424
11	110.89
12	85.1548
13	180.736
14	126.243
15	152.876
16	128.348
17	142.012
18	86.581
19	98.5452
20	136.112
21	62.7381
22	131.736
23	85.6143
24	124.221
25	94.619
26	54.0571
27	29.8548
28	19.1214
29	6.02619
30	1.42857
31
32
ENST00000394518 ensembl_havana_transcript:known chromosome:GRCh38:15:85380715:85749355:1 gene:ENSG00000170776 gene_biotype:protein_coding transcript_biotype:protein_coding		788.189	340.669
1	43
2	79.7
3	37.1
4	78.8333
5	64.0833
6	42.4
7	46.8333
8	62.3333
9	58.4833
10	246.833
11	73.2857
12	49.6667
13	58.55
14	36.6667
15	38.6667
16	68.1667
17	85
18	41.5667
19	41
20	55.3333
21	73.6667
22	83.1714
23	70.1667
24	51.3333
25	72.7333
26	23.1667
27	13.6667
28
29	1
30
31
32
ENST00000336292 ensembl_havana_transcript:known chromosome:GRCh38:15:99105035:99135589:1 gene:ENSG00000182253 gene_biotype:protein_coding transcript_biotype:protein_coding		779.333	336.841
1	92.1667
2	117.5
3	78.5833
4	66
5	102.917
6	88.8333
7	76.0833
8	85.25
9	61.1667
10	295.583
11	97.4167
12	112.583
13	76.1667
14	79.0833
15	97.0833
16	94.6667
17	84
18	53.4167
19	73.8333
20	67
21	116.25
22	83.0833
23	91.5833
24	86.4167
25	53.8333
26	20.25
27	14.25
28	6.16667
29
30
31
32
ENST00000268673 ensembl_havana_transcript:known chromosome:GRCh38:16:2538003:2601095:1 gene:ENSG00000140992 gene_biotype:protein_coding transcript_biotype:protein_coding		755.999	326.756
1	19
2	65.1342
3	25.6937
4	38.3636
5	54.1667
6	29.5833
7	47
8	27.1667
9	52.1833
10	142.589
11	37
12	48.0985
13	32.8902
14	26.5417
15	36.5
16	23
17	26.1667
18	39.5417
19	10.75
20	16.4553
21	23.1833
22	29.4917
23	11.6583
24	36.1667
25	19
26	6.88889
27	13.875
28	5
29	3
30	1
31
32
ENST00000285208 ensembl_havana_transcript:known chromosome:GRCh38:3:133824239:133895816:-1 gene:ENSG00000154917 gene_biotype:protein_coding transcript_biotype:protein_coding		732.583	316.635
1	28.8333
2	109.667
3	54.3333
4	88.8333
5	94.8333
6	77.1667
7	59.5
8	97.8333
9	67.8333
10	260.333
11	53.6667
12	95.5
13	48.5
14	61.8333
15	36.8333
16	49.8333
17	55.1667
18	55.8333
19	41.1667
20	27.3333
21	68.1667
22	48.8333
23	49.6667
24	67
25	55.3333
26	26.6667
27	21.6667
28
29	1.33333
30
31
32
ENST00000429433 ensembl:known chromosome:GRCh38:6:107065187:107114432:-1 gene:ENSG00000178409 gene_biotype:protein_coding transcript_biotype:protein_coding		731.767	316.282
1
2	10.25
3	10
4	7.5
5	22.75
6	8.25
7	11
8	28.75
9	20
10	73.75
11	31.75
12	10
13	17.6667
14	10.9167
15	22
16	14.0833
17	15.8333
18	20.75
19	12.15
20	17.4167
21	5.75
22	4.36667
23	1
24	7.5
25	18.5
26	2
27	1
28
29
30
31
32
ENST00000369042 havana:known chromosome:GRCh38:6:107065182:107115269:-1 gene:ENSG00000178409 gene_biotype:protein_coding transcript_biotype:protein_coding		729.767	315.418
1
2	10.25
3	10
4	7.5
5	22.75
6	8.25
7	11
8	28.75
9	20
10	73.75
11	31.75
12	10
13	17.6667
14	10.9167
15	22
16	14.0833
17	15.8333
18	20.75
19	12.15
20	17.4167
21	5.75
22	4.36667
23	1
24	7.5
25	18.5
26	2
27	1
28
29
30
31
32
ENST00000604252 havana:known chromosome:GRCh38:5:177265580:177266588:-1 gene:ENSG00000270706 gene_biotype:processed_pseudogene transcript_biotype:processed_pseudogene		723.923	312.892
1	26.6667
2	65.4603
3	131.357
4	168.817
5	42.3095
6	111.056
7	234.111
8	141.47
9	72.3254
10	603.421
11	89.6329
12	104.895
13	163.222
14	79.4643
15	104.579
16	187.937
17	133.776
18	46.0933
19	96.4643
20	70.1409
21	44.0476
22	135.571
23	35.9286
24	103.69
25	113.115
26	44.377
27	15.2857
28	58.2857
29	8.5
30
31
32
ENST00000508628 havana:novel chromosome:GRCh38:17:80260866:80395312:1 gene:ENSG00000173821 gene_biotype:protein_coding transcript_biotype:protein_coding		723.133	312.551
1	31.7333
2	69.0667
3	28.8
4	47.5333
5	51.1667
6	39.0833
7	49.2333
8	40.9833
9	57.7833
10	164.533
11	55.2667
12	65.7167
13	79.0167
14	73.8
15	56.3833
16	64.1
17	51.0667
18	64.05
19	62.4
20	70.75
21	46.6667
22	80.5167
23	57.4833
24	76.1667
25	71.0333
26	27.4333
27	14.2333
28	3.4
29
30
31
32
ENST00000543906 ensembl:known chromosome:GRCh38:3:133824243:133895595:-1 gene:ENSG00000154917 gene_biotype:protein_coding transcript_biotype:protein_coding		707.083	305.614
1	26.8333
2	109.667
3	54.3333
4	88.8333
5	94.8333
6	77.1667
7	59.5
8	97.8333
9	67.8333
10	255.333
11	53.6667
12	95.5
13	48.5
14	61.8333
15	36.8333
16	45.8333
17	45.1667
18	48.8333
19	31.1667
20	24.3333
21	62.1667
22	48.8333
23	49.6667
24	67
25	55.3333
26	26.6667
27	21.6667
28
29	1.33333
30
31
32
ENST00000394510 ensembl:known chromosome:GRCh38:15:85619950:85749358:1 gene:ENSG00000170776 gene_biotype:protein_coding transcript_biotype:protein_coding		704.28	304.402
1	43
2	79.7
3	37.1
4	78.8333
5	64.0833
6	42.4
7	46.8333
8	62.3333
9	58.4833
10	246.833
11	73.2857
12	49.6667
13	58.55
14	36.6667
15	38.6667
16	68.1667
17	85
18	41.5667
19	41
20	55.3333
21	73.6667
22	83.1714
23	70.1667
24	51.3333
25	72.7333
26	23.1667
27	13.6667
28
29	1
30
31
32
ENST00000481247 havana:known chromosome:GRCh38:6:38168451:38639924:-1 gene:ENSG00000183826 gene_biotype:protein_coding transcript_biotype:protein_coding		689.881	298.178
1	21.5
2	67.5
3	34.5
4	49.5
5	39
6	70.5
7	53
8	67
9	36.5
10	207
11	40.5
12	43.5
13	47
14	54
15	57.5
16	59.5
17	40.5
18	38.5
19	32
20	60.5
21	33.5
22	74
23	19.5
24	48
25	56.5
26	24
27	11.5
28	2.5
29	1.5
30
31
32
ENST00000314100 havana:known chromosome:GRCh38:6:38168451:38596067:-1 gene:ENSG00000183826 gene_biotype:protein_coding transcript_biotype:protein_coding		678.214	293.136
1	21.5
2	67.5
3	34.5
4	49.5
5	39
6	70.5
7	53
8	67
9	36.5
10	207
11	40.5
12	43.5
13	47
14	54
15	57.5
16	59.5
17	40.5
18	38.5
19	32
20	60.5
21	33.5
22	74
23	19.5
24	48
25	56.5
26	24
27	11.5
28	2.5
29	1.5
30
31
32
ENST00000361507 ensembl_havana_transcript:known chromosome:GRCh38:11:78215297:78417806:-1 gene:ENSG00000033327 gene_biotype:protein_coding transcript_biotype:protein_coding		663.667	286.848
1	28.6667
2	101.333
3	49.1667
4	51.5
5	109
6	76.6667
7	103
8	78.5833
9	71.3333
10	265.833
11	90.8333
12	69.6667
13	74.8333
14	54.6667
15	52
16	46.3333
17	61.1667
18	53
[truncated: 11,993 more rows]
