# Supplementary material for: piRNAs from Pig Testis Provide Evidence for a Conserved Role of the Piwi Pathway in Post-Transcriptional Gene Regulation in Mammals
Source: PLoS One. 2015 May 7;10(5):e0124860. doi: 10.1371/journal.pone.0124860 (PMC4423968; doi:10.1371/journal.pone.0124860)
Supplement: S3 File — (XLSX) [file pone.0124860.s008.xlsx]

## Sheet: human - molecular function
Term	Background frequency	Sample frequency	Expected	+/-	P-value
DNA binding (GO:0003677)	2322	41	18.74	+	8.145e-05
nucleic acid binding (GO:0003676)	3799	53	30.67	+	0.001801
sequence-specific DNA binding transcription factor activity (GO:0003700)	1053	21	8.5	+	0.009308
nucleic acid binding transcription factor activity (GO:0001071)	1054	21	8.508	+	0.009429
transmembrane signaling receptor activity (GO:0004888)	1175	1	9.484	-	0.045
heterocyclic compound binding (GO:1901363)	5648	65	45.59	+	0.05786
signal transducer activity (GO:0004871)	1569	3	12.66	-	0.07177
molecular transducer activity (GO:0060089)	1569	3	12.66	-	0.07177
organic cyclic compound binding (GO:0097159)	5717	65	46.15	+	0.08089
protein-cysteine S-acyltransferase activity (GO:0019707)	25	3	0.2018	+	0.08127
protein-cysteine S-palmitoyltransferase activity (GO:0019706)	25	3	0.2018	+	0.08127
protein heterodimerization activity (GO:0046982)	394	10	3.18	+	0.1044
binding (GO:0005488)	12444	120	100.4	+	0.1148
S-acyltransferase activity (GO:0016417)	29	3	0.2341	+	0.1239
signaling receptor activity (GO:0038023)	1274	2	10.28	-	0.1247
palmitoyltransferase activity (GO:0016409)	35	3	0.2825	+	0.2103
Ras GTPase binding (GO:0017016)	186	6	1.501	+	0.2986
receptor activity (GO:0004872)	1493	4	12.05	-	0.4188
small GTPase binding (GO:0031267)	201	6	1.622	+	0.4312
zinc ion binding (GO:0008270)	1181	18	9.533	+	0.5222
transcription cofactor activity (GO:0003712)	498	10	4.02	+	0.5346
glucosamine 6-phosphate N-acetyltransferase activity (GO:0004343)	1	1	0.008072	+	0.5628
galactosylxylosylprotein 3-beta-galactosyltransferase activity (GO:0047220)	1	1	0.008072	+	0.5628
small ribosomal subunit rRNA binding (GO:0070181)	1	1	0.008072	+	0.5628
SUMO-specific isopeptidase activity (GO:0070140)	1	1	0.008072	+	0.5628
small conjugating protein-specific isopeptidase activity (GO:0070138)	1	1	0.008072	+	0.5628
isopeptidase activity (GO:0070122)	1	1	0.008072	+	0.5628
3-phosphoinositide-dependent protein kinase activity (GO:0004676)	1	1	0.008072	+	0.5628
histone demethylase activity (H3-trimethyl-K4 specific) (GO:0034647)	1	1	0.008072	+	0.5628
histone methyltransferase activity (H3-R17 specific) (GO:0035642)	1	1	0.008072	+	0.5628
GMP synthase (glutamine-hydrolyzing) activity (GO:0003922)	1	1	0.008072	+	0.5628
GMP synthase activity (GO:0003921)	1	1	0.008072	+	0.5628
GTPase binding (GO:0051020)	213	6	1.719	+	0.5647
G-protein coupled receptor activity (GO:0004930)	807	1	6.514	-	0.7121
histone demethylase activity (GO:0032452)	19	2	0.1534	+	0.7403
transcription factor binding transcription factor activity (GO:0000989)	530	10	4.278	+	0.802
protein binding transcription factor activity (GO:0000988)	534	10	4.31	+	0.8415
phosphatidylinositol binding (GO:0035091)	171	5	1.38	+	0.917
metal ion binding (GO:0046872)	3937	44	31.78	+	0.9207
endonuclease activity (GO:0004519)	112	4	0.9041	+	0.9374
auxin transmembrane transporter activity (GO:0080161)	2	1	0.01614	+	1
auxin efflux transmembrane transporter activity (GO:0010329)	2	1	0.01614	+	1
IMP dehydrogenase activity (GO:0003938)	2	1	0.01614	+	1
histone demethylase activity (H3-dimethyl-K4 specific) (GO:0034648)	3	1	0.02422	+	1
histone demethylase activity (H4-K20 specific) (GO:0035575)	3	1	0.02422	+	1
SUMO-specific protease activity (GO:0016929)	4	1	0.03229	+	1
arginine transmembrane transporter activity (GO:0015181)	4	1	0.03229	+	1
eukaryotic translation initiation factor 2alpha kinase activity (GO:0004694)	4	1	0.03229	+	1
pantothenate kinase activity (GO:0004594)	4	1	0.03229	+	1
ankyrin repeat binding (GO:0071532)	4	1	0.03229	+	1
histone demethylase activity (H3-K4 specific) (GO:0032453)	5	1	0.04036	+	1
copper ion transmembrane transporter activity (GO:0005375)	6	1	0.04843	+	1
efflux transmembrane transporter activity (GO:0015562)	6	1	0.04843	+	1
G-protein coupled adenosine receptor activity (GO:0001609)	7	1	0.0565	+	1
protein-arginine omega-N asymmetric methyltransferase activity (GO:0035242)	7	1	0.0565	+	1
DNA polymerase binding (GO:0070182)	7	1	0.0565	+	1
UDP-galactose:beta-N-acetylglucosamine beta-1,3-galactosyltransferase activity (GO:0008499)	7	1	0.0565	+	1
inositol-1,4,5-trisphosphate 3-kinase activity (GO:0008440)	7	1	0.0565	+	1
cyclosporin A binding (GO:0016018)	7	1	0.0565	+	1
cAMP-dependent protein kinase activity (GO:0004691)	7	1	0.0565	+	1
basic amino acid transmembrane transporter activity (GO:0015174)	8	1	0.06458	+	1
GPI anchor binding (GO:0034235)	8	1	0.06458	+	1
inositol trisphosphate kinase activity (GO:0051766)	8	1	0.06458	+	1
histone-arginine N-methyltransferase activity (GO:0008469)	8	1	0.06458	+	1
ubiquitin-ubiquitin ligase activity (GO:0034450)	8	1	0.06458	+	1
beta-1,3-galactosyltransferase activity (GO:0048531)	8	1	0.06458	+	1
protein-arginine N-methyltransferase activity (GO:0016274)	9	1	0.07265	+	1
arginine N-methyltransferase activity (GO:0016273)	9	1	0.07265	+	1
phospholipase activator activity (GO:0016004)	9	1	0.07265	+	1
cyclic nucleotide-dependent protein kinase activity (GO:0004690)	9	1	0.07265	+	1
intermediate filament binding (GO:0019215)	9	1	0.07265	+	1
transmembrane receptor protein tyrosine kinase adaptor activity (GO:0005068)	9	1	0.07265	+	1
carbon-nitrogen ligase activity, with glutamine as amido-N-donor (GO:0016884)	10	1	0.08072	+	1
adenylate cyclase activity (GO:0004016)	10	1	0.08072	+	1
GTP-Rho binding (GO:0017049)	10	1	0.08072	+	1
IgG binding (GO:0019864)	10	1	0.08072	+	1
vinculin binding (GO:0017166)	11	1	0.08879	+	1
lipase activator activity (GO:0060229)	11	1	0.08879	+	1
K63-linked polyubiquitin binding (GO:0070530)	11	1	0.08879	+	1
dipeptidyl-peptidase activity (GO:0008239)	11	1	0.08879	+	1
SUMO binding (GO:0032183)	11	1	0.08879	+	1
phosphate ion binding (GO:0042301)	12	1	0.09686	+	1
tau-protein kinase activity (GO:0050321)	12	1	0.09686	+	1
poly(A) binding (GO:0008143)	12	1	0.09686	+	1
endodeoxyribonuclease activity, producing 5'-phosphomonoesters (GO:0016888)	13	1	0.1049	+	1
ATPase activator activity (GO:0001671)	14	1	0.113	+	1
phospholipase binding (GO:0043274)	14	1	0.113	+	1
ubiquitin protein ligase activity (GO:0061630)	15	1	0.1211	+	1
poly-purine tract binding (GO:0070717)	15	1	0.1211	+	1
translation repressor activity (GO:0030371)	16	1	0.1292	+	1
cytoskeletal adaptor activity (GO:0008093)	17	1	0.1372	+	1
Hsp90 protein binding (GO:0051879)	17	1	0.1372	+	1
mitogen-activated protein kinase binding (GO:0051019)	17	1	0.1372	+	1
phosphatidylinositol-3,4-bisphosphate binding (GO:0043325)	17	1	0.1372	+	1
lysine-acetylated histone binding (GO:0070577)	17	1	0.1372	+	1
cyclin binding (GO:0030332)	19	1	0.1534	+	1
proline-rich region binding (GO:0070064)	19	1	0.1534	+	1
ATPase regulator activity (GO:0060590)	20	1	0.1614	+	1
Hsp70 protein binding (GO:0030544)	20	1	0.1614	+	1
protein phosphatase type 2A regulator activity (GO:0008601)	20	1	0.1614	+	1
phosphorus-oxygen lyase activity (GO:0016849)	20	1	0.1614	+	1
UDP-galactosyltransferase activity (GO:0035250)	20	1	0.1614	+	1
fibroblast growth factor binding (GO:0017134)	20	1	0.1614	+	1
immunoglobulin binding (GO:0019865)	20	1	0.1614	+	1
cyclase activity (GO:0009975)	20	1	0.1614	+	1
microfilament motor activity (GO:0000146)	21	1	0.1695	+	1
glycolipid binding (GO:0051861)	22	1	0.1776	+	1
RNA polymerase II distal enhancer sequence-specific DNA binding transcription factor activity involved in positive regulation of transcription (GO:0001205)	22	1	0.1776	+	1
purinergic receptor activity (GO:0035586)	22	1	0.1776	+	1
3'-5'-exoribonuclease activity (GO:0000175)	23	1	0.1857	+	1
RNA polymerase II transcription coactivator activity (GO:0001105)	24	2	0.1937	+	1
exoribonuclease activity, producing 5'-phosphomonoesters (GO:0016896)	25	1	0.2018	+	1
NF-kappaB binding (GO:0051059)	25	1	0.2018	+	1
Ran GTPase binding (GO:0008536)	26	2	0.2099	+	1
demethylase activity (GO:0032451)	26	2	0.2099	+	1
transition metal ion transmembrane transporter activity (GO:0046915)	27	1	0.2179	+	1
clathrin binding (GO:0030276)	27	1	0.2179	+	1
Rac GTPase binding (GO:0048365)	28	1	0.226	+	1
estrogen receptor binding (GO:0030331)	28	1	0.226	+	1
exoribonuclease activity (GO:0004532)	29	1	0.2341	+	1
phosphatidylinositol-3,4,5-trisphosphate binding (GO:0005547)	29	1	0.2341	+	1
ephrin receptor binding (GO:0046875)	30	1	0.2422	+	1
SH2 domain binding (GO:0042169)	30	1	0.2422	+	1
ARF GTPase activator activity (GO:0008060)	31	2	0.2502	+	1
cyclin-dependent protein kinase activity (GO:0097472)	31	1	0.2502	+	1
ATP-dependent DNA helicase activity (GO:0004003)	31	1	0.2502	+	1
cyclin-dependent protein serine/threonine kinase activity (GO:0004693)	31	1	0.2502	+	1
rRNA binding (GO:0019843)	31	1	0.2502	+	1
insulin receptor binding (GO:0005158)	32	1	0.2583	+	1
galactosyltransferase activity (GO:0008378)	32	1	0.2583	+	1
ion channel inhibitor activity (GO:0008200)	32	1	0.2583	+	1
translation regulator activity (GO:0045182)	33	1	0.2664	+	1
channel inhibitor activity (GO:0016248)	33	1	0.2664	+	1
polyubiquitin binding (GO:0031593)	34	1	0.2744	+	1
mRNA 3'-UTR binding (GO:0003730)	34	1	0.2744	+	1
endonuclease activity, active with either ribo- or deoxyribonucleic acids and producing 5'-phosphomonoesters (GO:0016893)	35	1	0.2825	+	1
protein kinase A binding (GO:0051018)	35	1	0.2825	+	1
4 iron, 4 sulfur cluster binding (GO:0051539)	35	1	0.2825	+	1
exonuclease activity, active with either ribo- or deoxyribonucleic acids and producing 5'-phosphomonoesters (GO:0016796)	37	1	0.2987	+	1
peptidyl-prolyl cis-trans isomerase activity (GO:0003755)	39	1	0.3148	+	1
nucleosome binding (GO:0031491)	39	1	0.3148	+	1
aminopeptidase activity (GO:0004177)	40	1	0.3229	+	1
structural constituent of muscle (GO:0008307)	40	2	0.3229	+	1
RNA polymerase II transcription factor binding transcription factor activity involved in positive regulation of transcription (GO:0001190)	40	2	0.3229	+	1
ATPase binding (GO:0051117)	41	1	0.3309	+	1
endoribonuclease activity (GO:0004521)	41	1	0.3309	+	1
cis-trans isomerase activity (GO:0016859)	42	1	0.339	+	1
receptor tyrosine kinase binding (GO:0030971)	42	1	0.339	+	1
non-membrane spanning protein tyrosine kinase activity (GO:0004715)	43	1	0.3471	+	1
endodeoxyribonuclease activity (GO:0004520)	43	1	0.3471	+	1
ligand-dependent nuclear receptor transcription coactivator activity (GO:0030374)	45	1	0.3632	+	1
3'-5' exonuclease activity (GO:0008408)	45	1	0.3632	+	1
manganese ion binding (GO:0030145)	45	1	0.3632	+	1
DNA helicase activity (GO:0003678)	47	1	0.3794	+	1
single-stranded RNA binding (GO:0003727)	49	1	0.3955	+	1
methylated histone binding (GO:0035064)	50	2	0.4036	+	1
phosphoprotein binding (GO:0051219)	51	1	0.4117	+	1
histone methyltransferase activity (GO:0042054)	51	1	0.4117	+	1
sulfotransferase activity (GO:0008146)	51	1	0.4117	+	1
double-stranded RNA binding (GO:0003725)	53	1	0.4278	+	1
calcium-dependent protein binding (GO:0048306)	53	1	0.4278	+	1
oxidoreductase activity, acting on paired donors, with incorporation or reduction of molecular oxygen, 2-oxoglutarate as one donor, and incorporation of one atom each of oxygen into both donors (GO:0016706)	53	1	0.4278	+	1
activating transcription factor binding (GO:0033613)	53	2	0.4278	+	1
steroid hormone receptor activity (GO:0003707)	54	1	0.4359	+	1
protein complex scaffold (GO:0032947)	54	1	0.4359	+	1
phosphatidylinositol bisphosphate binding (GO:1902936)	54	1	0.4359	+	1
RNA polymerase II distal enhancer sequence-specific DNA binding (GO:0000980)	55	1	0.444	+	1
deoxyribonuclease activity (GO:0004536)	55	1	0.444	+	1
repressing transcription factor binding (GO:0070491)	55	1	0.444	+	1
chaperone binding (GO:0051087)	58	1	0.4682	+	1
metal cluster binding (GO:0051540)	59	1	0.4762	+	1
iron-sulfur cluster binding (GO:0051536)	59	1	0.4762	+	1
protein phosphatase regulator activity (GO:0019888)	60	1	0.4843	+	1
heat shock protein binding (GO:0031072)	61	1	0.4924	+	1
antiporter activity (GO:0015297)	61	1	0.4924	+	1
RNA polymerase II core promoter proximal region sequence-specific DNA binding transcription factor activity involved in negative regulation of transcription (GO:0001078)	63	1	0.5085	+	1
amino acid transmembrane transporter activity (GO:0015171)	63	2	0.5085	+	1
transferase activity, transferring sulfur-containing groups (GO:0016782)	63	1	0.5085	+	1
core promoter sequence-specific DNA binding (GO:0001046)	65	1	0.5247	+	1
Rho GTPase binding (GO:0017048)	65	3	0.5247	+	1
signaling adaptor activity (GO:0035591)	65	1	0.5247	+	1
beta-catenin binding (GO:0008013)	66	1	0.5327	+	1
steroid hormone receptor binding (GO:0035258)	66	1	0.5327	+	1
monosaccharide binding (GO:0048029)	66	1	0.5327	+	1
SMAD binding (GO:0046332)	68	1	0.5489	+	1
phosphatase regulator activity (GO:0019208)	69	1	0.557	+	1
enhancer sequence-specific DNA binding (GO:0001158)	69	1	0.557	+	1
N-methyltransferase activity (GO:0008170)	69	1	0.557	+	1
protein methyltransferase activity (GO:0008276)	70	1	0.565	+	1
DNA-dependent ATPase activity (GO:0008094)	72	1	0.5812	+	1
single-stranded DNA binding (GO:0003697)	73	3	0.5892	+	1
exonuclease activity (GO:0004527)	74	1	0.5973	+	1
small conjugating protein-specific protease activity (GO:0019783)	75	1	0.6054	+	1
ubiquitin binding (GO:0043130)	75	3	0.6054	+	1
microtubule motor activity (GO:0003777)	76	1	0.6135	+	1
ribonuclease activity (GO:0004540)	77	2	0.6215	+	1
Rho guanyl-nucleotide exchange factor activity (GO:0005089)	78	1	0.6296	+	1
RNA polymerase II transcription cofactor activity (GO:0001104)	78	3	0.6296	+	1
Rab GTPase binding (GO:0017137)	80	1	0.6458	+	1
glycoprotein binding (GO:0001948)	80	1	0.6458	+	1
enhancer binding (GO:0035326)	82	1	0.6619	+	1
RNA polymerase II distal enhancer sequence-specific DNA binding transcription factor activity (GO:0003705)	82	3	0.6619	+	1
N-acetyltransferase activity (GO:0008080)	83	1	0.67	+	1
ATP-dependent helicase activity (GO:0008026)	84	2	0.678	+	1
purine NTP-dependent helicase activity (GO:0070035)	84	2	0.678	+	1
small conjugating protein binding (GO:0032182)	85	3	0.6861	+	1
RNA polymerase II transcription regulatory region sequence-specific DNA binding transcription factor activity involved in negative regulation of transcription (GO:0001227)	87	1	0.7023	+	1
protein N-terminus binding (GO:0047485)	87	2	0.7023	+	1
phosphoric diester hydrolase activity (GO:0008081)	88	1	0.7103	+	1
phosphatidylinositol phosphate binding (GO:1901981)	88	2	0.7103	+	1
drug binding (GO:0008144)	92	1	0.7426	+	1
dioxygenase activity (GO:0051213)	93	1	0.7507	+	1
actin filament binding (GO:0051015)	95	1	0.7668	+	1
structural constituent of cytoskeleton (GO:0005200)	96	1	0.7749	+	1
acetyltransferase activity (GO:0016407)	96	1	0.7749	+	1
carboxylic acid transmembrane transporter activity (GO:0046943)	98	2	0.791	+	1
N-acyltransferase activity (GO:0016410)	99	1	0.7991	+	1
channel regulator activity (GO:0016247)	100	1	0.8072	+	1
metalloendopeptidase activity (GO:0004222)	100	1	0.8072	+	1
organic acid transmembrane transporter activity (GO:0005342)	101	2	0.8153	+	1
core promoter binding (GO:0001047)	105	1	0.8476	+	1
exopeptidase activity (GO:0008238)	105	1	0.8476	+	1
double-stranded DNA binding (GO:0003690)	107	2	0.8637	+	1
mRNA binding (GO:0003729)	110	2	0.8879	+	1
RNA polymerase II transcription factor binding transcription factor activity (GO:0001076)	112	3	0.9041	+	1
oxidoreductase activity, acting on the CH-OH group of donors, NAD or NADP as acceptor (GO:0016616)	115	1	0.9283	+	1
ligase activity, forming carbon-nitrogen bonds (GO:0016879)	116	1	0.9363	+	1
SH3 domain binding (GO:0017124)	116	1	0.9363	+	1
S-adenosylmethionine-dependent methyltransferase activity (GO:0008757)	116	1	0.9363	+	1
growth factor binding (GO:0019838)	120	1	0.9686	+	1
Ras guanyl-nucleotide exchange factor activity (GO:0005088)	125	1	1.009	-	1
organic anion transmembrane transporter activity (GO:0008514)	127	2	1.025	+	1
motor activity (GO:0003774)	130	2	1.049	+	1
histone binding (GO:0042393)	131	3	1.057	+	1
oxidoreductase activity, acting on CH-OH group of donors (GO:0016614)	131	1	1.057	-	1
UDP-glycosyltransferase activity (GO:0008194)	132	1	1.065	-	1
protein binding, bridging (GO:0030674)	132	2	1.065	+	1
nuclear hormone receptor binding (GO:0035257)	134	1	1.082	-	1
protein tyrosine kinase activity (GO:0004713)	136	1	1.098	-	1
binding, bridging (GO:0060090)	142	2	1.146	+	1
helicase activity (GO:0004386)	145	2	1.17	+	1
RNA polymerase II core promoter proximal region sequence-specific DNA binding transcription factor activity involved in positive regulation of transcription (GO:0001077)	150	3	1.211	+	1
structural constituent of ribosome (GO:0003735)	153	2	1.235	+	1
isomerase activity (GO:0016853)	154	1	1.243	-	1
hormone receptor binding (GO:0051427)	155	1	1.251	-	1
protein C-terminus binding (GO:0008022)	157	1	1.267	-	1
peptide binding (GO:0042277)	161	2	1.3	+	1
oxidoreductase activity, acting on paired donors, with incorporation or reduction of molecular oxygen (GO:0016705)	164	1	1.324	-	1
cysteine-type peptidase activity (GO:0008234)	164	1	1.324	-	1
RNA polymerase II core promoter proximal region sequence-specific DNA binding (GO:0000978)	165	1	1.332	-	1
amide binding (GO:0033218)	166	2	1.34	+	1
microtubule binding (GO:0008017)	168	1	1.356	-	1
calmodulin binding (GO:0005516)	169	4	1.364	+	1
lyase activity (GO:0016829)	170	1	1.372	-	1
serine-type peptidase activity (GO:0008236)	172	1	1.388	-	1
core promoter proximal region sequence-specific DNA binding (GO:0000987)	174	1	1.405	-	1
serine hydrolase activity (GO:0017171)	175	1	1.413	-	1
metallopeptidase activity (GO:0008237)	176	1	1.421	-	1
core promoter proximal region DNA binding (GO:0001159)	176	1	1.421	-	1
ubiquitin protein ligase binding (GO:0031625)	178	3	1.437	+	1
small conjugating protein ligase binding (GO:0044389)	178	3	1.437	+	1
small GTPase regulator activity (GO:0005083)	185	2	1.493	+	1
nuclease activity (GO:0004518)	185	4	1.493	+	1
transferase activity, transferring hexosyl groups (GO:0016758)	189	1	1.526	-	1
secondary active transmembrane transporter activity (GO:0015291)	190	1	1.534	-	1
guanyl-nucleotide exchange factor activity (GO:0005085)	193	2	1.558	+	1
transferase activity, transferring acyl groups other than amino-acyl groups (GO:0016747)	197	4	1.59	+	1
RNA polymerase II transcription regulatory region sequence-specific DNA binding transcription factor activity involved in positive regulation of transcription (GO:0001228)	200	3	1.614	+	1
transcription corepressor activity (GO:0003714)	203	4	1.639	+	1
RNA polymerase II core promoter proximal region sequence-specific DNA binding transcription factor activity (GO:0000982)	203	3	1.639	+	1
methyltransferase activity (GO:0008168)	203	1	1.639	-	1
transferase activity, transferring one-carbon groups (GO:0016741)	211	1	1.703	-	1
cytokine activity (GO:0005125)	212	1	1.711	-	1
GTPase activity (GO:0003924)	213	2	1.719	+	1
tubulin binding (GO:0015631)	233	1	1.881	-	1
structure-specific DNA binding (GO:0043566)	235	3	1.897	+	1
transferase activity, transferring acyl groups (GO:0016746)	235	5	1.897	+	1
anion transmembrane transporter activity (GO:0008509)	241	2	1.945	+	1
GTPase activator activity (GO:0005096)	256	2	2.066	-	1
phosphatase activity (GO:0016791)	257	1	2.074	-	1
ATPase activity, coupled (GO:0042623)	263	3	2.123	+	1
ubiquitin-protein transferase activity (GO:0004842)	270	5	2.179	+	1
carbohydrate binding (GO:0030246)	270	1	2.179	-	1
transferase activity, transferring glycosyl groups (GO:0016757)	271	1	2.187	-	1
RNA polymerase II regulatory region sequence-specific DNA binding (GO:0000977)	281	1	2.268	-	1
RNA polymerase II regulatory region DNA binding (GO:0001012)	284	1	2.292	-	1
transcription coactivator activity (GO:0003713)	284	5	2.292	+	1
phospholipid binding (GO:0005543)	284	6	2.292	+	1
GTPase regulator activity (GO:0030695)	300	2	2.422	-	1
active transmembrane transporter activity (GO:0022804)	305	1	2.462	-	1
nucleoside-triphosphatase regulator activity (GO:0060589)	320	3	2.583	+	1
transcription regulatory region sequence-specific DNA binding (GO:0000976)	332	3	2.68	+	1
phosphoric ester hydrolase activity (GO:0042578)	349	2	2.817	-	1
GTP binding (GO:0005525)	363	3	2.93	+	1
actin binding (GO:0003779)	376	4	3.035	+	1
endopeptidase activity (GO:0004175)	377	1	3.043	-	1
ATPase activity (GO:0016887)	382	4	3.083	+	1
guanyl ribonucleotide binding (GO:0032561)	383	3	3.092	-	1
guanyl nucleotide binding (GO:0019001)	384	3	3.1	-	1
sequence-specific DNA binding RNA polymerase II transcription factor activity (GO:0000981)	388	5	3.132	+	1
metal ion transmembrane transporter activity (GO:0046873)	394	1	3.18	-	1
chromatin binding (GO:0003682)	409	5	3.301	+	1
ligase activity (GO:0016874)	422	3	3.406	-	1
protein kinase binding (GO:0019901)	423	5	3.414	+	1
enzyme activator activity (GO:0008047)	429	4	3.463	+	1
protein serine/threonine kinase activity (GO:0004674)	434	6	3.503	+	1
transcription factor binding (GO:0008134)	455	4	3.673	+	1
kinase binding (GO:0019900)	472	6	3.81	+	1
inorganic cation transmembrane transporter activity (GO:0022890)	488	1	3.939	-	1
transcription regulatory region DNA binding (GO:0044212)	506	6	4.084	+	1
regulatory region nucleic acid binding (GO:0001067)	513	6	4.141	+	1
regulatory region DNA binding (GO:0000975)	513	6	4.141	+	1
protein domain specific binding (GO:0019904)	564	5	4.553	+	1
lipid binding (GO:0008289)	565	10	4.561	+	1
peptidase activity, acting on L-amino acid peptides (GO:0070011)	566	3	4.569	-	1
peptidase activity (GO:0008233)	586	3	4.73	-	1
protein kinase activity (GO:0004672)	591	6	4.771	+	1
cation transmembrane transporter activity (GO:0008324)	602	3	4.859	-	1
structural molecule activity (GO:0005198)	604	6	4.875	+	1
protein homodimerization activity (GO:0042803)	641	5	5.174	-	1
calcium ion binding (GO:0005509)	676	1	5.457	-	1
phosphotransferase activity, alcohol group as acceptor (GO:0016773)	694	8	5.602	+	1
nucleoside-triphosphatase activity (GO:0017111)	707	7	5.707	+	1
oxidoreductase activity (GO:0016491)	716	2	5.779	-	1
hydrolase activity, acting on ester bonds (GO:0016788)	719	6	5.804	+	1
cytoskeletal protein binding (GO:0008092)	730	7	5.892	+	1
sequence-specific DNA binding (GO:0043565)	749	11	6.046	+	1
pyrophosphatase activity (GO:0016462)	750	8	6.054	+	1
hydrolase activity, acting on acid anhydrides, in phosphorus-containing anhydrides (GO:0016818)	752	8	6.07	+	1
hydrolase activity, acting on acid anhydrides (GO:0016817)	757	8	6.11	+	1
kinase activity (GO:0016301)	757	8	6.11	+	1
protein complex binding (GO:0032403)	782	9	6.312	+	1
ion transmembrane transporter activity (GO:0015075)	785	4	6.336	-	1
enzyme regulator activity (GO:0030234)	850	6	6.861	-	1
substrate-specific transmembrane transporter activity (GO:0022891)	852	5	6.877	-	1
transferase activity, transferring phosphorus-containing groups (GO:0016772)	902	8	7.281	+	1
transmembrane transporter activity (GO:0022857)	934	5	7.539	-	1
substrate-specific transporter activity (GO:0022892)	985	5	7.951	-	1
protein dimerization activity (GO:0046983)	1030	14	8.314	+	1
identical protein binding (GO:0042802)	1053	7	8.5	-	1
poly(A) RNA binding (GO:0044822)	1122	11	9.057	+	1
transporter activity (GO:0005215)	1204	6	9.719	-	1
receptor binding (GO:0005102)	1277	5	10.31	-	1
enzyme binding (GO:0019899)	1347	15	10.87	+	1
transition metal ion binding (GO:0046914)	1417	19	11.44	+	1
ATP binding (GO:0005524)	1430	12	11.54	+	1
adenyl ribonucleotide binding (GO:0032559)	1465	12	11.83	+	1
adenyl nucleotide binding (GO:0030554)	1483	13	11.97	+	1
RNA binding (GO:0003723)	1500	17	12.11	+	1
purine ribonucleoside triphosphate binding (GO:0035639)	1760	15	14.21	+	1
purine ribonucleoside binding (GO:0032550)	1769	15	14.28	+	1
purine nucleoside binding (GO:0001883)	1772	15	14.3	+	1
ribonucleoside binding (GO:0032549)	1773	15	14.31	+	1
nucleoside binding (GO:0001882)	1783	15	14.39	+	1
purine ribonucleotide binding (GO:0032555)	1801	15	14.54	+	1
ribonucleotide binding (GO:0032553)	1816	15	14.66	+	1
purine nucleotide binding (GO:0017076)	1821	16	14.7	+	1
transferase activity (GO:0016740)	2038	21	16.45	+	1
carbohydrate derivative binding (GO:0097367)	2138	16	17.26	-	1
nucleotide binding (GO:0000166)	2264	19	18.27	+	1
nucleoside phosphate binding (GO:1901265)	2265	19	18.28	+	1
hydrolase activity (GO:0016787)	2315	17	18.69	-	1
anion binding (GO:0043168)	2520	20	20.34	-	1
small molecule binding (GO:0036094)	2539	19	20.49	-	1
cation binding (GO:0043169)	4007	44	32.34	+	1
catalytic activity (GO:0003824)	5351	43	43.19	-	1
ion binding (GO:0043167)	5844	59	47.17	+	1
protein binding (GO:0005515)	8307	81	67.05	+	1
molecular_function (GO:0003674)	15480	133	125	+	1

## Sheet: human - cellular component
Term	Background frequency	Sample frequency	Expected	+/-	P-value
intracellular (GO:0005622)	12705	131	102.6	+	0.0003355
intracellular part (GO:0044424)	12559	129	101.4	+	0.0006628
nucleus (GO:0005634)	6240	77	50.37	+	0.0007973
protein-DNA complex (GO:0032993)	113	7	0.9121	+	0.00254
nuclear lumen (GO:0031981)	2775	41	22.4	+	0.004912
nucleoplasm (GO:0005654)	1437	26	11.6	+	0.005817
plasma membrane (GO:0005886)	4450	17	35.92	-	0.005908
cell periphery (GO:0071944)	4548	18	36.71	-	0.008294
DNA bending complex (GO:1990104)	64	5	0.5166	+	0.01127
nucleosome (GO:0000786)	64	5	0.5166	+	0.01127
DNA packaging complex (GO:0044815)	70	5	0.565	+	0.01696
intracellular membrane-bounded organelle (GO:0043231)	9901	103	79.92	+	0.01909
intracellular organelle (GO:0043229)	10951	111	88.4	+	0.02385
nuclear part (GO:0044428)	3116	42	25.15	+	0.02909
chromatin (GO:0000785)	366	10	2.954	+	0.05098
chromosome (GO:0005694)	726	15	5.86	+	0.05208
plasma membrane part (GO:0044459)	2155	6	17.39	-	0.06158
organelle (GO:0043226)	11973	117	96.65	+	0.06969
membrane part (GO:0044425)	6193	32	49.99	-	0.07032
membrane-bounded organelle (GO:0043227)	11065	109	89.32	+	0.1081
chromosomal part (GO:0044427)	627	13	5.061	+	0.111
intracellular organelle lumen (GO:0070013)	3355	42	27.08	+	0.1265
cell part (GO:0044464)	14805	137	119.5	+	0.1407
cell (GO:0005623)	14806	137	119.5	+	0.1412
membrane region (GO:0098589)	1417	3	11.44	-	0.1671
organelle lumen (GO:0043233)	3411	42	27.53	+	0.1726
membrane-enclosed lumen (GO:0031974)	3468	42	27.99	+	0.2339
intracellular non-membrane-bounded organelle (GO:0043232)	4155	48	33.54	+	0.293
non-membrane-bounded organelle (GO:0043228)	4155	48	33.54	+	0.293
extracellular region (GO:0005576)	4218	21	34.05	-	0.3573
nucleolus (GO:0005730)	1748	24	14.11	+	0.4416
intrinsic component of membrane (GO:0031224)	5304	29	42.81	-	0.4575
podosome (GO:0002102)	18	2	0.1453	+	0.563
integral component of membrane (GO:0016021)	5186	29	41.86	-	0.7053
macropinosome (GO:0044354)	3	1	0.02422	+	1
pinosome (GO:0044352)	3	1	0.02422	+	1
neurofilament cytoskeleton (GO:0060053)	3	1	0.02422	+	1
Golgi medial cisterna (GO:0005797)	3	1	0.02422	+	1
muscle thin filament tropomyosin (GO:0005862)	4	1	0.03229	+	1
GAIT complex (GO:0097452)	4	1	0.03229	+	1
micro-ribonucleoprotein complex (GO:0035068)	5	1	0.04036	+	1
nuclear exosome (RNase complex) (GO:0000176)	6	1	0.04843	+	1
endoplasmic reticulum exit site (GO:0070971)	6	1	0.04843	+	1
Cdc73/Paf1 complex (GO:0016593)	7	1	0.0565	+	1
SCAR complex (GO:0031209)	8	1	0.06458	+	1
spindle pole centrosome (GO:0031616)	8	1	0.06458	+	1
retromer complex (GO:0030904)	9	1	0.07265	+	1
DNA replication factor A complex (GO:0005662)	10	1	0.08072	+	1
Sin3-type complex (GO:0070822)	12	1	0.09686	+	1
Sin3 complex (GO:0016580)	12	1	0.09686	+	1
chromatoid body (GO:0033391)	12	1	0.09686	+	1
XY body (GO:0001741)	12	1	0.09686	+	1
chromocenter (GO:0010369)	12	1	0.09686	+	1
P granule (GO:0043186)	14	1	0.113	+	1
germ plasm (GO:0060293)	14	1	0.113	+	1
cyclin-dependent protein kinase holoenzyme complex (GO:0000307)	14	1	0.113	+	1
pole plasm (GO:0045495)	14	1	0.113	+	1
NuA4 histone acetyltransferase complex (GO:0035267)	15	1	0.1211	+	1
H4 histone acetyltransferase complex (GO:1902562)	16	1	0.1292	+	1
H4/H2A histone acetyltransferase complex (GO:0043189)	16	1	0.1292	+	1
site of double-strand break (GO:0035861)	17	1	0.1372	+	1
striated muscle thin filament (GO:0005865)	17	1	0.1372	+	1
myofilament (GO:0036379)	20	1	0.1614	+	1
exosome (RNase complex) (GO:0000178)	20	1	0.1614	+	1
pre-autophagosomal structure (GO:0000407)	20	1	0.1614	+	1
M band (GO:0031430)	20	1	0.1614	+	1
ciliary transition zone (GO:0035869)	21	1	0.1695	+	1
costamere (GO:0043034)	21	1	0.1695	+	1
filamentous actin (GO:0031941)	21	1	0.1695	+	1
sex chromosome (GO:0000803)	23	1	0.1857	+	1
nuclear replisome (GO:0043601)	23	1	0.1857	+	1
Cul3-RING ubiquitin ligase complex (GO:0031463)	24	1	0.1937	+	1
replisome (GO:0030894)	24	1	0.1937	+	1
SCF ubiquitin ligase complex (GO:0019005)	28	1	0.226	+	1
endoplasmic reticulum-Golgi intermediate compartment membrane (GO:0033116)	31	1	0.2502	+	1
cytoplasmic stress granule (GO:0010494)	31	1	0.2502	+	1
nuclear replication fork (GO:0043596)	32	1	0.2583	+	1
polysome (GO:0005844)	32	1	0.2583	+	1
A band (GO:0031672)	32	1	0.2583	+	1
nuclear heterochromatin (GO:0005720)	35	1	0.2825	+	1
mediator complex (GO:0016592)	35	1	0.2825	+	1
cis-Golgi network (GO:0005801)	35	1	0.2825	+	1
AP-type membrane coat adaptor complex (GO:0030119)	38	1	0.3067	+	1
cytosolic small ribosomal subunit (GO:0022627)	38	1	0.3067	+	1
recycling endosome membrane (GO:0055038)	39	1	0.3148	+	1
transcription elongation factor complex (GO:0008023)	41	1	0.3309	+	1
autophagic vacuole (GO:0005776)	42	1	0.339	+	1
clathrin-coated endocytic vesicle (GO:0045334)	43	1	0.3471	+	1
spindle microtubule (GO:0005876)	44	2	0.3552	+	1
Cajal body (GO:0015030)	45	2	0.3632	+	1
histone deacetylase complex (GO:0000118)	49	1	0.3955	+	1
kinesin complex (GO:0005871)	51	1	0.4117	+	1
cytosolic large ribosomal subunit (GO:0022625)	52	1	0.4197	+	1
stress fiber (GO:0001725)	53	1	0.4278	+	1
microbody membrane (GO:0031903)	54	2	0.4359	+	1
peroxisomal membrane (GO:0005778)	54	2	0.4359	+	1
actin filament bundle (GO:0032432)	55	1	0.444	+	1
replication fork (GO:0005657)	56	1	0.452	+	1
cytoplasmic mRNA processing body (GO:0000932)	59	1	0.4762	+	1
actin filament (GO:0005884)	60	1	0.4843	+	1
cortical cytoskeleton (GO:0030863)	60	1	0.4843	+	1
small ribosomal subunit (GO:0015935)	61	1	0.4924	+	1
actomyosin (GO:0042641)	63	1	0.5085	+	1
myosin complex (GO:0016459)	64	1	0.5166	+	1
nuclear pore (GO:0005643)	66	1	0.5327	+	1
Golgi cisterna membrane (GO:0032580)	69	1	0.557	+	1
filopodium (GO:0030175)	71	1	0.5731	+	1
endoplasmic reticulum-Golgi intermediate compartment (GO:0005793)	71	2	0.5731	+	1
heterochromatin (GO:0000792)	72	1	0.5812	+	1
large ribosomal subunit (GO:0015934)	74	1	0.5973	+	1
histone acetyltransferase complex (GO:0000123)	76	1	0.6135	+	1
nuclear transcription factor complex (GO:0044798)	78	1	0.6296	+	1
membrane coat (GO:0030117)	79	1	0.6377	+	1
peroxisomal part (GO:0044439)	79	2	0.6377	+	1
microbody part (GO:0044438)	79	2	0.6377	+	1
coated membrane (GO:0048475)	79	1	0.6377	+	1
catalytic step 2 spliceosome (GO:0071013)	79	1	0.6377	+	1
protein kinase complex (GO:1902911)	79	1	0.6377	+	1
centriole (GO:0005814)	80	1	0.6458	+	1
pore complex (GO:0046930)	82	1	0.6619	+	1
protein acetyltransferase complex (GO:0031248)	84	1	0.678	+	1
acetyltransferase complex (GO:1902493)	84	1	0.678	+	1
Golgi cisterna (GO:0031985)	85	1	0.6861	+	1
condensed chromosome kinetochore (GO:0000777)	86	1	0.6942	+	1
organelle subcompartment (GO:0031984)	90	1	0.7265	+	1
condensed chromosome, centromeric region (GO:0000779)	91	1	0.7345	+	1
extrinsic component of plasma membrane (GO:0019897)	93	1	0.7507	+	1
nuclear matrix (GO:0016363)	93	1	0.7507	+	1
DNA-directed RNA polymerase II, holoenzyme (GO:0016591)	94	1	0.7588	+	1
cytosolic ribosome (GO:0022626)	95	2	0.7668	+	1
recycling endosome (GO:0055037)	99	2	0.7991	+	1
cell cortex part (GO:0044448)	99	1	0.7991	+	1
cullin-RING ubiquitin ligase complex (GO:0031461)	102	2	0.8233	+	1
integral component of endoplasmic reticulum membrane (GO:0030176)	103	1	0.8314	+	1
spindle pole (GO:0000922)	108	3	0.8718	+	1
nonmotile primary cilium (GO:0031513)	109	1	0.8798	+	1
kinetochore (GO:0000776)	110	1	0.8879	+	1
DNA-directed RNA polymerase complex (GO:0000428)	111	1	0.896	+	1
nuclear DNA-directed RNA polymerase complex (GO:0055029)	111	1	0.896	+	1
nuclear periphery (GO:0034399)	111	1	0.896	+	1
intrinsic component of endoplasmic reticulum membrane (GO:0031227)	112	1	0.9041	+	1
microtubule organizing center part (GO:0044450)	112	1	0.9041	+	1
RNA polymerase complex (GO:0030880)	112	1	0.9041	+	1
midbody (GO:0030496)	113	1	0.9121	+	1
Golgi stack (GO:0005795)	115	1	0.9283	+	1
growth cone (GO:0030426)	118	1	0.9525	+	1
cytoplasmic ribonucleoprotein granule (GO:0036464)	119	3	0.9606	+	1
ribonucleoprotein granule (GO:0035770)	119	3	0.9606	+	1
site of polarized growth (GO:0030427)	121	1	0.9767	+	1
clathrin-coated vesicle (GO:0030136)	123	1	0.9928	+	1
microbody (GO:0042579)	125	2	1.009	+	1
peroxisome (GO:0005777)	125	2	1.009	+	1
ribosomal subunit (GO:0044391)	134	2	1.082	+	1
microtubule associated complex (GO:0005875)	135	1	1.09	-	1
primary cilium (GO:0072372)	140	1	1.13	-	1
lamellipodium (GO:0030027)	141	2	1.138	+	1
ruffle (GO:0001726)	146	1	1.178	-	1
extrinsic component of membrane (GO:0019898)	147	1	1.187	-	1
spliceosomal complex (GO:0005681)	148	1	1.195	-	1
transport vesicle (GO:0030133)	158	1	1.275	-	1
chromosome, centromeric region (GO:0000775)	161	2	1.3	+	1
sarcomere (GO:0030017)	167	2	1.348	+	1
coated vesicle (GO:0030135)	174	1	1.405	-	1
nuclear speck (GO:0016607)	174	1	1.405	-	1
condensed chromosome (GO:0000793)	176	1	1.421	-	1
ubiquitin ligase complex (GO:0000151)	178	2	1.437	+	1
endoplasmic reticulum lumen (GO:0005788)	180	1	1.453	-	1
late endosome (GO:0005770)	180	4	1.453	+	1
basolateral plasma membrane (GO:0016323)	181	1	1.461	-	1
contractile fiber part (GO:0044449)	184	3	1.485	+	1
myofibril (GO:0030016)	192	3	1.55	+	1
intermediate filament (GO:0005882)	192	1	1.55	-	1
cytosolic part (GO:0044445)	192	2	1.55	+	1
contractile fiber (GO:0043292)	203	3	1.639	+	1
ribosome (GO:0005840)	207	3	1.671	+	1
cell cortex (GO:0005938)	208	1	1.679	-	1
endocytic vesicle (GO:0030139)	211	1	1.703	-	1
nuclear chromatin (GO:0000790)	211	3	1.703	+	1
integral component of organelle membrane (GO:0031301)	218	1	1.76	-	1
chromosomal region (GO:0098687)	219	2	1.768	+	1
ciliary part (GO:0044441)	230	1	1.857	-	1
early endosome (GO:0005769)	231	2	1.865	+	1
intrinsic component of organelle membrane (GO:0031300)	234	1	1.889	-	1
intermediate filament cytoskeleton (GO:0045111)	237	1	1.913	-	1
lysosomal membrane (GO:0005765)	239	2	1.929	+	1
transcription factor complex (GO:0005667)	258	3	2.083	+	1
spindle (GO:0005819)	261	4	2.107	+	1
vacuolar membrane (GO:0005774)	268	2	2.163	-	1
axon (GO:0030424)	286	1	2.309	-	1
cell leading edge (GO:0031252)	311	3	2.51	+	1
apical part of cell (GO:0045177)	317	2	2.559	-	1
nuclear body (GO:0016604)	318	3	2.567	+	1
nuclear chromosome part (GO:0044454)	319	4	2.575	+	1
neuronal cell body (GO:0043025)	322	1	2.599	-	1
vacuolar part (GO:0044437)	338	2	2.728	-	1
endosome membrane (GO:0010008)	342	3	2.761	+	1
nuclear envelope (GO:0005635)	349	1	2.817	-	1
cell-cell junction (GO:0005911)	351	1	2.833	-	1
endosomal part (GO:0044440)	353	3	2.849	+	1
microtubule (GO:0005874)	356	3	2.874	+	1
nuclear chromosome (GO:0000228)	357	5	2.882	+	1
dendrite (GO:0030425)	358	2	2.89	-	1
cell body (GO:0044297)	366	1	2.954	-	1
focal adhesion (GO:0005925)	370	5	2.987	+	1
mitochondrial inner membrane (GO:0005743)	373	2	3.011	-	1
cell-substrate adherens junction (GO:0005924)	375	5	3.027	+	1
cell-substrate junction (GO:0030055)	378	5	3.051	+	1
cilium (GO:0005929)	381	3	3.075	-	1
actin cytoskeleton (GO:0015629)	388	4	3.132	+	1
centrosome (GO:0005813)	402	3	3.245	-	1
organelle inner membrane (GO:0019866)	414	2	3.342	-	1
adherens junction (GO:0005912)	435	7	3.511	+	1
anchoring junction (GO:0070161)	454	7	3.665	+	1
lytic vacuole (GO:0000323)	455	4	3.673	+	1
lysosome (GO:0005764)	455	4	3.673	+	1
plasma membrane region (GO:0098590)	469	1	3.786	-	1
vacuole (GO:0005773)	508	4	4.101	-	1
somatodendritic compartment (GO:0036477)	523	2	4.222	-	1
microtubule organizing center (GO:0005815)	526	3	4.246	-	1
mitochondrial membrane (GO:0031966)	533	2	4.302	-	1
perinuclear region of cytoplasm (GO:0048471)	545	5	4.399	+	1
transferase complex (GO:1990234)	558	5	4.504	+	1
Golgi membrane (GO:0000139)	566	5	4.569	+	1
mitochondrial envelope (GO:0005740)	568	2	4.585	-	1
ribonucleoprotein complex (GO:0030529)	620	8	5.005	+	1
nucleoplasm part (GO:0044451)	636	6	5.134	+	1
endosome (GO:0005768)	647	8	5.223	+	1
cell projection part (GO:0044463)	708	2	5.715	-	1
neuron projection (GO:0043005)	726	5	5.86	-	1
Golgi apparatus part (GO:0044431)	772	5	6.232	-	1
mitochondrial part (GO:0044429)	809	2	6.53	-	1
endoplasmic reticulum membrane (GO:0005789)	838	2	6.764	-	1
catalytic complex (GO:1902494)	847	5	6.837	-	1
nuclear outer membrane-endoplasmic reticulum membrane network (GO:0042175)	857	2	6.918	-	1
neuron part (GO:0097458)	903	6	7.289	-	1
organelle envelope (GO:0031967)	904	3	7.297	-	1
envelope (GO:0031975)	908	3	7.329	-	1
microtubule cytoskeleton (GO:0015630)	932	6	7.523	-	1
cytoplasmic membrane-bounded vesicle (GO:0016023)	973	5	7.854	-	1
endoplasmic reticulum part (GO:0044432)	999	4	8.064	-	1
cytoplasmic vesicle (GO:0031410)	1053	6	8.5	-	1
cell junction (GO:0030054)	1057	9	8.532	+	1
extracellular space (GO:0005615)	1176	4	9.493	-	1
integral component of plasma membrane (GO:0005887)	1257	5	10.15	-	1
Golgi apparatus (GO:0005794)	1276	9	10.3	-	1
intrinsic component of plasma membrane (GO:0031226)	1308	5	10.56	-	1
cytoskeletal part (GO:0044430)	1380	10	11.14	-	1
endoplasmic reticulum (GO:0005783)	1424	7	11.49	-	1
cell projection (GO:0042995)	1456	13	11.75	+	1
mitochondrion (GO:0005739)	1542	6	12.45	-	1
cytoskeleton (GO:0005856)	1893	12	15.28	-	1
bounding membrane of organelle (GO:0098588)	2054	13	16.58	-	1
extracellular organelle (GO:0043230)	2619	16	21.14	-	1
extracellular vesicle (GO:1903561)	2619	16	21.14	-	1
extracellular vesicular exosome (GO:0070062)	2619	16	21.14	-	1
extracellular membrane-bounded organelle (GO:0065010)	2619	16	21.14	-	1
cytosol (GO:0005829)	2653	25	21.41	+	1
organelle membrane (GO:0031090)	2664	15	21.5	-	1
endomembrane system (GO:0012505)	3280	23	26.48	-	1
membrane-bounded vesicle (GO:0031988)	3292	20	26.57	-	1
vesicle (GO:0031982)	3380	20	27.28	-	1
extracellular region part (GO:0044421)	3506	20	28.3	-	1
protein complex (GO:0043234)	3772	30	30.45	-	1
macromolecular complex (GO:0032991)	4423	42	35.7	+	1
intracellular organelle part (GO:0044446)	6979	66	56.33	+	1
cytoplasmic part (GO:0044444)	7140	55	57.63	-	1
organelle part (GO:0044422)	7166	68	57.84	+	1
membrane (GO:0016020)	8351	62	67.41	-	1
cytoplasm (GO:0005737)	9605	84	77.53	+	1
cellular_component (GO:0005575)	16919	147	136.6	+	1

## Sheet: mouse - molecular function
Term	Background frequency	Sample frequency	Expected	+/-	P-value
catalytic activity (GO:0003824)	5241	58	32.23	+	7.329e-05
organic cyclic compound binding (GO:0097159)	5111	55	31.43	+	0.0004271
heterocyclic compound binding (GO:1901363)	5043	54	31.02	+	0.0006462
receptor activity (GO:0004872)	2338	2	14.38	-	0.003007
transferase activity (GO:0016740)	2018	27	12.41	+	0.00776
signaling receptor activity (GO:0038023)	2162	2	13.3	-	0.008518
molecular transducer activity (GO:0060089)	2416	3	14.86	-	0.01102
signal transducer activity (GO:0004871)	2416	3	14.86	-	0.01102
transmembrane signaling receptor activity (GO:0004888)	2069	2	12.73	-	0.01464
nucleic acid binding (GO:0003676)	3210	36	19.74	+	0.01635
binding (GO:0005488)	11632	91	71.54	+	0.04337
nucleoside-triphosphatase activity (GO:0017111)	631	12	3.881	+	0.04608
DNA-directed DNA polymerase activity (GO:0003887)	29	3	0.1784	+	0.06659
nucleotidyltransferase activity (GO:0016779)	118	5	0.7257	+	0.07163
ATPase activity (GO:0016887)	322	8	1.98	+	0.07511
pyrophosphatase activity (GO:0016462)	669	12	4.115	+	0.07634
hydrolase activity, acting on acid anhydrides, in phosphorus-containing anhydrides (GO:0016818)	671	12	4.127	+	0.07831
hydrolase activity, acting on acid anhydrides (GO:0016817)	674	12	4.145	+	0.08134
RNA binding (GO:0003723)	1448	19	8.906	+	0.12
DNA polymerase activity (GO:0034061)	38	3	0.2337	+	0.1439
anion binding (GO:0043168)	2467	27	15.17	+	0.1752
starch alpha-glucosidase activity (GO:0044654)	11	2	0.06765	+	0.1782
dextrin alpha-glucosidase activity (GO:0044653)	11	2	0.06765	+	0.1782
glucan endo-1,4-beta-glucosidase activity (GO:0052859)	11	2	0.06765	+	0.1782
beta-6-sulfate-N-acetylglucosaminidase activity (GO:0052769)	11	2	0.06765	+	0.1782
beta-glucanase activity (GO:0052736)	11	2	0.06765	+	0.1782
trehalase activity (GO:0015927)	12	2	0.0738	+	0.2112
beta-glucosidase activity (GO:0008422)	12	2	0.0738	+	0.2112
ATPase activity, coupled (GO:0042623)	221	6	1.359	+	0.2129
fucosidase activity (GO:0015928)	13	2	0.07996	+	0.2469
hydrolase activity (GO:0016787)	2276	25	14	+	0.2493
ribonucleotide binding (GO:0032553)	1784	21	10.97	+	0.2501
amylase activity (GO:0016160)	14	2	0.08611	+	0.2852
galactosidase activity (GO:0015925)	15	2	0.09226	+	0.3261
small molecule binding (GO:0036094)	2455	26	15.1	+	0.3336
ion binding (GO:0043167)	5487	48	33.75	+	0.3409
purine ribonucleoside triphosphate binding (GO:0035639)	1722	20	10.59	+	0.3661
alpha-glucosidase activity (GO:0090599)	16	2	0.09841	+	0.3696
purine ribonucleoside binding (GO:0032550)	1736	20	10.68	+	0.4002
purine nucleoside binding (GO:0001883)	1739	20	10.7	+	0.4078
ribonucleoside binding (GO:0032549)	1739	20	10.7	+	0.4078
nucleoside binding (GO:0001882)	1749	20	10.76	+	0.4342
glucosidase activity (GO:0015926)	18	2	0.1107	+	0.464
purine ribonucleotide binding (GO:0032555)	1769	20	10.88	+	0.4911
icosanoid transmembrane transporter activity (GO:0071714)	1	1	0.00615	+	0.5028
deoxyhypusine monooxygenase activity (GO:0019135)	1	1	0.00615	+	0.5028
7-dehydrocholesterol reductase activity (GO:0047598)	1	1	0.00615	+	0.5028
methionyl-tRNA formyltransferase activity (GO:0004479)	1	1	0.00615	+	0.5028
aminocarboxymuconate-semialdehyde decarboxylase activity (GO:0001760)	1	1	0.00615	+	0.5028
S-(hydroxymethyl)glutathione dehydrogenase activity (GO:0051903)	1	1	0.00615	+	0.5028
formaldehyde dehydrogenase activity (GO:0018467)	1	1	0.00615	+	0.5028
protein-DNA loading ATPase activity (GO:0033170)	1	1	0.00615	+	0.5028
diphthine synthase activity (GO:0004164)	1	1	0.00615	+	0.5028
DNA clamp loader activity (GO:0003689)	1	1	0.00615	+	0.5028
inositol tetrakisphosphate 3-kinase activity (GO:0000824)	1	1	0.00615	+	0.5028
inositol-1,4,5-trisphosphate 6-kinase activity (GO:0000823)	1	1	0.00615	+	0.5028
V2 vasopressin receptor binding (GO:0031896)	1	1	0.00615	+	0.5028
oxidized pyrimidine nucleobase lesion DNA N-glycosylase activity (GO:0000703)	1	1	0.00615	+	0.5028
trivalent inorganic cation transmembrane transporter activity (GO:0072510)	1	1	0.00615	+	0.5028
prostaglandin transmembrane transporter activity (GO:0015132)	1	1	0.00615	+	0.5028
metal ion:proton antiporter activity (GO:0051139)	1	1	0.00615	+	0.5028
GDP-D-glucose phosphorylase activity (GO:0080048)	1	1	0.00615	+	0.5028
ferric iron transmembrane transporter activity (GO:0015091)	1	1	0.00615	+	0.5028
purine nucleotide binding (GO:0017076)	1778	20	10.94	+	0.5186
nucleoside phosphate binding (GO:1901265)	2180	23	13.41	+	0.5988
nucleotide binding (GO:0000166)	2180	23	13.41	+	0.5988
purine NTP-dependent helicase activity (GO:0070035)	64	3	0.3936	+	0.6124
ATP-dependent helicase activity (GO:0008026)	64	3	0.3936	+	0.6124
poly(A) RNA binding (GO:0044822)	1094	14	6.729	+	0.6333
lytic transglycosylase activity (GO:0008933)	22	2	0.1353	+	0.6821
receptor binding (GO:0005102)	1325	2	8.149	-	0.8639
protein phosphorylated amino acid binding (GO:0045309)	25	2	0.1538	+	0.8703
oxidoreductase activity, acting on the CH-CH group of donors (GO:0016627)	76	3	0.4674	+	0.9725
phosphoribosylamine-glycine ligase activity (GO:0004637)	2	1	0.0123	+	1
ubiquinone binding (GO:0048039)	2	1	0.0123	+	1
Lys63-specific deubiquitinase activity (GO:0061578)	2	1	0.0123	+	1
dihydroorotate dehydrogenase activity (GO:0004152)	2	1	0.0123	+	1
cholesterol O-acyltransferase activity (GO:0034736)	2	1	0.0123	+	1
oxidized base lesion DNA N-glycosylase activity (GO:0000702)	2	1	0.0123	+	1
follicle-stimulating hormone receptor binding (GO:0031762)	2	1	0.0123	+	1
alpha-1B adrenergic receptor binding (GO:0031692)	2	1	0.0123	+	1
alpha-1A adrenergic receptor binding (GO:0031691)	2	1	0.0123	+	1
interferon receptor activity (GO:0004904)	2	1	0.0123	+	1
alpha-1,4-glucosidase activity (GO:0004558)	3	1	0.01845	+	1
cyclosporin A binding (GO:0016018)	3	1	0.01845	+	1
vasopressin receptor binding (GO:0031893)	3	1	0.01845	+	1
tricarboxylic acid transmembrane transporter activity (GO:0015142)	3	1	0.01845	+	1
succinate transmembrane transporter activity (GO:0015141)	3	1	0.01845	+	1
citrate transmembrane transporter activity (GO:0015137)	3	1	0.01845	+	1
single-stranded DNA-dependent ATP-dependent DNA helicase activity (GO:0017116)	3	1	0.01845	+	1
oxidoreductase activity, acting on the CH-CH group of donors, quinone or related compound as acceptor (GO:0016635)	4	1	0.0246	+	1
clathrin adaptor activity (GO:0035615)	4	1	0.0246	+	1
glycerol kinase activity (GO:0004370)	4	1	0.0246	+	1
progesterone receptor binding (GO:0033142)	4	1	0.0246	+	1
P-P-bond-hydrolysis-driven protein transmembrane transporter activity (GO:0015450)	4	1	0.0246	+	1
endocytic adaptor activity (GO:0098748)	4	1	0.0246	+	1
steroid delta-isomerase activity (GO:0004769)	4	1	0.0246	+	1
beta-N-acetylglucosaminylglycopeptide beta-1,4-galactosyltransferase activity (GO:0003831)	5	1	0.03075	+	1
snoRNP binding (GO:0030519)	5	1	0.03075	+	1
alcohol dehydrogenase (NAD) activity (GO:0004022)	5	1	0.03075	+	1
SUMO polymer binding (GO:0032184)	5	1	0.03075	+	1
Ral GTPase binding (GO:0017160)	5	1	0.03075	+	1
phosphorylase activity (GO:0004645)	6	1	0.0369	+	1
rDNA binding (GO:0000182)	6	1	0.0369	+	1
single-stranded DNA-dependent ATPase activity (GO:0043142)	6	1	0.0369	+	1
C4-dicarboxylate transmembrane transporter activity (GO:0015556)	6	1	0.0369	+	1
manganese ion transmembrane transporter activity (GO:0005384)	6	1	0.0369	+	1
iron ion transmembrane transporter activity (GO:0005381)	6	1	0.0369	+	1
AP-2 adaptor complex binding (GO:0035612)	7	1	0.04305	+	1
phosphatidylinositol-4,5-bisphosphate 5-phosphatase activity (GO:0004439)	7	1	0.04305	+	1
inositol-1,4,5-trisphosphate 3-kinase activity (GO:0008440)	7	1	0.04305	+	1
protein transmembrane transporter activity (GO:0008320)	7	1	0.04305	+	1
hydroxymethyl-, formyl- and related transferase activity (GO:0016742)	8	1	0.0492	+	1
cobalamin binding (GO:0031419)	8	1	0.0492	+	1
3-beta-hydroxy-delta5-steroid dehydrogenase activity (GO:0003854)	9	1	0.05535	+	1
inositol tetrakisphosphate kinase activity (GO:0051765)	9	1	0.05535	+	1
ferric iron binding (GO:0008199)	9	1	0.05535	+	1
fatty acid transporter activity (GO:0015245)	9	1	0.05535	+	1
sodium:dicarboxylate symporter activity (GO:0017153)	9	1	0.05535	+	1
acid phosphatase activity (GO:0003993)	10	1	0.0615	+	1
2'-5'-oligoadenylate synthetase activity (GO:0001730)	10	1	0.0615	+	1
macromolecule transmembrane transporter activity (GO:0022884)	10	1	0.0615	+	1
single-strand selective uracil DNA N-glycosylase activity (GO:0017065)	11	1	0.06765	+	1
poly(A)-specific ribonuclease activity (GO:0004535)	11	1	0.06765	+	1
RNA polymerase II core binding (GO:0000993)	11	1	0.06765	+	1
deoxyribonucleoside 5'-monophosphate N-glycosidase activity (GO:0070694)	11	1	0.06765	+	1
nicotinic acid riboside hydrolase activity (GO:0070636)	11	1	0.06765	+	1
nicotinamide riboside hydrolase activity (GO:0070635)	11	1	0.06765	+	1
DNA-(apurinic or apyrimidinic site) lyase activity (GO:0003906)	12	1	0.0738	+	1
alkylbase DNA N-glycosylase activity (GO:0003905)	12	1	0.0738	+	1
aldehyde dehydrogenase (NAD) activity (GO:0004029)	12	1	0.0738	+	1
phospholipid-translocating ATPase activity (GO:0004012)	12	1	0.0738	+	1
purine-specific mismatch base pair DNA N-glycosylase activity (GO:0000701)	12	1	0.0738	+	1
DNA-3-methylbase glycosylase activity (GO:0043733)	12	1	0.0738	+	1
angiotensin receptor binding (GO:0031701)	12	1	0.0738	+	1
quinone binding (GO:0048038)	13	1	0.07996	+	1
RNA polymerase core enzyme binding (GO:0043175)	13	1	0.07996	+	1
deaminated base DNA N-glycosylase activity (GO:0097506)	13	1	0.07996	+	1
mismatch base pair DNA N-glycosylase activity (GO:0000700)	13	1	0.07996	+	1
K63-linked polyubiquitin binding (GO:0070530)	13	1	0.07996	+	1
SUMO binding (GO:0032183)	13	1	0.07996	+	1
protein kinase A regulatory subunit binding (GO:0034237)	13	1	0.07996	+	1
uracil DNA N-glycosylase activity (GO:0004844)	13	1	0.07996	+	1
insulin-like growth factor receptor binding (GO:0005159)	13	1	0.07996	+	1
plus-end-directed microtubule motor activity (GO:0008574)	14	1	0.08611	+	1
solute:proton antiporter activity (GO:0015299)	14	1	0.08611	+	1
basal RNA polymerase II transcription machinery binding (GO:0001099)	14	1	0.08611	+	1
basal transcription machinery binding (GO:0001098)	14	1	0.08611	+	1
intramolecular oxidoreductase activity, transposing C=C bonds (GO:0016863)	14	1	0.08611	+	1
FMN binding (GO:0010181)	14	1	0.08611	+	1
inositol trisphosphate kinase activity (GO:0051766)	15	1	0.09226	+	1
carbonate dehydratase activity (GO:0004089)	15	1	0.09226	+	1
1-phosphatidylinositol binding (GO:0005545)	15	1	0.09226	+	1
phosphatidylinositol-3,5-bisphosphate binding (GO:0080025)	15	1	0.09226	+	1
DNA N-glycosylase activity (GO:0019104)	16	1	0.09841	+	1
Rac GTPase activator activity (GO:0030675)	16	1	0.09841	+	1
mitogen-activated protein kinase kinase binding (GO:0031434)	16	1	0.09841	+	1
phosphotyrosine binding (GO:0001784)	17	1	0.1046	+	1
adrenergic receptor binding (GO:0031690)	17	1	0.1046	+	1
ATP-dependent 5'-3' DNA helicase activity (GO:0043141)	18	1	0.1107	+	1
proline-rich region binding (GO:0070064)	19	1	0.1169	+	1
RNA polymerase binding (GO:0070063)	19	1	0.1169	+	1
AU-rich element binding (GO:0017091)	20	1	0.123	+	1
cation:cation antiporter activity (GO:0015491)	20	1	0.123	+	1
dicarboxylic acid transmembrane transporter activity (GO:0005310)	20	1	0.123	+	1
fatty-acyl-CoA binding (GO:0000062)	21	1	0.1292	+	1
5'-3' DNA helicase activity (GO:0043139)	21	1	0.1292	+	1
cysteine-type endopeptidase inhibitor activity involved in apoptotic process (GO:0043027)	21	1	0.1292	+	1
gamma-tubulin binding (GO:0043015)	21	1	0.1292	+	1
translation elongation factor activity (GO:0003746)	21	1	0.1292	+	1
alpha-actinin binding (GO:0051393)	21	1	0.1292	+	1
exoribonuclease activity (GO:0004532)	22	1	0.1353	+	1
3'-5'-exoribonuclease activity (GO:0000175)	22	1	0.1353	+	1
organic acid:sodium symporter activity (GO:0005343)	22	1	0.1353	+	1
exoribonuclease activity, producing 5'-phosphomonoesters (GO:0016896)	22	1	0.1353	+	1
protein kinase C activity (GO:0004697)	23	1	0.1415	+	1
C-3 sterol dehydrogenase (C-4 sterol decarboxylase) activity (GO:0000252)	23	1	0.1415	+	1
D-arabinitol dehydrogenase, D-xylulose forming (NADP+) activity (GO:0052677)	23	1	0.1415	+	1
acetoin dehydrogenase activity (GO:0019152)	23	1	0.1415	+	1
gluconate dehydrogenase activity (GO:0008875)	23	1	0.1415	+	1
mevaldate reductase activity (GO:0004495)	23	1	0.1415	+	1
L-arabinose:NADP reductase activity (GO:0032867)	23	1	0.1415	+	1
D-xylose:NADP reductase activity (GO:0032866)	23	1	0.1415	+	1
alpha-tubulin binding (GO:0043014)	23	1	0.1415	+	1
2-hydroxytetrahydrofuran dehydrogenase activity (GO:0018453)	23	1	0.1415	+	1
5-exo-hydroxycamphor dehydrogenase activity (GO:0018452)	23	1	0.1415	+	1
epoxide dehydrogenase activity (GO:0018451)	23	1	0.1415	+	1
very long-chain-3-hydroxyacyl-CoA dehydrogenase activity (GO:0035380)	23	1	0.1415	+	1
3-hydroxymenthone dehydrogenase activity (GO:0034840)	23	1	0.1415	+	1
(R)-(-)-1,2,3,4-tetrahydronaphthol dehydrogenase activity (GO:0034831)	23	1	0.1415	+	1
phenylcoumaran benzylic ether reductase activity (GO:0032442)	23	1	0.1415	+	1
(R)-2-hydroxyisocaproate dehydrogenase activity (GO:0043713)	23	1	0.1415	+	1
L-xylulose reductase (NAD+) activity (GO:0044105)	23	1	0.1415	+	1
L-arabinose 1-dehydrogenase (NADP+) activity (GO:0044103)	23	1	0.1415	+	1
D-arabinitol dehydrogenase, D-ribulose forming (NADP+) activity (GO:0033709)	23	1	0.1415	+	1
hydrolase activity, hydrolyzing N-glycosyl compounds (GO:0016799)	23	1	0.1415	+	1
3-ketoglucose-reductase activity (GO:0048258)	23	1	0.1415	+	1
(R)-2-hydroxyglutarate dehydrogenase activity (GO:0051990)	24	1	0.1476	+	1
dihydrotestosterone 17-beta-dehydrogenase activity (GO:0035410)	24	1	0.1476	+	1
phosphatidylinositol-3-phosphate binding (GO:0032266)	24	1	0.1476	+	1
solute:cation antiporter activity (GO:0015298)	24	1	0.1476	+	1
phosphohistidine phosphatase activity (GO:0008969)	26	1	0.1599	+	1
NADP phosphatase activity (GO:0019178)	26	1	0.1599	+	1
IDP phosphatase activity (GO:1990003)	26	1	0.1599	+	1
phosphatidylinositol-3,5-bisphosphate 5-phosphatase activity (GO:0043813)	26	1	0.1599	+	1
phosphatidylinositol-4-phosphate phosphatase activity (GO:0043812)	26	1	0.1599	+	1
5-amino-6-(5-phosphoribitylamino)uracil phosphatase activity (GO:0043726)	26	1	0.1599	+	1
phosphatidylinositol-1,4,5-trisphosphate 5-phosphatase activity (GO:0052867)	26	1	0.1599	+	1
androgen receptor binding (GO:0050681)	26	1	0.1599	+	1
inositol-1,3,4,6-tetrakisphosphate 1-phosphatase activity (GO:0052831)	26	1	0.1599	+	1
inositol-1,3,4,6-tetrakisphosphate 6-phosphatase activity (GO:0052830)	26	1	0.1599	+	1
inositol-1,3,4-trisphosphate 1-phosphatase activity (GO:0052829)	26	1	0.1599	+	1
inositol-3,4-bisphosphate 4-phosphatase activity (GO:0052828)	26	1	0.1599	+	1
inositol-1,3,4,5,6-pentakisphosphate 1-phosphatase activity (GO:0052825)	26	1	0.1599	+	1
inositol-1,3,4-trisphosphate 4-phosphatase activity (GO:0017161)	26	1	0.1599	+	1
actinin binding (GO:0042805)	27	1	0.1661	+	1
spectrin binding (GO:0030507)	27	1	0.1661	+	1
inositol-4,5-bisphosphate 5-phosphatase activity (GO:0030487)	27	1	0.1661	+	1
JUN kinase phosphatase activity (GO:0008579)	27	1	0.1661	+	1
inositol-1,4,5,6-tetrakisphosphate 6-phosphatase activity (GO:0030352)	27	1	0.1661	+	1
inositol-1,3,4,5,6-pentakisphosphate 3-phosphatase activity (GO:0030351)	27	1	0.1661	+	1
steroid dehydrogenase activity, acting on the CH-CH group of donors (GO:0033765)	27	1	0.1661	+	1
inositol pentakisphosphate phosphatase activity (GO:0052827)	27	1	0.1661	+	1
NF-kappaB binding (GO:0051059)	27	1	0.1661	+	1
oxidoreductase activity, acting on the CH-CH group of donors, NAD or NADP as acceptor (GO:0016628)	28	1	0.1722	+	1
phosphatidylinositol-3,5-bisphosphate 3-phosphatase activity (GO:0052629)	28	1	0.1722	+	1
isocitrate dehydrogenase activity (GO:0004448)	28	1	0.1722	+	1
clathrin binding (GO:0030276)	28	1	0.1722	+	1
cholesterol binding (GO:0015485)	28	1	0.1722	+	1
phosphatidylinositol phosphate 4-phosphatase activity (GO:0034596)	28	1	0.1722	+	1
Rab guanyl-nucleotide exchange factor activity (GO:0017112)	28	1	0.1722	+	1
transmembrane receptor protein phosphatase activity (GO:0019198)	29	1	0.1784	+	1
transition metal ion transmembrane transporter activity (GO:0046915)	29	2	0.1784	+	1
protein tyrosine/threonine phosphatase activity (GO:0008330)	29	1	0.1784	+	1
protein phosphatase inhibitor activity (GO:0004864)	29	1	0.1784	+	1
Rac GTPase binding (GO:0048365)	29	1	0.1784	+	1
nucleotide phosphatase activity, acting on free nucleotides (GO:0098519)	29	1	0.1784	+	1
Rho GTPase activator activity (GO:0005100)	30	1	0.1845	+	1
inositol bisphosphate phosphatase activity (GO:0016312)	30	1	0.1845	+	1
phosphatidylinositol-3,4,5-trisphosphate binding (GO:0005547)	30	1	0.1845	+	1
phosphatidylinositol monophosphate phosphatase activity (GO:0052744)	30	1	0.1845	+	1
inositol tetrakisphosphate phosphatase activity (GO:0052743)	30	1	0.1845	+	1
sterol binding (GO:0032934)	31	1	0.1907	+	1
ribosome binding (GO:0043022)	31	1	0.1907	+	1
alditol:NADP+ 1-oxidoreductase activity (GO:0004032)	31	1	0.1907	+	1
phosphatidylinositol trisphosphate phosphatase activity (GO:0034594)	31	1	0.1907	+	1
oxidoreductase activity, acting on the aldehyde or oxo group of donors, NAD or NADP as acceptor (GO:0016620)	32	1	0.1968	+	1
phosphatase inhibitor activity (GO:0019212)	32	1	0.1968	+	1
beta-tubulin binding (GO:0048487)	33	1	0.203	+	1
exonuclease activity, active with either ribo- or deoxyribonucleic acids and producing 5'-phosphomonoesters (GO:0016796)	33	1	0.203	+	1
phosphatidylinositol phosphate 5-phosphatase activity (GO:0034595)	34	2	0.2091	+	1
anion:cation symporter activity (GO:0015296)	34	1	0.2091	+	1
carboxy-lyase activity (GO:0016831)	34	1	0.2091	+	1
inositol trisphosphate phosphatase activity (GO:0046030)	35	1	0.2153	+	1
myosin binding (GO:0017022)	35	1	0.2153	+	1
fatty acid binding (GO:0005504)	35	1	0.2153	+	1
alcohol dehydrogenase (NADP+) activity (GO:0008106)	35	1	0.2153	+	1
monocarboxylic acid transmembrane transporter activity (GO:0008028)	35	1	0.2153	+	1
polyubiquitin binding (GO:0031593)	35	1	0.2153	+	1
palmitoleoyl [acyl-carrier-protein]-dependent acyltransferase activity (GO:0008951)	36	1	0.2214	+	1
3-ketopimelyl-CoA thiolase activity (GO:0018713)	36	1	0.2214	+	1
3-hydroxybutyryl-CoA thiolase activity (GO:0018712)	36	1	0.2214	+	1
benzoyl acetate-CoA thiolase activity (GO:0018711)	36	1	0.2214	+	1
acyl-CoA N-acyltransferase activity (GO:0019186)	36	1	0.2214	+	1
N-palmitoyltransferase activity (GO:0019105)	36	1	0.2214	+	1
serine O-acyltransferase activity (GO:0016412)	36	1	0.2214	+	1
azetidine-2-carboxylic acid acetyltransferase activity (GO:0046941)	36	1	0.2214	+	1
2,6-dimethyl-5-methylene-3-oxo-heptanoyl-CoA C-acetyltransferase activity (GO:0034945)	36	1	0.2214	+	1
butyryl-CoA 2-C-propionyltransferase activity (GO:0034919)	36	1	0.2214	+	1
2-methylhexanoyl-CoA C-acetyltransferase activity (GO:0034915)	36	1	0.2214	+	1
2,4,4-trimethyl-3-oxopentanoyl-CoA 2-C-propanoyl transferase activity (GO:0034851)	36	1	0.2214	+	1
naphthyl-2-oxomethyl-succinyl-CoA succinyl transferase activity (GO:0034848)	36	1	0.2214	+	1
dihydrolipoamide branched chain acyltransferase activity (GO:0004147)	36	1	0.2214	+	1
lanosterol O-acyltransferase activity (GO:0034738)	36	1	0.2214	+	1
ergosterol O-acyltransferase activity (GO:0034737)	36	1	0.2214	+	1
4 iron, 4 sulfur cluster binding (GO:0051539)	36	1	0.2214	+	1
peptidyl-lysine N6-palmitoyltransferase activity (GO:0018031)	36	1	0.2214	+	1
peptidyl-lysine N6-myristoyltransferase activity (GO:0018030)	36	1	0.2214	+	1
keto acid formate lyase activity (GO:0043806)	36	1	0.2214	+	1
protein-cysteine S-myristoyltransferase activity (GO:0019705)	36	1	0.2214	+	1
glucosaminyl-phosphotidylinositol O-acyltransferase activity (GO:0032216)	36	1	0.2214	+	1
UDP-3-O-[3-hydroxymyristoyl] glucosamine N-acyltransferase activity (GO:0043764)	36	1	0.2214	+	1
L-2-aminoadipate N-acetyltransferase activity (GO:0043741)	36	1	0.2214	+	1
peptidyl-lysine N-acetyltransferase activity, acting on acetyl phosphate as donor (GO:0052858)	36	1	0.2214	+	1
O-sinapoyltransferase activity (GO:0016753)	36	1	0.2214	+	1
sinapoyltransferase activity (GO:0016752)	36	1	0.2214	+	1
O-succinyltransferase activity (GO:0016750)	36	1	0.2214	+	1
nucleosome binding (GO:0031491)	36	2	0.2214	+	1
O-octanoyltransferase activity (GO:0016414)	37	1	0.2276	+	1
cysteine-type endopeptidase regulator activity involved in apoptotic process (GO:0043028)	37	1	0.2276	+	1
dihydrolipoamide S-acyltransferase activity (GO:0030523)	37	1	0.2276	+	1
phosphatidylinositol bisphosphate phosphatase activity (GO:0034593)	37	2	0.2276	+	1
Ras palmitoyltransferase activity (GO:0043849)	37	1	0.2276	+	1
adenylyltransferase activity (GO:0070566)	37	1	0.2276	+	1
S-succinyltransferase activity (GO:0016751)	37	1	0.2276	+	1
MAP kinase tyrosine/serine/threonine phosphatase activity (GO:0017017)	38	1	0.2337	+	1
myristoyltransferase activity (GO:0019107)	38	1	0.2337	+	1
malonyltransferase activity (GO:0016420)	38	1	0.2337	+	1
S-malonyltransferase activity (GO:0016419)	38	1	0.2337	+	1
S-acetyltransferase activity (GO:0016418)	38	1	0.2337	+	1
octanoyltransferase activity (GO:0016415)	38	1	0.2337	+	1
peptidyl-prolyl cis-trans isomerase activity (GO:0003755)	38	1	0.2337	+	1
aldo-keto reductase (NADP) activity (GO:0004033)	38	1	0.2337	+	1
N-succinyltransferase activity (GO:0016749)	38	1	0.2337	+	1
sterol O-acyltransferase activity (GO:0004772)	38	2	0.2337	+	1
MAP kinase phosphatase activity (GO:0033549)	39	1	0.2399	+	1
phospholipid transporter activity (GO:0005548)	39	1	0.2399	+	1
succinyltransferase activity (GO:0016748)	39	1	0.2399	+	1
O-palmitoyltransferase activity (GO:0016416)	40	1	0.246	+	1
estrogen receptor binding (GO:0030331)	40	2	0.246	+	1
3'-5' exonuclease activity (GO:0008408)	40	1	0.246	+	1
ATP-dependent DNA helicase activity (GO:0004003)	40	2	0.246	+	1
cis-trans isomerase activity (GO:0016859)	40	1	0.246	+	1
phosphatidylinositol phosphate phosphatase activity (GO:0052866)	40	2	0.246	+	1
protein kinase A binding (GO:0051018)	40	1	0.246	+	1
Rab GTPase activator activity (GO:0005097)	41	1	0.2522	+	1
C-palmitoyltransferase activity (GO:0016454)	41	1	0.2522	+	1
O-acetyltransferase activity (GO:0016413)	42	1	0.2583	+	1
carnitine O-acyltransferase activity (GO:0016406)	42	1	0.2583	+	1
solute:sodium symporter activity (GO:0015370)	42	1	0.2583	+	1
steroid dehydrogenase activity, acting on the CH-OH group of donors, NAD or NADP as acceptor (GO:0033764)	42	2	0.2583	+	1
inositol phosphate phosphatase activity (GO:0052745)	42	1	0.2583	+	1
mannosyl-oligosaccharide mannosidase activity (GO:0015924)	43	2	0.2645	+	1
damaged DNA binding (GO:0003684)	43	1	0.2645	+	1
oxidoreductase activity, acting on the aldehyde or oxo group of donors (GO:0016903)	44	1	0.2706	+	1
protein phosphatase regulator activity (GO:0019888)	46	1	0.2829	+	1
methylated histone binding (GO:0035064)	46	1	0.2829	+	1
protein kinase inhibitor activity (GO:0004860)	46	1	0.2829	+	1
alpha-mannosidase activity (GO:0004559)	47	2	0.2891	+	1
steroid dehydrogenase activity (GO:0016229)	47	2	0.2891	+	1
intramolecular oxidoreductase activity (GO:0016860)	47	1	0.2891	+	1
acylglycerol O-acyltransferase activity (GO:0016411)	48	1	0.2952	+	1
mannosidase activity (GO:0015923)	48	2	0.2952	+	1
protein self-association (GO:0043621)	48	1	0.2952	+	1
DNA helicase activity (GO:0003678)	49	2	0.3014	+	1
kinase inhibitor activity (GO:0019210)	50	1	0.3075	+	1
carbon-carbon lyase activity (GO:0016830)	50	1	0.3075	+	1
GDP binding (GO:0019003)	51	1	0.3137	+	1
cysteine-type endopeptidase inhibitor activity (GO:0004869)	51	2	0.3137	+	1
C-acyltransferase activity (GO:0016408)	52	1	0.3198	+	1
phosphatase regulator activity (GO:0019208)	54	1	0.3321	+	1
antiporter activity (GO:0015297)	55	1	0.3383	+	1
monocarboxylic acid binding (GO:0033293)	56	1	0.3444	+	1
activating transcription factor binding (GO:0033613)	56	1	0.3444	+	1
phosphatidylinositol bisphosphate binding (GO:1902936)	57	1	0.3506	+	1
double-stranded RNA binding (GO:0003725)	57	2	0.3506	+	1
UDP-galactosyltransferase activity (GO:0035250)	59	1	0.3629	+	1
cation-transporting ATPase activity (GO:0019829)	59	2	0.3629	+	1
hydro-lyase activity (GO:0016836)	59	1	0.3629	+	1
ATPase activity, coupled to transmembrane movement of ions (GO:0042625)	60	2	0.369	+	1
cysteine-type endopeptidase activity (GO:0004197)	60	1	0.369	+	1
protein-cysteine S-acyltransferase activity (GO:0019707)	60	1	0.369	+	1
protein tyrosine/serine/threonine phosphatase activity (GO:0008138)	60	1	0.369	+	1
ribonuclease activity (GO:0004540)	61	1	0.3752	+	1
microtubule motor activity (GO:0003777)	62	2	0.3813	+	1
galactosyltransferase activity (GO:0008378)	62	1	0.3813	+	1
metal cluster binding (GO:0051540)	63	1	0.3875	+	1
iron-sulfur cluster binding (GO:0051536)	63	1	0.3875	+	1
Rho GTPase binding (GO:0017048)	64	1	0.3936	+	1
exonuclease activity (GO:0004527)	64	1	0.3936	+	1
S-acyltransferase activity (GO:0016417)	64	1	0.3936	+	1
protein transporter activity (GO:0008565)	64	1	0.3936	+	1
solute:cation symporter activity (GO:0015294)	64	1	0.3936	+	1
kinase activator activity (GO:0019209)	65	1	0.3998	+	1
ubiquitin-specific protease activity (GO:0004843)	65	1	0.3998	+	1
single-stranded DNA binding (GO:0003697)	66	1	0.4059	+	1
steroid hormone receptor binding (GO:0035258)	68	2	0.4182	+	1
O-acyltransferase activity (GO:0008374)	68	2	0.4182	+	1
palmitoyltransferase activity (GO:0016409)	69	1	0.4244	+	1
phosphoprotein binding (GO:0051219)	69	2	0.4244	+	1
ribonucleoprotein complex binding (GO:0043021)	70	2	0.4305	+	1
ubiquitin binding (GO:0043130)	71	1	0.4367	+	1
small conjugating protein-specific protease activity (GO:0019783)	73	1	0.449	+	1
lipid transporter activity (GO:0005319)	73	2	0.449	+	1
hexosaminidase activity (GO:0015929)	74	2	0.4551	+	1
protein binding, bridging (GO:0030674)	75	1	0.4613	+	1
steroid binding (GO:0005496)	75	1	0.4613	+	1
histone deacetylase binding (GO:0042826)	76	1	0.4674	+	1
carbon-oxygen lyase activity (GO:0016835)	76	2	0.4674	+	1
vitamin binding (GO:0019842)	77	1	0.4736	+	1
ion channel binding (GO:0044325)	77	1	0.4736	+	1
DNA-dependent ATPase activity (GO:0008094)	77	3	0.4736	+	1
cytokine receptor activity (GO:0004896)	79	1	0.4859	+	1
phosphomethylethanolamine N-methyltransferase activity (GO:0052667)	80	1	0.492	+	1
tRNA (cytosine-2'-O-)-methyltransferase activity (GO:0052666)	80	1	0.492	+	1
tRNA (uracil-2'-O-)-methyltransferase activity (GO:0052665)	80	1	0.492	+	1
2-phytyl-1,4-naphthoquinone methyltransferase activity (GO:0052624)	80	1	0.492	+	1
1-phenanthrol methyltransferase activity (GO:0018707)	80	1	0.492	+	1
rRNA (cytosine-C5-)-methyltransferase activity (GO:0009383)	80	1	0.492	+	1
rRNA (uridine) methyltransferase activity (GO:0016436)	80	1	0.492	+	1
rRNA (guanine) methyltransferase activity (GO:0016435)	80	1	0.492	+	1
rRNA (cytosine) methyltransferase activity (GO:0016434)	80	1	0.492	+	1
Se-methyltransferase activity (GO:0051995)	80	1	0.492	+	1
P-methyltransferase activity (GO:0051994)	80	1	0.492	+	1
1-hydroxy-6-methoxypyrene methyltransferase activity (GO:0034933)	80	1	0.492	+	1
1-hydroxypyrene methyltransferase activity (GO:0034931)	80	1	0.492	+	1
rRNA (cytosine-N4-)-methyltransferase activity (GO:0071424)	80	1	0.492	+	1
rRNA (uridine-2'-O-)-methyltransferase activity (GO:0008650)	80	1	0.492	+	1
protein C-terminal leucine carboxyl O-methyltransferase activity (GO:0018423)	80	1	0.492	+	1
selenocysteine methyltransferase activity (GO:0016205)	80	1	0.492	+	1
4,5-dihydroxybenzo(a)pyrene methyltransferase activity (GO:0034807)	80	1	0.492	+	1
rRNA (cytosine-2'-O-)-methyltransferase activity (GO:0070677)	80	1	0.492	+	1
dimethylarsinite methyltransferase activity (GO:0034541)	80	1	0.492	+	1
monomethylamine methyltransferase activity (GO:0043852)	80	1	0.492	+	1
methanol-specific methylcobalamin:coenzyme M methyltransferase activity (GO:0043851)	80	1	0.492	+	1
trimethylamine methyltransferase activity (GO:0043834)	80	1	0.492	+	1
methylamine-specific methylcobalamin:coenzyme M methyltransferase activity (GO:0043833)	80	1	0.492	+	1
tRNA (adenine-57, 58-N(1)-) methyltransferase activity (GO:0043827)	80	1	0.492	+	1
hydroxyneurosporene-O-methyltransferase activity (GO:0043803)	80	1	0.492	+	1
protein-arginine N5-methyltransferase activity (GO:0019702)	80	1	0.492	+	1
dimethylamine methyltransferase activity (GO:0043791)	80	1	0.492	+	1
cobalt-precorrin-3 C17-methyltransferase activity (GO:0043782)	80	1	0.492	+	1
cobalt-precorrin-5B C1-methyltransferase activity (GO:0043780)	80	1	0.492	+	1
cobalt-precorrin-7 C15-methyltransferase activity (GO:0043777)	80	1	0.492	+	1
cobalt-precorrin-6B C5-methyltransferase activity (GO:0043776)	80	1	0.492	+	1
demethylmenaquinone methyltransferase activity (GO:0043770)	80	1	0.492	+	1
trihydroxyferuloyl spermidine O-methyltransferase activity (GO:0080012)	80	1	0.492	+	1
tRNA (cytosine-3-)-methyltransferase activity (GO:0052735)	80	1	0.492	+	1
rRNA (adenine-N6-)-methyltransferase activity (GO:0008988)	81	1	0.4982	+	1
rRNA (adenine-N6,N6-)-dimethyltransferase activity (GO:0000179)	81	1	0.4982	+	1
endodeoxyribonuclease activity (GO:0004520)	81	1	0.4982	+	1
methylarsonite methyltransferase activity (GO:0030792)	81	1	0.4982	+	1
rRNA (adenine) methyltransferase activity (GO:0016433)	81	1	0.4982	+	1
tRNA (adenine-N1-)-methyltransferase activity (GO:0016429)	81	1	0.4982	+	1
tRNA (cytosine-5-)-methyltransferase activity (GO:0016428)	81	1	0.4982	+	1
tRNA (cytosine) methyltransferase activity (GO:0016427)	81	1	0.4982	+	1
tRNA (adenine) methyltransferase activity (GO:0016426)	81	1	0.4982	+	1
tRNA (uracil) methyltransferase activity (GO:0016300)	81	1	0.4982	+	1
quinone cofactor methyltransferase activity (GO:0030580)	81	1	0.4982	+	1
protein-arginine N-methyltransferase activity (GO:0016274)	81	1	0.4982	+	1
arginine N-methyltransferase activity (GO:0016273)	81	1	0.4982	+	1
rRNA methyltransferase activity (GO:0008649)	81	1	0.4982	+	1
tRNA (guanine-N1-)-methyltransferase activity (GO:0009019)	81	1	0.4982	+	1
2-polyprenyl-6-methoxy-1,4-benzoquinone methyltransferase activity (GO:0008425)	81	1	0.4982	+	1
C-methyltransferase activity (GO:0008169)	81	1	0.4982	+	1
ubiquitinyl hydrolase activity (GO:0036459)	81	1	0.4982	+	1
tRNA (guanine-N2-)-methyltransferase activity (GO:0004809)	81	1	0.4982	+	1
alcohol binding (GO:0043178)	82	1	0.5043	+	1
hydrogen ion transmembrane transporter activity (GO:0015078)	82	2	0.5043	+	1
protein C-terminal carboxyl O-methyltransferase activity (GO:0003880)	83	1	0.5105	+	1
DNA-methyltransferase activity (GO:0009008)	83	1	0.5105	+	1
tRNA (guanine) methyltransferase activity (GO:0016423)	84	1	0.5166	+	1
translation factor activity, nucleic acid binding (GO:0008135)	84	1	0.5166	+	1
small conjugating protein binding (GO:0032182)	84	2	0.5166	+	1
binding, bridging (GO:0060090)	85	1	0.5228	+	1
acetyl-CoA:L-lysine N6-acetyltransferase (GO:0090595)	85	1	0.5228	+	1
mRNA methyltransferase activity (GO:0008174)	85	1	0.5228	+	1
Rab GTPase binding (GO:0017137)	85	1	0.5228	+	1
protein carboxyl O-methyltransferase activity (GO:0051998)	86	1	0.5289	+	1
carboxyl-O-methyltransferase activity (GO:0010340)	86	1	0.5289	+	1
S-methyltransferase activity (GO:0008172)	87	1	0.5351	+	1
tRNA methyltransferase activity (GO:0008175)	88	1	0.5412	+	1
deoxyribonuclease activity (GO:0004536)	90	1	0.5535	+	1
Ras GTPase activator activity (GO:0005099)	91	2	0.5597	+	1
ATPase activity, coupled to transmembrane movement of substances (GO:0042626)	91	2	0.5597	+	1
phosphatidylinositol phosphate binding (GO:1901981)	92	2	0.5658	+	1
hydrolase activity, acting on acid anhydrides, catalyzing transmembrane movement of substances (GO:0016820)	92	2	0.5658	+	1
ATPase activity, coupled to movement of substances (GO:0043492)	92	2	0.5658	+	1
O-methyltransferase activity (GO:0008171)	93	1	0.572	+	1
P-P-bond-hydrolysis-driven transmembrane transporter activity (GO:0015405)	95	3	0.5843	+	1
primary active transmembrane transporter activity (GO:0015399)	95	3	0.5843	+	1
RNA methyltransferase activity (GO:0008173)	95	1	0.5843	+	1
protease binding (GO:0002020)	97	1	0.5966	+	1
carboxylic acid transmembrane transporter activity (GO:0046943)	102	2	0.6273	+	1
N-acetyltransferase activity (GO:0008080)	102	1	0.6273	+	1
organic acid transmembrane transporter activity (GO:0005342)	104	2	0.6396	+	1
sodium ion transmembrane transporter activity (GO:0015081)	105	1	0.6458	+	1
Ras guanyl-nucleotide exchange factor activity (GO:0005088)	110	1	0.6765	+	1
mRNA binding (GO:0003729)	111	1	0.6827	+	1
nuclear hormone receptor binding (GO:0035257)	111	2	0.6827	+	1
motor activity (GO:0003774)	112	3	0.6888	+	1
N-acyltransferase activity (GO:0016410)	116	1	0.7134	+	1
protein-lysine N-methyltransferase activity (GO:0016279)	116	1	0.7134	+	1
lysine N-methyltransferase activity (GO:0016278)	116	1	0.7134	+	1
acetyltransferase activity (GO:0016407)	117	1	0.7196	+	1
histone binding (GO:0042393)	120	1	0.738	+	1
protein kinase regulator activity (GO:0019887)	121	1	0.7442	+	1
structural constituent of ribosome (GO:0003735)	123	1	0.7565	+	1
drug binding (GO:0008144)	123	2	0.7565	+	1
N-methyltransferase activity (GO:0008170)	125	1	0.7688	+	1
symporter activity (GO:0015293)	125	1	0.7688	+	1
tetrapyrrole binding (GO:0046906)	128	1	0.7873	+	1
protein methyltransferase activity (GO:0008276)	128	2	0.7873	+	1
organic anion transmembrane transporter activity (GO:0008514)	129	2	0.7934	+	1
oxidoreductase activity, acting on the CH-OH group of donors, NAD or NADP as acceptor (GO:0016616)	131	2	0.8057	+	1
double-stranded DNA binding (GO:0003690)	132	2	0.8119	+	1
hormone receptor binding (GO:0051427)	133	2	0.818	+	1
endonuclease activity (GO:0004519)	136	1	0.8365	+	1
small GTPase regulator activity (GO:0005083)	141	2	0.8672	+	1
isomerase activity (GO:0016853)	142	2	0.8734	+	1
kinase regulator activity (GO:0019207)	143	2	0.8795	+	1
oxidoreductase activity, acting on CH-OH group of donors (GO:0016614)	148	2	0.9103	+	1
monooxygenase activity (GO:0004497)	148	1	0.9103	+	1
UDP-glycosyltransferase activity (GO:0008194)	148	1	0.9103	+	1
S-adenosylmethionine-dependent methyltransferase activity (GO:0008757)	154	2	0.9472	+	1
helicase activity (GO:0004386)	158	4	0.9718	+	1
phosphatase binding (GO:0019902)	158	1	0.9718	+	1
microtubule binding (GO:0008017)	162	3	0.9964	+	1
iron ion binding (GO:0005506)	163	1	1.003	-	1
serine-type endopeptidase activity (GO:0004252)	166	1	1.021	-	1
RNA polymerase II core promoter proximal region sequence-specific DNA binding transcription factor activity involved in positive regulation of transcription (GO:0001077)	166	1	1.021	-	1
hydrolase activity, hydrolyzing O-glycosyl compounds (GO:0004553)	167	2	1.027	+	1
phosphatidylinositol binding (GO:0035091)	168	4	1.033	+	1
endopeptidase inhibitor activity (GO:0004866)	169	2	1.039	+	1
magnesium ion binding (GO:0000287)	171	1	1.052	-	1
cysteine-type peptidase activity (GO:0008234)	172	2	1.058	+	1
GTPase activity (GO:0003924)	173	2	1.064	+	1
phosphoprotein phosphatase activity (GO:0004721)	174	2	1.07	+	1
endopeptidase regulator activity (GO:0061135)	175	2	1.076	+	1
small conjugating protein ligase binding (GO:0044389)	176	2	1.082	+	1
ubiquitin protein ligase binding (GO:0031625)	176	2	1.082	+	1
peptidase inhibitor activity (GO:0030414)	178	2	1.095	+	1
nuclease activity (GO:0004518)	180	2	1.107	+	1
lyase activity (GO:0016829)	180	3	1.107	+	1
transferase activity, transferring hexosyl groups (GO:0016758)	182	2	1.119	+	1
RNA polymerase II core promoter proximal region sequence-specific DNA binding (GO:0000978)	183	1	1.126	-	1
secondary active transmembrane transporter activity (GO:0015291)	183	2	1.126	+	1
methyltransferase activity (GO:0008168)	184	3	1.132	+	1
guanyl-nucleotide exchange factor activity (GO:0005085)	187	2	1.15	+	1
Ras GTPase binding (GO:0017016)	188	3	1.156	+	1
coenzyme binding (GO:0050662)	188	2	1.156	+	1
transferase activity, transferring one-carbon groups (GO:0016741)	191	4	1.175	+	1
core promoter proximal region sequence-specific DNA binding (GO:0000987)	192	1	1.181	-	1
oxidoreductase activity, acting on paired donors, with incorporation or reduction of molecular oxygen (GO:0016705)	192	1	1.181	-	1
hydrolase activity, acting on glycosyl bonds (GO:0016798)	193	3	1.187	+	1
core promoter proximal region DNA binding (GO:0001159)	195	1	1.199	-	1
small GTPase binding (GO:0031267)	199	3	1.224	+	1
sulfur compound binding (GO:1901681)	203	1	1.249	-	1
transferase activity, transferring acyl groups other than amino-acyl groups (GO:0016747)	203	2	1.249	+	1
serine-type peptidase activity (GO:0008236)	204	1	1.255	-	1
serine hydrolase activity (GO:0017171)	207	1	1.273	-	1
carboxylic acid binding (GO:0031406)	208	1	1.279	-	1
organic acid binding (GO:0043177)	209	1	1.285	-	1
peptidase regulator activity (GO:0061134)	210	2	1.292	+	1
GTPase binding (GO:0051020)	213	3	1.31	+	1
peptide binding (GO:0042277)	214	1	1.316	-	1
GTPase activator activity (GO:0005096)	217	4	1.335	+	1
RNA polymerase II transcription regulatory region sequence-specific DNA binding transcription factor activity involved in positive regulation of transcription (GO:0001228)	219	1	1.347	-	1
amide binding (GO:0033218)	221	1	1.359	-	1
RNA polymerase II core promoter proximal region sequence-specific DNA binding transcription factor activity (GO:0000982)	221	1	1.359	-	1
tubulin binding (GO:0015631)	226	3	1.39	+	1
UDP-N-acetylmuramoylalanyl-D-glutamyl-2,6-diaminopimelate-D-alanyl-D-alanine ligase activity (GO:0008766)	231	4	1.421	+	1
tubulin-glycine ligase activity (GO:0070738)	231	4	1.421	+	1
protein-glycine ligase activity, elongating (GO:0070737)	231	4	1.421	+	1
protein-glycine ligase activity, initiating (GO:0070736)	231	4	1.421	+	1
protein-glycine ligase activity (GO:0070735)	231	4	1.421	+	1
ribosomal S6-glutamic acid ligase activity (GO:0018169)	231	4	1.421	+	1
coenzyme F420-2 alpha-glutamyl ligase activity (GO:0043774)	231	4	1.421	+	1
coenzyme F420-0 gamma-glutamyl ligase activity (GO:0043773)	231	4	1.421	+	1
tubulin-glutamic acid ligase activity (GO:0070740)	232	4	1.427	+	1
protein-glutamic acid ligase activity (GO:0070739)	232	4	1.427	+	1
transferase activity, transferring acyl groups (GO:0016746)	232	2	1.427	+	1
G-protein coupled receptor binding (GO:0001664)	233	1	1.433	-	1
anion transmembrane transporter activity (GO:0008509)	233	2	1.433	+	1
GTPase regulator activity (GO:0030695)	248	4	1.525	+	1
acid-amino acid ligase activity (GO:0016881)	249	4	1.531	+	1
ubiquitin-protein transferase activity (GO:0004842)	252	5	1.55	+	1
phosphatase activity (GO:0016791)	255	3	1.568	+	1
cofactor binding (GO:0048037)	260	2	1.599	+	1
transferase activity, transferring glycosyl groups (GO:0016757)	263	4	1.618	+	1
structure-specific DNA binding (GO:0043566)	264	3	1.624	+	1
phospholipid binding (GO:0005543)	268	4	1.648	+	1
nucleoside-triphosphatase regulator activity (GO:0060589)	268	4	1.648	+	1
carbohydrate binding (GO:0030246)	274	1	1.685	-	1
ligase activity, forming carbon-nitrogen bonds (GO:0016879)	283	5	1.741	+	1
active transmembrane transporter activity (GO:0022804)	284	5	1.747	+	1
monovalent inorganic cation transmembrane transporter activity (GO:0015077)	295	3	1.814	+	1
RNA polymerase II regulatory region sequence-specific DNA binding (GO:0000977)	300	1	1.845	-	1
RNA polymerase II regulatory region DNA binding (GO:0001012)	307	1	1.888	-	1
enzyme inhibitor activity (GO:0004857)	308	4	1.894	+	1
GTP binding (GO:0005525)	343	4	2.11	+	1
transcription regulatory region sequence-specific DNA binding (GO:0000976)	353	1	2.171	-	1
metal ion transmembrane transporter activity (GO:0046873)	363	3	2.233	+	1
guanyl ribonucleotide binding (GO:0032561)	363	4	2.233	+	1
guanyl nucleotide binding (GO:0019001)	364	4	2.239	+	1
actin binding (GO:0003779)	365	1	2.245	-	1
enzyme activator activity (GO:0008047)	371	5	2.282	+	1
endopeptidase activity (GO:0004175)	381	3	2.343	+	1
phosphoric ester hydrolase activity (GO:0042578)	382	3	2.349	+	1
sequence-specific DNA binding RNA polymerase II transcription factor activity (GO:0000981)	400	1	2.46	-	1
ligase activity (GO:0016874)	411	6	2.528	+	1
chromatin binding (GO:0003682)	418	5	2.571	+	1
protein serine/threonine kinase activity (GO:0004674)	428	2	2.632	-	1
structural molecule activity (GO:0005198)	436	2	2.682	-	1
inorganic cation transmembrane transporter activity (GO:0022890)	438	4	2.694	+	1
protein heterodimerization activity (GO:0046982)	448	1	2.755	-	1
transcription factor binding (GO:0008134)	460	4	2.829	+	1
protein kinase binding (GO:0019901)	470	5	2.891	+	1
kinase binding (GO:0019900)	522	5	3.211	+	1
transcription regulatory region DNA binding (GO:0044212)	531	2	3.266	-	1
regulatory region DNA binding (GO:0000975)	538	2	3.309	-	1
regulatory region nucleic acid binding (GO:0001067)	538	2	3.309	-	1
cation transmembrane transporter activity (GO:0008324)	539	6	3.315	+	1
lipid binding (GO:0008289)	541	7	3.327	+	1
protein kinase activity (GO:0004672)	575	3	3.536	-	1
peptidase activity, acting on L-amino acid peptides (GO:0070011)	599	4	3.684	+	1
peptidase activity (GO:0008233)	614	4	3.776	+	1
protein domain specific binding (GO:0019904)	639	2	3.93	-	1
phosphotransferase activity, alcohol group as acceptor (GO:0016773)	682	5	4.195	+	1
protein homodimerization activity (GO:0042803)	684	3	4.207	-	1
hydrolase activity, acting on ester bonds (GO:0016788)	715	5	4.398	+	1
cytoskeletal protein binding (GO:0008092)	722	5	4.441	+	1
ion transmembrane transporter activity (GO:0015075)	729	7	4.484	+	1
sequence-specific DNA binding (GO:0043565)	734	5	4.514	+	1
oxidoreductase activity (GO:0016491)	738	5	4.539	+	1
enzyme regulator activity (GO:0030234)	775	8	4.767	+	1
substrate-specific transmembrane transporter activity (GO:0022891)	778	8	4.785	+	1
kinase activity (GO:0016301)	781	6	4.803	+	1
transmembrane transporter activity (GO:0022857)	855	8	5.259	+	1
sequence-specific DNA binding transcription factor activity (GO:0003700)	861	3	5.295	-	1
nucleic acid binding transcription factor activity (GO:0001071)	861	3	5.295	-	1
substrate-specific transporter activity (GO:0022892)	886	8	5.449	+	1
protein complex binding (GO:0032403)	888	9	5.462	+	1
transferase activity, transferring phosphorus-containing groups (GO:0016772)	921	11	5.665	+	1
zinc ion binding (GO:0008270)	998	10	6.138	+	1
transporter activity (GO:0005215)	1065	8	6.55	+	1
protein dimerization activity (GO:0046983)	1080	4	6.642	-	1
identical protein binding (GO:0042802)	1122	6	6.901	-	1
transition metal ion binding (GO:0046914)	1236	11	7.602	+	1
ATP binding (GO:0005524)	1411	16	8.678	+	1
enzyme binding (GO:0019899)	1437	14	8.838	+	1
adenyl ribonucleotide binding (GO:0032559)	1449	16	8.912	+	1
adenyl nucleotide binding (GO:0030554)	1456	16	8.955	+	1
DNA binding (GO:0003677)	1876	19	11.54	+	1
carbohydrate derivative binding (GO:0097367)	2098	21	12.9	+	1
metal ion binding (GO:0046872)	3610	29	22.2	+	1
cation binding (GO:0043169)	3690	29	22.69	+	1
protein binding (GO:0005515)	7140	49	43.91	+	1
molecular_function (GO:0003674)	20548	130	126.4	+	1

## Sheet: mouse - cellular component
Term	Background frequency	Sample frequency	Expected	+/-	P-value
intracellular membrane-bounded organelle (GO:0043231)	9246	87	56.87	+	1.123e-05
intracellular organelle part (GO:0044446)	4678	55	28.77	+	1.833e-05
intracellular organelle (GO:0043229)	10324	93	63.5	+	1.905e-05
organelle part (GO:0044422)	4869	56	29.95	+	2.808e-05
intracellular part (GO:0044424)	11813	101	72.65	+	3.461e-05
intracellular (GO:0005622)	12031	102	74	+	4.264e-05
organelle (GO:0043226)	11344	98	69.77	+	4.653e-05
membrane-bounded organelle (GO:0043227)	10384	92	63.87	+	6.377e-05
nuclear part (GO:0044428)	1850	27	11.38	+	0.001363
membrane-enclosed lumen (GO:0031974)	1664	24	10.23	+	0.005082
nucleus (GO:0005634)	5752	56	35.38	+	0.005508
nucleolus (GO:0005730)	526	12	3.235	+	0.006982
nuclear lumen (GO:0031981)	1381	21	8.494	+	0.007299
cellular_component (GO:0005575)	20921	137	128.7	+	0.01188
intracellular organelle lumen (GO:0070013)	1606	22	9.878	+	0.0215
organelle lumen (GO:0043233)	1611	22	9.908	+	0.02243
coated pit (GO:0005905)	57	4	0.3506	+	0.02939
membrane coat (GO:0030117)	74	4	0.4551	+	0.07705
coated membrane (GO:0048475)	74	4	0.4551	+	0.07705
cytoplasmic part (GO:0044444)	6088	54	37.44	+	0.09206
cytoplasm (GO:0005737)	9116	72	56.07	+	0.2503
intrinsic component of mitochondrial inner membrane (GO:0031304)	15	2	0.09226	+	0.2545
coated vesicle (GO:0030135)	111	4	0.6827	+	0.3278
spindle (GO:0005819)	183	5	1.126	+	0.3659
cell part (GO:0044464)	14776	105	90.88	+	0.3698
tertiary granule membrane (GO:0070821)	1	1	0.00615	+	0.3924
cell (GO:0005623)	14802	105	91.04	+	0.4005
Cul4-RING E3 ubiquitin ligase complex (GO:0080008)	20	2	0.123	+	0.4435
PML body (GO:0016605)	68	3	0.4182	+	0.5632
envelope (GO:0031975)	789	11	4.853	+	0.6284
plasma membrane (GO:0005886)	4913	19	30.22	-	0.6854
mitochondrion (GO:0005739)	1620	18	9.964	+	0.6872
spindle pole (GO:0000922)	77	3	0.4736	+	0.7859
endomembrane system (GO:0012505)	2965	28	18.24	+	0.8444
cell periphery (GO:0071944)	5013	20	30.83	-	0.9047
intracellular non-membrane-bounded organelle (GO:0043232)	3260	30	20.05	+	0.9211
non-membrane-bounded organelle (GO:0043228)	3260	30	20.05	+	0.9211
recycling endosome (GO:0055037)	83	3	0.5105	+	0.9586
dense body (GO:0097433)	3	1	0.01845	+	1
Atg12-Atg5-Atg16 complex (GO:0034274)	3	1	0.01845	+	1
alpha DNA polymerase:primase complex (GO:0005658)	3	1	0.01845	+	1
centralspindlin complex (GO:0097149)	3	1	0.01845	+	1
tertiary granule (GO:0070820)	4	1	0.0246	+	1
cell envelope (GO:0030313)	4	1	0.0246	+	1
external encapsulating structure part (GO:0044462)	4	1	0.0246	+	1
cell outer membrane (GO:0009279)	4	1	0.0246	+	1
DNA replication factor C complex (GO:0005663)	5	1	0.03075	+	1
mitochondrial inner membrane presequence translocase complex (GO:0005744)	5	1	0.03075	+	1
PTW/PP1 phosphatase complex (GO:0072357)	6	1	0.0369	+	1
paraspeckles (GO:0042382)	6	1	0.0369	+	1
phagocytic vesicle membrane (GO:0030670)	6	1	0.0369	+	1
slit diaphragm (GO:0036057)	7	1	0.04305	+	1
filtration diaphragm (GO:0036056)	7	1	0.04305	+	1
external encapsulating structure (GO:0030312)	7	1	0.04305	+	1
endoplasmic reticulum tubular network (GO:0071782)	7	1	0.04305	+	1
female pronucleus (GO:0001939)	8	1	0.0492	+	1
mitochondrial proton-transporting ATP synthase complex, coupling factor F(o) (GO:0000276)	9	1	0.05535	+	1
pseudopodium (GO:0031143)	10	1	0.0615	+	1
pre-autophagosomal structure membrane (GO:0034045)	10	1	0.0615	+	1
pericentric heterochromatin (GO:0005721)	10	1	0.0615	+	1
COPI vesicle coat (GO:0030126)	11	1	0.06765	+	1
exocyst (GO:0000145)	12	1	0.0738	+	1
COPI-coated vesicle membrane (GO:0030663)	12	1	0.0738	+	1
nuclear outer membrane (GO:0005640)	13	1	0.07996	+	1
proton-transporting ATP synthase complex, coupling factor F(o) (GO:0045263)	13	1	0.07996	+	1
integral component of mitochondrial inner membrane (GO:0031305)	13	1	0.07996	+	1
mRNA cleavage factor complex (GO:0005849)	14	1	0.08611	+	1
CCR4-NOT complex (GO:0030014)	15	1	0.09226	+	1
endocytic vesicle membrane (GO:0030666)	15	1	0.09226	+	1
mitochondrial proton-transporting ATP synthase complex (GO:0005753)	16	1	0.09841	+	1
COPI-coated vesicle (GO:0030137)	17	1	0.1046	+	1
site of double-strand break (GO:0035861)	17	1	0.1046	+	1
male germ cell nucleus (GO:0001673)	20	1	0.123	+	1
proton-transporting ATP synthase complex (GO:0045259)	20	1	0.123	+	1
nuclear replisome (GO:0043601)	20	1	0.123	+	1
intraciliary transport particle B (GO:0030992)	21	1	0.1292	+	1
cytoplasmic dynein complex (GO:0005868)	21	1	0.1292	+	1
spindle midzone (GO:0051233)	21	1	0.1292	+	1
pronucleus (GO:0045120)	21	1	0.1292	+	1
proton-transporting two-sector ATPase complex, proton-transporting domain (GO:0033177)	22	1	0.1353	+	1
U12-type spliceosomal complex (GO:0005689)	22	1	0.1353	+	1
replisome (GO:0030894)	22	1	0.1353	+	1
germ cell nucleus (GO:0043073)	26	1	0.1599	+	1
cell surface furrow (GO:0097610)	27	1	0.1661	+	1
immunological synapse (GO:0001772)	27	1	0.1661	+	1
cleavage furrow (GO:0032154)	27	1	0.1661	+	1
nuclear replication fork (GO:0043596)	28	1	0.1722	+	1
recycling endosome membrane (GO:0055038)	28	1	0.1722	+	1
clathrin adaptor complex (GO:0030131)	29	1	0.1784	+	1
pre-autophagosomal structure (GO:0000407)	29	1	0.1784	+	1
Golgi-associated vesicle membrane (GO:0030660)	30	1	0.1845	+	1
cell division site part (GO:0032155)	31	1	0.1907	+	1
cell division site (GO:0032153)	31	1	0.1907	+	1
intraciliary transport particle (GO:0030990)	32	1	0.1968	+	1
vesicle coat (GO:0030120)	33	2	0.203	+	1
basal plasma membrane (GO:0009925)	34	1	0.2091	+	1
dynein complex (GO:0030286)	34	1	0.2091	+	1
protein serine/threonine phosphatase complex (GO:0008287)	35	1	0.2153	+	1
phosphatase complex (GO:1903293)	35	1	0.2153	+	1
autophagic vacuole (GO:0005776)	35	1	0.2153	+	1
AP-type membrane coat adaptor complex (GO:0030119)	36	1	0.2214	+	1
integral component of mitochondrial membrane (GO:0032592)	36	1	0.2214	+	1
mitotic spindle (GO:0072686)	39	2	0.2399	+	1
intrinsic component of mitochondrial membrane (GO:0098573)	39	2	0.2399	+	1
mitochondrial nucleoid (GO:0042645)	41	1	0.2522	+	1
nucleoid (GO:0009295)	41	1	0.2522	+	1
spindle microtubule (GO:0005876)	42	1	0.2583	+	1
cytosolic large ribosomal subunit (GO:0022625)	42	1	0.2583	+	1
proton-transporting two-sector ATPase complex (GO:0016469)	43	1	0.2645	+	1
clathrin coat (GO:0030118)	45	1	0.2768	+	1
phagocytic vesicle (GO:0045335)	45	2	0.2768	+	1
coated vesicle membrane (GO:0030662)	45	2	0.2768	+	1
nuclear pore (GO:0005643)	46	1	0.2829	+	1
basal part of cell (GO:0045178)	47	1	0.2891	+	1
inclusion body (GO:0016234)	49	1	0.3014	+	1
photoreceptor outer segment (GO:0001750)	49	1	0.3014	+	1
kinesin complex (GO:0005871)	51	2	0.3137	+	1
mitochondrial intermembrane space (GO:0005758)	51	2	0.3137	+	1
neuromuscular junction (GO:0031594)	52	1	0.3198	+	1
replication fork (GO:0005657)	53	2	0.326	+	1
cytoplasmic microtubule (GO:0005881)	54	1	0.3321	+	1
Golgi-associated vesicle (GO:0005798)	55	1	0.3383	+	1
secretory granule membrane (GO:0030667)	59	1	0.3629	+	1
extrinsic component of cytoplasmic side of plasma membrane (GO:0031234)	64	2	0.3936	+	1
organelle envelope lumen (GO:0031970)	64	2	0.3936	+	1
pore complex (GO:0046930)	66	1	0.4059	+	1
large ribosomal subunit (GO:0015934)	67	1	0.4121	+	1
nuclear matrix (GO:0016363)	69	2	0.4244	+	1
heterochromatin (GO:0000792)	71	1	0.4367	+	1
centriole (GO:0005814)	71	1	0.4367	+	1
clathrin-coated vesicle (GO:0030136)	73	2	0.449	+	1
ciliary basal body (GO:0036064)	78	1	0.4797	+	1
brush border (GO:0005903)	78	1	0.4797	+	1
condensed nuclear chromosome (GO:0000794)	79	1	0.4859	+	1
integral component of endoplasmic reticulum membrane (GO:0030176)	81	1	0.4982	+	1
cytosolic ribosome (GO:0022626)	86	1	0.5289	+	1
DNA-directed RNA polymerase II, holoenzyme (GO:0016591)	87	1	0.5351	+	1
nuclear periphery (GO:0034399)	89	2	0.5474	+	1
intrinsic component of endoplasmic reticulum membrane (GO:0031227)	90	1	0.5535	+	1
midbody (GO:0030496)	92	3	0.5658	+	1
microtubule organizing center part (GO:0044450)	98	1	0.6027	+	1
basement membrane (GO:0005604)	99	1	0.6089	+	1
blood microparticle (GO:0072562)	99	1	0.6089	+	1
cullin-RING ubiquitin ligase complex (GO:0031461)	100	2	0.615	+	1
cell cortex part (GO:0044448)	101	1	0.6212	+	1
extrinsic component of plasma membrane (GO:0019897)	103	2	0.6335	+	1
endocytic vesicle (GO:0030139)	104	3	0.6396	+	1
protein-DNA complex (GO:0032993)	105	1	0.6458	+	1
DNA-directed RNA polymerase complex (GO:0000428)	105	1	0.6458	+	1
nuclear DNA-directed RNA polymerase complex (GO:0055029)	105	1	0.6458	+	1
RNA polymerase complex (GO:0030880)	106	1	0.6519	+	1
nonmotile primary cilium (GO:0031513)	107	1	0.6581	+	1
dendritic spine (GO:0043197)	111	1	0.6827	+	1
microtubule associated complex (GO:0005875)	114	3	0.7011	+	1
neuron spine (GO:0044309)	115	1	0.7073	+	1
synaptic vesicle (GO:0008021)	122	2	0.7503	+	1
sarcolemma (GO:0042383)	126	1	0.7749	+	1
condensed chromosome (GO:0000793)	126	2	0.7749	+	1
endosomal part (GO:0044440)	127	2	0.7811	+	1
endosome membrane (GO:0010008)	127	2	0.7811	+	1
ribosomal subunit (GO:0044391)	128	1	0.7873	+	1
extracellular matrix part (GO:0044420)	132	1	0.8119	+	1
postsynaptic density (GO:0014069)	133	1	0.818	+	1
primary cilium (GO:0072372)	134	2	0.8242	+	1
spliceosomal complex (GO:0005681)	138	2	0.8488	+	1
mitochondrial membrane part (GO:0044455)	140	3	0.8611	+	1
late endosome (GO:0005770)	140	2	0.8611	+	1
cytoplasmic vesicle membrane (GO:0030659)	141	3	0.8672	+	1
trans-Golgi network (GO:0005802)	142	3	0.8734	+	1
chromosome, centromeric region (GO:0000775)	149	1	0.9164	+	1
organelle outer membrane (GO:0031968)	151	1	0.9287	+	1
outer membrane (GO:0019867)	155	2	0.9533	+	1
nuclear membrane (GO:0031965)	156	3	0.9595	+	1
early endosome (GO:0005769)	157	2	0.9656	+	1
lysosomal membrane (GO:0005765)	157	2	0.9656	+	1
ubiquitin ligase complex (GO:0000151)	163	2	1.003	+	1
mitochondrial matrix (GO:0005759)	167	1	1.027	-	1
vesicle membrane (GO:0012506)	168	3	1.033	+	1
extrinsic component of membrane (GO:0019898)	170	4	1.046	+	1
Golgi membrane (GO:0000139)	171	1	1.052	-	1
basolateral plasma membrane (GO:0016323)	175	3	1.076	+	1
cytoplasmic vesicle part (GO:0044433)	177	3	1.089	+	1
cytosolic part (GO:0044445)	180	1	1.107	-	1
vacuolar membrane (GO:0005774)	181	2	1.113	+	1
cell cortex (GO:0005938)	185	1	1.138	-	1
vacuolar part (GO:0044437)	186	2	1.144	+	1
integral component of organelle membrane (GO:0031301)	192	2	1.181	+	1
ribosome (GO:0005840)	196	1	1.205	-	1
postsynaptic membrane (GO:0045211)	205	1	1.261	-	1
chromosomal region (GO:0098687)	207	1	1.273	-	1
intrinsic component of organelle membrane (GO:0031300)	207	3	1.273	+	1
nuclear body (GO:0016604)	209	4	1.285	+	1
nuclear chromatin (GO:0000790)	214	1	1.316	-	1
ciliary part (GO:0044441)	225	1	1.384	-	1
synaptic membrane (GO:0097060)	244	1	1.501	-	1
apical plasma membrane (GO:0016324)	246	1	1.513	-	1
receptor complex (GO:0043235)	262	1	1.611	-	1
membrane raft (GO:0045121)	265	1	1.63	-	1
nuclear envelope (GO:0005635)	274	5	1.685	+	1
secretory granule (GO:0030141)	291	1	1.79	-	1
proteinaceous extracellular matrix (GO:0005578)	308	1	1.894	-	1
endoplasmic reticulum membrane (GO:0005789)	312	2	1.919	+	1
nuclear chromosome part (GO:0044454)	320	2	1.968	+	1
nuclear outer membrane-endoplasmic reticulum membrane network (GO:0042175)	327	3	2.011	+	1
focal adhesion (GO:0005925)	335	2	2.06	-	1
apical part of cell (GO:0045177)	336	1	2.067	-	1
cell-substrate adherens junction (GO:0005924)	341	2	2.097	-	1
microtubule (GO:0005874)	345	4	2.122	+	1
cell-substrate junction (GO:0030055)	346	2	2.128	-	1
mitochondrial inner membrane (GO:0005743)	358	4	2.202	+	1
cell-cell junction (GO:0005911)	361	1	2.22	-	1
chromatin (GO:0000785)	365	4	2.245	+	1
Golgi apparatus part (GO:0044431)	369	4	2.269	+	1
nuclear chromosome (GO:0000228)	374	3	2.3	+	1
organelle inner membrane (GO:0019866)	388	4	2.386	+	1
extracellular matrix (GO:0031012)	390	1	2.399	-	1
adherens junction (GO:0005912)	392	2	2.411	-	1
centrosome (GO:0005813)	392	4	2.411	+	1
lytic vacuole (GO:0000323)	393	4	2.417	+	1
lysosome (GO:0005764)	393	4	2.417	+	1
endoplasmic reticulum part (GO:0044432)	394	3	2.423	+	1
cilium (GO:0005929)	402	2	2.472	-	1
anchoring junction (GO:0070161)	407	2	2.503	-	1
dendrite (GO:0030425)	433	1	2.663	-	1
vacuole (GO:0005773)	441	6	2.712	+	1
plasma membrane region (GO:0098590)	442	3	2.718	+	1
synapse part (GO:0044456)	445	3	2.737	+	1
microtubule organizing center (GO:0005815)	446	5	2.743	+	1
neuronal cell body (GO:0043025)	472	1	2.903	-	1
perinuclear region of cytoplasm (GO:0048471)	482	1	2.964	-	1
mitochondrial membrane (GO:0031966)	492	4	3.026	+	1
mitochondrial envelope (GO:0005740)	522	5	3.211	+	1
transferase complex (GO:1990234)	529	3	3.254	-	1
nucleoplasm part (GO:0044451)	530	5	3.26	+	1
cell body (GO:0044297)	533	1	3.278	-	1
ribonucleoprotein complex (GO:0030529)	574	4	3.53	+	1
endosome (GO:0005768)	601	6	3.696	+	1
chromosomal part (GO:0044427)	625	7	3.844	+	1
nucleoplasm (GO:0005654)	631	8	3.881	+	1
synapse (GO:0045202)	636	6	3.912	+	1
mitochondrial part (GO:0044429)	639	6	3.93	+	1
somatodendritic compartment (GO:0036477)	669	2	4.115	-	1
cytoplasmic membrane-bounded vesicle (GO:0016023)	688	6	4.231	+	1
cell surface (GO:0009986)	691	3	4.25	-	1
chromosome (GO:0005694)	740	8	4.551	+	1
cell projection part (GO:0044463)	753	2	4.631	-	1
integral component of plasma membrane (GO:0005887)	767	2	4.717	-	1
organelle envelope (GO:0031967)	786	10	4.834	+	1
catalytic complex (GO:1902494)	789	5	4.853	+	1
intrinsic component of plasma membrane (GO:0031226)	823	2	5.062	-	1
microtubule cytoskeleton (GO:0015630)	854	10	5.252	+	1
neuron projection (GO:0043005)	900	3	5.535	-	1
membrane region (GO:0098589)	907	7	5.578	+	1
cytoplasmic vesicle (GO:0031410)	956	9	5.88	+	1
bounding membrane of organelle (GO:0098588)	1023	10	6.292	+	1
cell junction (GO:0030054)	1062	6	6.532	-	1
neuron part (GO:0097458)	1069	5	6.575	-	1
extracellular space (GO:0005615)	1130	4	6.95	-	1
Golgi apparatus (GO:0005794)	1146	11	7.048	+	1
cytoskeletal part (GO:0044430)	1287	11	7.916	+	1
endoplasmic reticulum (GO:0005783)	1337	10	8.223	+	1
cytosol (GO:0005829)	1344	10	8.266	+	1
organelle membrane (GO:0031090)	1520	16	9.349	+	1
cell projection (GO:0042995)	1666	8	10.25	-	1
plasma membrane part (GO:0044459)	1800	8	11.07	-	1
cytoskeleton (GO:0005856)	1843	13	11.34	+	1
extracellular vesicle (GO:1903561)	2522	19	15.51	+	1
extracellular vesicular exosome (GO:0070062)	2522	19	15.51	+	1
extracellular organelle (GO:0043230)	2529	19	15.55	+	1
extracellular membrane-bounded organelle (GO:0065010)	2529	19	15.55	+	1
membrane-bounded vesicle (GO:0031988)	3054	22	18.78	+	1
vesicle (GO:0031982)	3294	23	20.26	+	1
extracellular region part (GO:0044421)	3399	21	20.91	+	1
protein complex (GO:0043234)	3719	29	22.87	+	1
extracellular region (GO:0005576)	4023	21	24.74	-	1
macromolecular complex (GO:0032991)	4342	36	26.71	+	1
integral component of membrane (GO:0016021)	5792	32	35.62	-	1
intrinsic component of membrane (GO:0031224)	5928	32	36.46	-	1
membrane part (GO:0044425)	6726	43	41.37	+	1
membrane (GO:0016020)	8952	62	55.06	+	1
