# Supplementary material for: piRNAs from Pig Testis Provide Evidence for a Conserved Role of the Piwi Pathway in Post-Transcriptional Gene Regulation in Mammals
Source: PLoS One. 2015 May 7;10(5):e0124860. doi: 10.1371/journal.pone.0124860 (PMC4423968; doi:10.1371/journal.pone.0124860)
Supplement: S4 File — (XLSX) [file pone.0124860.s009.xlsx]

## Sheet: Pig piRNA Clusters
Annotation of pig piRNA clusters according to proTRAC (sorted by normalized hit count in descending order)
Cluster ID	Chromosome/Scaffold name	Coordinates	Size [bp]	Hits (abs.)	Hits (norm.)	Hits (norm.) per kb	1T(U) hits (norm.)	10A hits (norm.)	Hits (norm.) 24-32 nt	Hits (norm.) on main strand	Directionality
115	7 dna:chromosome chromosome:Sscrofa10.2:7:1:134764511:1	34667015-34778951	111937	52637	953156	8515.11	0.888	0.201	0.996	0.998	bi:minus-plus (split between 34734300 and 34734524)
125	7 dna:chromosome chromosome:Sscrofa10.2:7:1:134764511:1	116559378-116635312	75935	43957	720827	9492.69	0.904	0.265	0.996	0.999	bi:minus-plus (split between 116601311 and 116601318)
91	5 dna:chromosome chromosome:Sscrofa10.2:5:1:111506441:1	69055308-69131651	76344	34115	406037	5318.52	0.885	0.286	0.993	0.998	bi:minus-plus (split between 69093345 and 69093351)
87	5 dna:chromosome chromosome:Sscrofa10.2:5:1:111506441:1	7989059-8074915	85857	22943	352389	4104.37	0.885	0.244	0.995	0.984	mono:plus
5	1 dna:chromosome chromosome:Sscrofa10.2:1:1:315321322:1	133584097-133627733	43637	19331	344847	7902.62	0.878	0.32	0.998	0.993	mono:plus
37	14 dna:chromosome chromosome:Sscrofa10.2:14:1:153851969:1	53262243-53309822	47580	22652	290280	6100.89	0.888	0.321	0.996	1	mono:plus
61	2 dna:chromosome chromosome:Sscrofa10.2:2:1:162569375:1	18197015-18257189	60175	34580	287586	4779.16	0.899	0.291	0.997	0.967	mono:minus
109	6 dna:chromosome chromosome:Sscrofa10.2:6:1:157765593:1	90940240-91068884	128645	25338	269559	2095.37	0.891	0.28	0.994	0.98	bi:minus-plus (split between 91029597 and 91029597)
137	GL895471.2 dna:scaffold scaffold:Sscrofa10.2:GL895471.2:1:109592:1	104-54912	54809	23281	262994	4798.37	0.92	0.271	0.996	0.986	mono:minus
119	7 dna:chromosome chromosome:Sscrofa10.2:7:1:134764511:1	91455035-91512975	57941	19909	242973	4193.46	0.791	0.287	0.995	0.998	bi:minus-plus (split between 91485806 and 91485819)
33	14 dna:chromosome chromosome:Sscrofa10.2:14:1:153851969:1	45380029-45455002	74974	25052	229959	3067.18	0.913	0.314	0.995	0.984	mono:minus
120	7 dna:chromosome chromosome:Sscrofa10.2:7:1:134764511:1	92248518-92309006	60489	19096	212089	3506.24	0.892	0.281	0.996	0.994	bi:minus-plus (split between 92286081 and 92286082)
18	11 dna:chromosome chromosome:Sscrofa10.2:11:1:87690581:1	7997082-8035749	38668	12044	210116	5433.86	0.76	0.43	0.997	0.997	mono:minus
41	14 dna:chromosome chromosome:Sscrofa10.2:14:1:153851969:1	86735001-86815345	80345	18620	162708	2025.11	0.908	0.286	0.996	0.999	mono:plus
74	3 dna:chromosome chromosome:Sscrofa10.2:3:1:144787322:1	18301298-18314765	13468	218	147501	10952	0.998	0	1	1	mono:plus
35	14 dna:chromosome chromosome:Sscrofa10.2:14:1:153851969:1	45538018-45571995	33978	13107	145001	4267.49	0.914	0.393	0.996	0.991	mono:plus
136	GL896531.2 dna:scaffold scaffold:Sscrofa10.2:GL896531.2:1:341189:1	41159-114940	73782	23580	109522	1484.4	0.91	0.235	0.994	0.999	mono:plus
17	11 dna:chromosome chromosome:Sscrofa10.2:11:1:87690581:1	7873321-7991022	117702	12942	91259.8	775.346	0.907	0.29	0.996	0.998	mono:minus
94	6 dna:chromosome chromosome:Sscrofa10.2:6:1:157765593:1	13926362-13953330	26969	7797	85211.6	3159.61	0.93	0.185	0.995	1	mono:minus
25	13 dna:chromosome chromosome:Sscrofa10.2:13:1:218635234:1	79416052-79451474	35423	10299	83125.9	2346.66	0.888	0.285	0.996	0.991	mono:minus
39	14 dna:chromosome chromosome:Sscrofa10.2:14:1:153851969:1	77960011-78006919	46909	8950	68908.2	1468.98	0.827	0.487	0.997	0.998	mono:minus
114	7 dna:chromosome chromosome:Sscrofa10.2:7:1:134764511:1	31754581-31811000	56420	10230	59008.6	1045.88	0.914	0.237	0.993	0.977	mono:minus
140	GL892447.1 dna:scaffold scaffold:Sscrofa10.2:GL892447.1:1:60088:1	1-35977	35977	6380	54212.2	1506.86	0.934	0.181	0.995	0.97	mono:minus
8	1 dna:chromosome chromosome:Sscrofa10.2:1:1:315321322:1	279792658-279827269	34612	8426	52600.3	1519.71	0.91	0.312	0.997	0.937	mono:minus
26	13 dna:chromosome chromosome:Sscrofa10.2:13:1:218635234:1	134432348-134453991	21644	5335	49250.1	2275.46	0.93	0.226	0.996	1	mono:plus
27	13 dna:chromosome chromosome:Sscrofa10.2:13:1:218635234:1	211775796-211786834	11039	2562	49224.5	4459.14	0.256	0.765	0.996	1	mono:minus
118	7 dna:chromosome chromosome:Sscrofa10.2:7:1:134764511:1	88601325-88637691	36367	11137	46547.1	1279.93	0.857	0.265	0.997	0.956	mono:plus
63	2 dna:chromosome chromosome:Sscrofa10.2:2:1:162569375:1	29463123-29491776	28654	4235	44864.2	1565.72	0.957	0.165	0.997	0.991	mono:plus
66	2 dna:chromosome chromosome:Sscrofa10.2:2:1:162569375:1	68885036-68899980	14945	2028	44658.8	2988.21	0.987	0.161	0.999	1	mono:minus
4	1 dna:chromosome chromosome:Sscrofa10.2:1:1:315321322:1	121118023-121166024	48002	9168	34020	708.72	0.909	0.3	0.994	0.929	mono:minus
99	6 dna:chromosome chromosome:Sscrofa10.2:6:1:157765593:1	42121109-42151768	30660	7705	32873	1072.18	0.875	0.164	0.997	0.999	mono:plus
100	6 dna:chromosome chromosome:Sscrofa10.2:6:1:157765593:1	42190059-42218384	28326	7573	32761.7	1156.6	0.875	0.164	0.997	1	mono:minus
139	JH118422.1 dna:scaffold scaffold:Sscrofa10.2:JH118422.1:1:81492:1	27-20347	20321	7919	30943.6	1522.74	0.878	0.287	0.998	0.943	mono:minus
97	6 dna:chromosome chromosome:Sscrofa10.2:6:1:157765593:1	39928025-39941134	13110	3998	30080.9	2294.5	0.845	0.391	0.994	0.999	mono:minus
132	9 dna:chromosome chromosome:Sscrofa10.2:9:1:153670197:1	10929006-10952847	23842	2400	26852.5	1126.27	0.936	0.101	0.994	0.954	mono:minus
13	10 dna:chromosome chromosome:Sscrofa10.2:10:1:79102373:1	51456070-51484563	28494	2561	22848.1	801.857	0.902	0.16	0.997	0.97	mono:minus
96	6 dna:chromosome chromosome:Sscrofa10.2:6:1:157765593:1	39872018-39886721	14704	2002	22503.9	1530.46	0.864	0.522	0.997	0.994	mono:plus
142	GL896508.1 dna:scaffold scaffold:Sscrofa10.2:GL896508.1:1:14121:1	372-13914	13543	2497	21666.7	1599.85	0.911	0.135	0.999	1	mono:minus
45	15 dna:chromosome chromosome:Sscrofa10.2:15:1:157681621:1	66563165-66573942	10778	2999	19166.2	1778.27	0.869	0.246	0.993	0.974	mono:minus
68	3 dna:chromosome chromosome:Sscrofa10.2:3:1:144787322:1	8500049-8513003	12955	2491	15185.7	1172.19	0.908	0.204	0.995	0.999	mono:plus
113	7 dna:chromosome chromosome:Sscrofa10.2:7:1:134764511:1	24877633-24891962	14330	1196	12498.8	872.215	0.969	0.264	0.996	0.999	mono:plus
103	6 dna:chromosome chromosome:Sscrofa10.2:6:1:157765593:1	51872234-51906512	34279	3574	10067.1	293.682	0.89	0.41	0.988	0.994	mono:minus
122	7 dna:chromosome chromosome:Sscrofa10.2:7:1:134764511:1	94976054-94989981	13928	1456	8916.67	640.197	0.887	0.245	0.997	0.969	mono:minus
40	14 dna:chromosome chromosome:Sscrofa10.2:14:1:153851969:1	78156040-78191960	35921	3896	7181.4	199.922	0.884	0.274	0.995	0.982	mono:minus
55	17 dna:chromosome chromosome:Sscrofa10.2:17:1:69701581:1	45708179-45730192	22014	2224	5529.61	251.186	0.858	0.297	0.977	0.956	mono:minus
83	4 dna:chromosome chromosome:Sscrofa10.2:4:1:143465943:1	6087001-6124008	37008	3554	5425.29	146.598	0.869	0.244	0.991	0.999	mono:plus
58	18 dna:chromosome chromosome:Sscrofa10.2:18:1:61220071:1	312024-394950	82927	10511	5397.33	65.0854	0.84	0.272	0.994	0.874	mono:plus
133	9 dna:chromosome chromosome:Sscrofa10.2:9:1:153670197:1	51534766-51548491	13726	1485	4312.52	314.186	0.914	0.158	0.996	1	mono:plus
141	JH118896.1 dna:scaffold scaffold:Sscrofa10.2:JH118896.1:1:17259:1	6-10946	10941	1531	3823.22	349.44	0.873	0.25	0.998	1	mono:plus
9	1 dna:chromosome chromosome:Sscrofa10.2:1:1:315321322:1	293893018-293915837	22820	1809	3552.93	155.694	0.877	0.387	0.994	0.985	mono:plus
12	10 dna:chromosome chromosome:Sscrofa10.2:10:1:79102373:1	37341165-37382785	41621	1482	3241.32	77.8771	0.766	0.261	0.995	0.997	bi:minus-plus (split between 37361268 and 37361288)
1	1 dna:chromosome chromosome:Sscrofa10.2:1:1:315321322:1	37-52916	52880	7134	2767.58	52.3369	0.843	0.281	0.995	0.921	mono:plus
79	3 dna:chromosome chromosome:Sscrofa10.2:3:1:144787322:1	62054370-62066695	12326	1315	2704.01	219.375	0.861	0.348	0.994	1	mono:minus
112	7 dna:chromosome chromosome:Sscrofa10.2:7:1:134764511:1	4878139-4893757	15619	1030	2672.68	171.117	0.907	0.213	0.997	1	mono:plus
80	3 dna:chromosome chromosome:Sscrofa10.2:3:1:144787322:1	62213323-62225658	12336	1296	2560.01	207.524	0.855	0.366	0.994	1	mono:plus
89	5 dna:chromosome chromosome:Sscrofa10.2:5:1:111506441:1	17573865-17587930	14066	1056	2542.38	180.747	0.87	0.346	0.994	1	mono:plus
53	15 dna:chromosome chromosome:Sscrofa10.2:15:1:157681621:1	155501135-155523651	22517	2860	2517.71	111.814	0.816	0.429	0.994	0.839	bi:plus-minus (split between 155517311 and 155517358)
110	6 dna:chromosome chromosome:Sscrofa10.2:6:1:157765593:1	93638242-93649686	11445	654	2497.09	218.181	0.897	0.143	0.995	0.998	mono:plus
138	GL896152.2 dna:scaffold scaffold:Sscrofa10.2:GL896152.2:1:87155:1	41044-55859	14816	1146	2443.32	164.911	0.842	0.21	0.998	1	mono:minus
30	14 dna:chromosome chromosome:Sscrofa10.2:14:1:153851969:1	43072231-43089679	17449	1142	2389.69	136.953	0.898	0.325	0.985	1	mono:plus
7	1 dna:chromosome chromosome:Sscrofa10.2:1:1:315321322:1	146275740-146300990	25251	1624	2225.44	88.1328	0.827	0.326	0.994	0.959	bi:minus-plus (split between 146280567 and 146280572)
36	14 dna:chromosome chromosome:Sscrofa10.2:14:1:153851969:1	51783047-51863909	80863	2203	2132.62	26.3732	0.884	0.261	0.991	0.997	mono:minus
71	3 dna:chromosome chromosome:Sscrofa10.2:3:1:144787322:1	16630024-16640518	10495	637	2051.59	195.483	0.92	0.209	0.998	0.999	mono:minus
69	3 dna:chromosome chromosome:Sscrofa10.2:3:1:144787322:1	9896025-9937732	41708	2792	2050.75	49.1691	0.788	0.357	0.993	0.794	bi:minus-plus (split between 9907748 and 9907750)
52	15 dna:chromosome chromosome:Sscrofa10.2:15:1:157681621:1	155436032-155479991	43960	4609	1979.46	45.0286	0.828	0.28	0.995	0.947	mono:minus
46	15 dna:chromosome chromosome:Sscrofa10.2:15:1:157681621:1	66612205-66630634	18430	1162	1908.7	103.565	0.825	0.444	0.993	0.959	mono:minus
126	8 dna:chromosome chromosome:Sscrofa10.2:8:1:148491826:1	38961052-38981022	19971	1194	1818.62	91.0632	0.851	0.287	0.995	0.916	mono:minus
67	2 dna:chromosome chromosome:Sscrofa10.2:2:1:162569375:1	162502006-162520559	18554	1375	1810.57	97.5839	0.759	0.521	0.994	0.985	mono:minus
65	2 dna:chromosome chromosome:Sscrofa10.2:2:1:162569375:1	65116031-65132147	16117	590	1689.09	104.802	0.92	0.553	0.994	0.93	mono:minus
123	7 dna:chromosome chromosome:Sscrofa10.2:7:1:134764511:1	106152328-106179997	27670	1410	1670.68	60.3789	0.849	0.297	0.985	0.909	bi:minus-plus (split between 106163806 and 106163807)
20	12 dna:chromosome chromosome:Sscrofa10.2:12:1:63588571:1	26659164-26675879	16716	1166	1659.54	99.2784	0.844	0.379	0.995	0.925	mono:minus
82	4 dna:chromosome chromosome:Sscrofa10.2:4:1:143465943:1	2447075-2481569	34495	1117	1631.23	47.2889	0.894	0.262	0.996	0.998	mono:minus
49	15 dna:chromosome chromosome:Sscrofa10.2:15:1:157681621:1	155182508-155216021	33514	2733	1566.45	46.7402	0.848	0.458	0.993	0.947	bi:minus-plus (split between 155190471 and 155190473)
135	X dna:chromosome chromosome:Sscrofa10.2:X:1:144288218:1	48193492-48207578	14087	412	1519.92	107.895	0.998	0	1	1	mono:minus
102	6 dna:chromosome chromosome:Sscrofa10.2:6:1:157765593:1	45595015-45610428	15414	862	1500.5	97.3466	0.875	0.398	0.992	0.961	bi:minus-plus (split between 45605912 and 45606002)
124	7 dna:chromosome chromosome:Sscrofa10.2:7:1:134764511:1	116407615-116427018	19404	995	1493.36	76.9614	0.912	0.498	0.99	0.872	bi:minus-plus (split between 116417253 and 116417287)
50	15 dna:chromosome chromosome:Sscrofa10.2:15:1:157681621:1	155316101-155336483	20383	2061	1425.71	69.9461	0.797	0.558	0.994	0.91	bi:minus-plus (split between 155327401 and 155327471)
2	1 dna:chromosome chromosome:Sscrofa10.2:1:1:315321322:1	56185-85853	29669	3613	1422.02	47.9296	0.835	0.26	0.994	0.926	mono:plus
62	2 dna:chromosome chromosome:Sscrofa10.2:2:1:162569375:1	29241047-29260018	18972	937	1398.7	73.7245	0.87	0.361	0.995	0.994	mono:plus
131	9 dna:chromosome chromosome:Sscrofa10.2:9:1:153670197:1	10417088-10430809	13722	797	1363.38	99.357	0.843	0.338	0.995	0.961	mono:plus
57	18 dna:chromosome chromosome:Sscrofa10.2:18:1:61220071:1	292066-311028	18963	2055	1347.59	71.0639	0.878	0.223	0.995	0.955	bi:minus-plus (split between 299920 and 300084)
10	1 dna:chromosome chromosome:Sscrofa10.2:1:1:315321322:1	297477048-297495540	18493	755	1234.51	66.7558	0.881	0.235	0.993	0.997	mono:minus
101	6 dna:chromosome chromosome:Sscrofa10.2:6:1:157765593:1	44418211-44434558	16348	700	1222.15	74.7583	0.845	0.122	0.985	0.993	mono:minus
47	15 dna:chromosome chromosome:Sscrofa10.2:15:1:157681621:1	152394339-152410942	16604	734	1193.12	71.8574	0.859	0.156	0.994	1	mono:plus
42	14 dna:chromosome chromosome:Sscrofa10.2:14:1:153851969:1	110600397-110631023	30627	1222	1186.91	38.7538	0.89	0.392	0.996	0.965	mono:minus
43	14 dna:chromosome chromosome:Sscrofa10.2:14:1:153851969:1	113470303-113480556	10254	619	1118.26	109.056	0.923	0.33	0.993	1	mono:minus
15	10 dna:chromosome chromosome:Sscrofa10.2:10:1:79102373:1	75270015-75290995	20981	713	1084.86	51.707	0.849	0.337	0.997	0.952	bi:minus-plus (split between 75278754 and 75278899)
51	15 dna:chromosome chromosome:Sscrofa10.2:15:1:157681621:1	155358072-155387368	29297	2733	1070.18	36.5287	0.861	0.33	0.995	0.875	mono:minus
76	3 dna:chromosome chromosome:Sscrofa10.2:3:1:144787322:1	48601723-48619515	17793	626	1061.06	59.6336	0.896	0.296	0.994	0.939	mono:minus
70	3 dna:chromosome chromosome:Sscrofa10.2:3:1:144787322:1	10575012-10593093	18082	833	1056.8	58.4446	0.9	0.301	0.99	1	mono:minus
116	7 dna:chromosome chromosome:Sscrofa10.2:7:1:134764511:1	34963469-34981776	18308	991	1022.06	55.8257	0.927	0.225	0.99	0.997	mono:minus
88	5 dna:chromosome chromosome:Sscrofa10.2:5:1:111506441:1	13498049-13518977	20929	925	1004.72	48.0061	0.874	0.283	0.994	0.975	bi:minus-plus (split between 13509951 and 13509990)
111	7 dna:chromosome chromosome:Sscrofa10.2:7:1:134764511:1	4668597-4679054	10458	951	859.882	82.2224	0.839	0.354	0.994	0.839	bi:plus-minus (split between 4671694 and 4671707)
86	5 dna:chromosome chromosome:Sscrofa10.2:5:1:111506441:1	7838070-7855898	17829	1128	852.859	47.8355	0.815	0.344	0.997	0.993	mono:plus
75	3 dna:chromosome chromosome:Sscrofa10.2:3:1:144787322:1	29646507-29667567	21061	953	850.632	40.3889	0.845	0.33	0.996	0.996	mono:plus
127	8 dna:chromosome chromosome:Sscrofa10.2:8:1:148491826:1	38984107-39005007	20901	904	829.526	39.6883	0.859	0.317	0.983	0.96	bi:minus-plus (split between 38995938 and 38996093)
19	12 dna:chromosome chromosome:Sscrofa10.2:12:1:63588571:1	1558434-1572108	13675	467	823.508	60.22	0.883	0.174	0.998	1	mono:minus
32	14 dna:chromosome chromosome:Sscrofa10.2:14:1:153851969:1	43334083-43346709	12627	570	794.55	62.9247	0.891	0.37	0.997	0.976	mono:plus
31	14 dna:chromosome chromosome:Sscrofa10.2:14:1:153851969:1	43097280-43111915	14636	685	774.771	52.936	0.874	0.325	0.996	0.987	mono:plus
128	8 dna:chromosome chromosome:Sscrofa10.2:8:1:148491826:1	78716984-78728983	12000	499	769.735	64.1446	0.838	0.247	0.99	0.965	mono:plus
93	6 dna:chromosome chromosome:Sscrofa10.2:6:1:157765593:1	2775363-2795020	19658	660	699.015	35.5588	0.878	0.202	0.996	1	mono:plus
16	11 dna:chromosome chromosome:Sscrofa10.2:11:1:87690581:1	1536340-1550029	13690	954	638.518	46.6412	0.81	0.444	0.994	0.776	mono:minus
134	9 dna:chromosome chromosome:Sscrofa10.2:9:1:153670197:1	71406963-71419709	12747	441	628.61	49.3144	0.908	0.271	0.993	0.998	mono:minus
107	6 dna:chromosome chromosome:Sscrofa10.2:6:1:157765593:1	88308282-88326845	18564	707	622.207	33.5168	0.866	0.408	0.993	0.985	mono:minus
24	13 dna:chromosome chromosome:Sscrofa10.2:13:1:218635234:1	42814028-42825885	11858	497	604.81	51.0043	0.953	0.184	0.997	0.993	mono:minus
34	14 dna:chromosome chromosome:Sscrofa10.2:14:1:153851969:1	45520372-45536024	15653	869	603.859	38.5779	0.84	0.307	0.995	0.915	bi:plus-minus (split between 45531501 and 45531545)
117	7 dna:chromosome chromosome:Sscrofa10.2:7:1:134764511:1	37478151-37493012	14862	734	596.451	40.1326	0.93	0.225	0.991	0.977	mono:plus
28	14 dna:chromosome chromosome:Sscrofa10.2:14:1:153851969:1	14123918-14139154	15237	512	593.503	38.9515	0.908	0.18	0.996	0.995	mono:plus
84	5 dna:chromosome chromosome:Sscrofa10.2:5:1:111506441:1	507397-519938	12542	597	591.134	47.1323	0.861	0.238	0.996	0.997	mono:minus
72	3 dna:chromosome chromosome:Sscrofa10.2:3:1:144787322:1	17910735-17922351	11617	951	585.249	50.3786	0.889	0.252	0.998	0.994	mono:minus
64	2 dna:chromosome chromosome:Sscrofa10.2:2:1:162569375:1	60557012-60573252	16241	549	582.306	35.8541	0.84	0.393	0.992	0.842	bi:plus-minus (split between 60563628 and 60563629)
98	6 dna:chromosome chromosome:Sscrofa10.2:6:1:157765593:1	40584039-40602012	17974	617	571.286	31.784	0.861	0.295	0.995	0.968	bi:minus-plus (split between 40591362 and 40591363)
59	18 dna:chromosome chromosome:Sscrofa10.2:18:1:61220071:1	21706005-21721676	15672	526	550.537	35.1287	0.892	0.355	0.995	1	mono:plus
29	14 dna:chromosome chromosome:Sscrofa10.2:14:1:153851969:1	36757048-36774766	17719	633	525.171	29.6389	0.83	0.281	0.991	0.877	mono:minus
129	9 dna:chromosome chromosome:Sscrofa10.2:9:1:153670197:1	742027-755242	13216	437	492.445	37.2613	0.838	0.173	0.996	0.991	mono:minus
130	9 dna:chromosome chromosome:Sscrofa10.2:9:1:153670197:1	810120-823099	12980	436	491.945	37.9002	0.838	0.172	0.996	0.991	mono:minus
85	5 dna:chromosome chromosome:Sscrofa10.2:5:1:111506441:1	1502576-1515994	13419	404	488.388	36.3953	0.961	0.768	0.992	0.984	mono:minus
60	2 dna:chromosome chromosome:Sscrofa10.2:2:1:162569375:1	7353039-7363999	10961	191	477.437	43.5578	0.816	0.293	1	0.973	mono:plus
14	10 dna:chromosome chromosome:Sscrofa10.2:10:1:79102373:1	73490237-73503778	13542	343	439.498	32.4545	0.848	0.226	0.997	0.97	bi:minus-plus (split between 73493471 and 73493916)
38	14 dna:chromosome chromosome:Sscrofa10.2:14:1:153851969:1	53794051-53809985	15935	576	436.842	27.414	0.859	0.293	1	1	mono:plus
78	3 dna:chromosome chromosome:Sscrofa10.2:3:1:144787322:1	59509956-59520686	10731	194	436.01	40.6309	0.825	0.278	0.998	0.993	bi:plus-minus (split between 59512229 and 59512512)
3	1 dna:chromosome chromosome:Sscrofa10.2:1:1:315321322:1	157975-170010	12036	1287	420.483	34.9355	0.77	0.362	0.986	0.799	mono:plus
121	7 dna:chromosome chromosome:Sscrofa10.2:7:1:134764511:1	94957009-94967740	10732	402	420.257	39.1593	0.808	0.369	0.993	0.804	mono:minus
48	15 dna:chromosome chromosome:Sscrofa10.2:15:1:157681621:1	154989002-155001986	12985	391	417.849	32.1794	0.857	0.238	0.992	0.965	mono:minus
22	13 dna:chromosome chromosome:Sscrofa10.2:13:1:218635234:1	35426347-35437284	10938	304	411.008	37.5761	0.934	0.176	1	1	mono:minus
92	5 dna:chromosome chromosome:Sscrofa10.2:5:1:111506441:1	72106503-72116942	10440	409	409.699	39.2432	0.802	0.254	0.998	0.996	mono:plus
21	12 dna:chromosome chromosome:Sscrofa10.2:12:1:63588571:1	63544206-63556955	12750	398	394.931	30.975	0.856	0.224	0.992	1	mono:minus
73	3 dna:chromosome chromosome:Sscrofa10.2:3:1:144787322:1	18218654-18231689	13036	393	394.589	30.2692	0.81	0.331	0.99	0.946	bi:minus-plus (split between 18222942 and 18222951)
104	6 dna:chromosome chromosome:Sscrofa10.2:6:1:157765593:1	57356469-57370727	14259	396	391.088	27.4275	0.797	0.335	0.992	0.891	mono:minus
44	14 dna:chromosome chromosome:Sscrofa10.2:14:1:153851969:1	143770281-143781783	11503	202	388.031	33.733	0.889	0.142	0.997	0.978	mono:minus
106	6 dna:chromosome chromosome:Sscrofa10.2:6:1:157765593:1	57583186-57593823	10638	623	385.908	36.2764	0.891	0.304	0.995	0.991	mono:minus
105	6 dna:chromosome chromosome:Sscrofa10.2:6:1:157765593:1	57442034-57453795	11762	628	382.909	32.5548	0.892	0.303	0.995	0.989	mono:minus
95	6 dna:chromosome chromosome:Sscrofa10.2:6:1:157765593:1	14281123-14293323	12201	526	376.881	30.8893	0.882	0.303	0.998	0.996	mono:minus
108	6 dna:chromosome chromosome:Sscrofa10.2:6:1:157765593:1	90920070-90932178	12109	419	375.735	31.0294	0.884	0.24	0.992	1	mono:minus
11	1 dna:chromosome chromosome:Sscrofa10.2:1:1:315321322:1	313785179-313797005	11827	376	372.581	31.5026	0.831	0.268	0.996	0.993	bi:minus-plus (split between 313789688 and 313790335)
6	1 dna:chromosome chromosome:Sscrofa10.2:1:1:315321322:1	146144063-146155171	11109	477	368.348	33.1576	0.861	0.36	0.999	0.957	mono:minus
23	13 dna:chromosome chromosome:Sscrofa10.2:13:1:218635234:1	36886640-36896872	10233	328	366.179	35.7841	0.911	0.265	0.989	0.983	mono:minus
54	17 dna:chromosome chromosome:Sscrofa10.2:17:1:69701581:1	34447308-34458474	11167	351	365.674	32.746	0.78	0.308	0.982	0.793	bi:minus-plus (split between 34452532 and 34452543)
81	3 dna:chromosome chromosome:Sscrofa10.2:3:1:144787322:1	84548128-84558697	10570	523	357.85	33.8553	0.912	0.293	0.997	0.936	mono:plus
77	3 dna:chromosome chromosome:Sscrofa10.2:3:1:144787322:1	48623005-48635497	12493	812	356.527	28.5381	0.918	0.22	0.999	0.998	mono:minus
90	5 dna:chromosome chromosome:Sscrofa10.2:5:1:111506441:1	20290516-20300873	10358	454	342.338	33.0506	0.879	0.326	0.993	0.999	mono:minus
56	17 dna:chromosome chromosome:Sscrofa10.2:17:1:69701581:1	54635218-54645687	10470	369	335.869	32.0792	0.807	0.201	0.993	0.998	mono:plus
Total size of 142 predicted piRNA clusters: 3760624 bp (0.149% of the genome)
Non identical sequences in clusters: 580863 (62.561% of all sequences)

## Sheet: 1
										sequence	position on chromsosome/scaffold	reads	genomic hits	strand
										CTGGGACCTGCTCCATATCTGAAGGCAA	37	1	7	+
										CTGGGACCTGCTCCATATCTGAAGGCAATCC	37	2	7	+
										CTGGGACCTGCTCCATATCTGAAGGC	37	1	7	+
										CTGGGACCTGCTCCATATCTGAAGGCAATC	37	1.5	7	+
										TGGGACCTGCTCCATATCTGAAGGCAATCC	38	4	11	+
										TGCTCCATATCTGAAGGCAATCCTGGATC	45	1	11	+
										TGCTCCATATCTGAAGGCAATCCTGGATCC	45	3	10	+
										TCCATATCTGAAGGCAATCCTGGATC	48	0.5	11	+
										TTGCACCTGCCTTCTCTCCTATACGGGTC	80	1	4	+
										TCTCCTATACGGGTCAGGTTCATTCC	94	1	7	+
										TCTCCTATACGGGTCAGGTTCATTCCAAT	94	1	5	+
										TCCTATACGGGTCAGGTTCATTCCAATGT	96	1	5	+
										TATACGGGTCAGGTTCATTCCAATGTAGCC	99	1	5	+
										GTCAGGTTCATTCCAATGTAGCCACGAC	106	0.5	3	+
										GGAATGCCTGCTGGAAGTTTTTTCCTCAC	135	1	9	+
										TGCCTGCTGGAAGTTTTTTCCTCACAACGT	139	2	8	+
										TGCCTGCTGGAAGTTTTTTCCTCACAACGTC	139	3	8	+
										TGCTGGAAGTTTTTTCCTCACAACGTCATT	143	0.5	9	+
										TCCTCACAACGTCATTTTCAGTTCTTGGC	157	1	9	+
										TCCTCACAACGTCATTTTCAGTTCTT	157	1	9	+
										TCCTCACAACGTCATTTTCAGTTCTTGGCA	157	2	9	+
										TCACAACGTCATTTTCAGTTCTTGGCATC	160	1	9	+
										TTTCAGTTCTTGGCATCAGCCCAGTCATC	172	1	9	+
										AGCCCAGTCATCTTTTCTAGGTCATCGGA	189	1	8	+
										TCTTTTCTAGGTCATCGGAGTTTAGTCTT	199	1	8	+
										TCTTTTCTAGGTCATCGGAGTTTAGTCTTG	199	1	8	+
										TTTCTAGGTCATCGGAGTTTAGTCTTGGC	202	1	8	+
										TTCTAGGTCATCGGAGTTTAGTCTTGGCA	203	2	8	+
										TCTAGGTCATCGGAGTTTAGTCTTGGCAGA	204	1	8	+
										TAGGTCATCGGAGTTTAGTCTTGGCAGATT	206	1	8	+
										AGGTCATCGGAGTTTAGTCTTGGCA	207	1	8	+
										AGGTCATCGGAGTTTAGTCTTGGCAGATT	207	1	8	+
										TACAATCTGCCAAGACTAAACTCCGATGAC	209	1	8	-
										TAGTCTTGGCAGATTGTACTTTGC	221	1	8	+
										TAGTCTTGGCAGATTGTACTTTGCTAGGAA	221	1	5	+
										TGGCAGATTGTACTTTGCTAGGAAGGTGT	227	1	5	+
										TGGCAGATTGTACTTTGCTAGGAAGGTGTC	227	3.5	5	+
										TGTACTTTGCTAGGAAGGTGTCCATTTCGT	235	3	4	+
										TACTTTGCTAGGAAGGTGTCCATTTCGTC	237	2.5	4	+
										TACTTTGCTAGGAAGGTGTCCATTTCGT	237	1.5	4	+
										TTTGCTAGGAAGGTGTCCATTTCGTCTAG	240	1	4	+
										TGCTAGGAAGGTGTCCATTTCGTCTAGGA	242	2.5	4	+
										TGCTAGGAAGGTGTCCATTTCGTCTAGGAA	242	2	3	+
										TAGGAAGGTGTCCATTTCGTCTAGGA	245	1	5	+
										TAGGAAGGTGTCCATTTCGTCTAGGAAGT	245	2.5	4	+
										TAGGAAGGTGTCCATTTCGTCTAGGAAGTC	245	9.5	4	+
										TAGGAAGGTGTCCATTTCGTCTAGGAA	245	1	4	+
										TGTCCATTTCGTCTAGGAAGTCTGTTTTC	253	1	6	+
										TCGTCTAGGAAGTCTGTTTTCTTGGCATA	261	1	7	+
										TAGGAAGTCTGTTTTCTTGGCATAGAGTT	266	1	8	+
										TGCTTTTAGTAGTCTCTTCTGATCCTCTG	294	0.5	8	+
										TAGTAGTCTCTTCTGATCCTCTGTATTCTG	300	3	8	+
										TAGTAGTCTCTTCTGATCCTCTGTATTCT	300	1	8	+
										TAGTCTCTTCTGATCCTCTGTATTCTGGGA	303	2	7	+
										TAGTCTCTTCTGATCCTCTGTATTC	303	1	8	+
										TCTTCTGATCCTCTGTATTCTGGGATGTC	308	1	7	+
										TTGGAAGCTGGCGTGCATTTTGATGGTTA	339	1	2	+
										TTGGAAGCTGGCGTGCATTTTGATGGTT	339	1	2	+
										GAAGCTGGCGTGCATTTTGATGGTTATTGA	342	1	2	+
										TGCATTTTGATGGTTATTGATTTGAGTCC	352	2	6	+
										TGCATTTTGATGGTTATTGATTTGAGTCCA	352	1	6	+
										TTTTGATGGTTATTGATTTGAGTCCACTC	356	5.5	6	+
										TTTTGATGGTTATTGATTTGAGTCCACTCTT	356	1	6	+
										TTTTGATGGTTATTGATTTGAGTCCACT	356	1	6	+
										TTTTGATGGTTATTGATTTGAGTCC	356	1	6	+
										TTTTGATGGTTATTGATTTGAGTCCACTCT	356	14.5	6	+
										TTTGATGGTTATTGATTTGAGTCCACTCTT	357	6.5	6	+
										TTTGATGGTTATTGATTTGAGTCCACTCT	357	10	6	+
										TTTGATGGTTATTGATTTGAGTCCACTC	357	4.5	6	+
										TTGATGGTTATTGATTTGAGTCCACTCTT	358	1.5	6	+
										TTGATGGTTATTGATTTGAGTCCACTC	358	1	6	+
										TTGATGGTTATTGATTTGAGTCCACTCTTT	358	2.5	6	+
										TGATGGTTATTGATTTGAGTCCACTCTTTT	359	17	6	+
										TGATGGTTATTGATTTGAGTCCACTC	359	4.5	6	+
										TGATGGTTATTGATTTGAGTCCACTCTTTTTTC	359	1	6	+
										TGATGGTTATTGATTTGAGTCCACTCT	359	1	6	+
										TGATGGTTATTGATTTGAGTCCACTCTTTTT	359	31.5	6	+
										TGATGGTTATTGATTTGAGTCCACTCTT	359	2	6	+
										TGATGGTTATTGATTTGAGTCCACTCTTT	359	24.5	6	+
										GATGGTTATTGATTTGAGTCCACTC	360	0.5	6	+
										TGGTTATTGATTTGAGTCCACTCTTTTTTC	362	1	6	+
										TATTGATTTGAGTCCACTCTTTTTTCC	366	1	8	+
										TTGATTTGAGTCCACTCTTTTTTCCCTGATG	368	0.5	8	+
										TTGATTTGAGTCCACTCTTTTTTCCC	368	1.5	8	+
										TTGATTTGAGTCCACTCTTTTTTCCCTGA	368	6	8	+
										TGATTTGAGTCCACTCTTTTTTCCCTGATGA	369	1	8	+
										TTGAGTCCACTCTTTTTTCCCTGATGAGTC	373	1	8	+
										TGAGTCCACTCTTTTTTCCCTGATGAGTC	374	3	8	+
										CCACTCTTTTTTCCCTGATGAGTCTGGC	379	1	8	+
										TCCCTGATGAGTCTGGCTAAGGGTTTAT	390	1	9	+
										TGATGAGTCTGGCTAAGGGTTTATCCATA	394	2	8	+
										TGATGAGTCTGGCTAAGGGTTTATCCAT	394	2	14	+
										GATGAGTCTGGCTAAGGGTTTATCCATAT	395	1	8	+
										TGAGTCTGGCTAAGGGTTTATCCATATGG	397	1	8	+
										TGAGTCTGGCTAAGGGTTTATCCATATGGT	397	1	8	+
										GTCTGGCTAAGGGTTTATCCATATGGTGGA	400	1	8	+
										TGGCTAAGGGTTTATCCATATGGTGGATGT	403	1	8	+
										TAAGGGTTTATCCATATGGTGGATGTATTC	407	1	8	+
										TTTATCCATATGGTGGATGTATTCAAAGAA	413	0.5	8	+
										TTATCCATATGGTGGATGTATTCAAAGAAGC	414	1	8	+
										TATCCATATGGTGGATGTATTCAAAGAAGC	415	2	8	+
										TATGGTGGATGTATTCAAAGAAGCAGTTGT	421	10.5	7	+
										TATGGTGGATGTATTCAAAGAAGCAGTTGTA	421	2	7	+
										TGGTGGATGTATTCAAAGAAGCAGT	423	0.5	7	+
										TGGTGGATGTATTCAAAGAAGCAGTTGTAGC	423	1	7	+
										TGGTGGATGTATTCAAAGAAGCAGTTGTA	423	1	7	+
										TTCAAAGAAGCAGTTGTAGCTGCATTGATC	434	1	7	+
										GAAGCAGTTGTAGCTGCATTGATCTTTCC	440	1	7	+
										TTGTAGCTGCATTGATCTTTCCGATGGT	447	1	8	+
										TGTAGCTGCATTGATCTTTCCGATGGTTT	448	0.5	8	+
										TGTAGCTGCATTGATCTTTCCGATGGTTTT	448	0.5	8	+
										TAGCTGCATTGATCTTTCCGATGGTTTTC	450	1	8	+
										TGCATTGATCTTTCCGATGGTTTTCTTCGC	454	1	5	+
										TGCATTGATCTTTCCGATGGTTTTCTTCGCT	454	0.5	5	+
										TTGATCTTTCCGATGGTTTTCTTCGCTGC	458	2	5	+
										TGATCTTTCCGATGGTTTTCTTCGCTGCTC	459	3	5	+
										TCTTTCCGATGGTTTTCTTCGCTGCTCTTT	462	1	5	+
										TTCCGATGGTTTTCTTCGCTGCTCTTTCC	465	1	5	+
										TTCCGATGGTTTTCTTCGCTGCTCTTTC	465	2	5	+
										TCCGATGGTTTTCTTCGCTGCTCTTTC	466	1	5	+
										TCCGATGGTTTTCTTCGCTGCTCTTTCC	466	1	5	+
										TGGTTTTCTTCGCTGCTCTTTCCTTTC	471	1	5	+
										TTCTTCGCTGCTCTTTCCTTTCTGCTCTGA	476	1	5	+
										TCGCTGCTCTTTCCTTTCTGCTCTGATC	480	2	5	+
										TGCTCTTTCCTTTCTGCTCTGATCATTAGGA	484	0.5	7	+
										TCCTTTCTGCTCTGATCATTAGGATGTC	491	1	8	+
										TTTCTGCTCTGATCATTAGGATGTCTTTCCTTG	494	0.5	8	+
										CTGCTCTGATCATTAGGATGTCTTTCCTTGT	497	1	8	+
										TGCTCTGATCATTAGGATGTCTTTCCTTGT	498	5.5	8	+
										TGATCATTAGGATGTCTTTCCTTGTGTTT	503	1.5	8	+
										TGATCATTAGGATGTCTTTCCTTGTGTT	503	1	8	+
										GAGAAAGACAAACACAAGGAAAGACATCCT	511	1	8	-
										TGTCTTTCCTTGTGTTTGTCTTTCTCTGG	515	3	8	+
										TTCCTTGTGTTTGTCTTTCTCTGGTTGCT	520	2	8	+
										TTCCTTGTGTTTGTCTTTCTCTGGTTGC	520	0.5	8	+
										TCCTTGTGTTTGTCTTTCTCTGGTTGCTTT	521	1	8	+
										TCCTTGTGTTTGTCTTTCTCTGGTTGCTT	521	1	8	+
										TGTGTTTGTCTTTCTCTGGTTGCTTTGGGC	525	1.5	8	+
										TGTTTGTCTTTCTCTGGTTGCTTTGGGCGT	527	5	6	+
										TTGTCTTTCTCTGGTTGCTTTGGGCGTA	530	1	6	+
										TTGTCTTTCTCTGGTTGCTTTGGGCGT	530	3	6	+
										TGTCTTTCTCTGGTTGCTTTGGGCGTA	531	0.5	6	+
										TGTCTTTCTCTGGTTGCTTTGGGCGTAA	531	1	6	+
										TCTTTCTCTGGTTGCTTTGGGCGTA	533	1	6	+
										TCTCTGGTTGCTTTGGGCGTAAGGCCAGG	537	1	5	+
										TGGTTGCTTTGGGCGTAAGGCCAGGTTG	541	1	5	+
										TGGTTGCTTTGGGCGTAAGGCCAGGT	541	1	5	+
										TGGTTGCTTTGGGCGTAAGGCCAGGTTGT	541	13	5	+
										CTTTGGGCGTAAGGCCAGGTTGTTTGTTGGT	547	1	4	+
										TTTGGGCGTAAGGCCAGGTTGTTTGTTGGT	548	2	4	+
										TTGGGCGTAAGGCCAGGTTGTTTGTTGGT	549	0.5	4	+
										TAAGGCCAGGTTGTTTGTTGGTGGTTTTC	556	0.5	5	+
										CCAGGTTGTTTGTTGGTGGTTTTCCTTGT	561	1	7	+
										TTGTTTGTTGGTGGTTTTCCTTGTTGGCT	566	1	7	+
										TTGTTTGTTGGTGGTTTTCCTTGTT	566	1	7	+
										TTGTTTGTTGGTGGTTTTCCTTGTTGGC	566	1.5	7	+
										TTGTTTGTTGGTGGTTTTCCTTGTTGGCTGA	566	1	7	+
										TGTTTGTTGGTGGTTTTCCTTGTTGGCTG	567	6	7	+
										TGTTTGTTGGTGGTTTTCCTTGTTGG	567	2	7	+
										TGTTTGTTGGTGGTTTTCCTTGTTGGCTGA	567	28.5	7	+
										TGTTTGTTGGTGGTTTTCCTTGTTGGC	567	5	7	+
										TGTTTGTTGGTGGTTTTCCTTGTTGGCT	567	4.5	7	+
										TTTGTTGGTGGTTTTCCTTGTTGGCTGA	569	1	7	+
										TTGTTGGTGGTTTTCCTTGTTGGCTGAG	570	1	7	+
										TTGTTGGTGGTTTTCCTTGTTGGCTGAGG	570	0.5	7	+
										TTGTTGGTGGTTTTCCTTGTTGGCTGA	570	4	7	+
										TTGTTGGTGGTTTTCCTTGTTGGCTGAGGT	570	4.5	7	+
										TGTTGGTGGTTTTCCTTGTTGGCTGAGGTA	571	10	6	+
										TGTTGGTGGTTTTCCTTGTTGGCTGA	571	1	7	+
										TGTTGGTGGTTTTCCTTGTTGGCTGAGGT	571	6	7	+
										TTGGTGGTTTTCCTTGTTGGCTGAGGTA	573	10	6	+
										TTGGTGGTTTTCCTTGTTGGCTGAGGTAGG	573	1	6	+
										TTGGTGGTTTTCCTTGTTGGCTGAGGTAGGC	573	0.5	6	+
										TTGGTGGTTTTCCTTGTTGGCTGAGGT	573	2	7	+
										TTGGTGGTTTTCCTTGTTGGCTGAGGTAG	573	1.5	6	+
										TGGTGGTTTTCCTTGTTGGCTGAGGTAGG	574	3	6	+
										TGGTGGTTTTCCTTGTTGGCTGAGGTAGGC	574	2	6	+
										TCCTTGTTGGCTGAGGTAGGCTTGTATTGC	583	1	8	+
										AGCAATACAAGCCTACCTCAGCCAACAAGGA	583	1	8	-
										TTGTTGGCTGAGGTAGGCTTGTATTGCTGGA	586	1	8	+
										TGCATCCCATAGGCTTTGGATTGTTATGTC	643	2	9	+
										CATAGGCTTTGGATTGTTATGTCTTTGGTGTC	650	0.5	8	+
										TAGGCTTTGGATTGTTATGTCTTTGGTGT	652	1.5	8	+
										TAGGCTTTGGATTGTTATGTCTTTGGT	652	1.5	8	+
										TAGGCTTTGGATTGTTATGTCTTTGGTGTC	652	22.5	8	+
										ACCAAAGACATAACAATCCAAAGCCT	653	1	8	-
										GGCTTTGGATTGTTATGTCTTTGGTGTCA	654	1	8	+
										TTGGATTGTTATGTCTTTGGTGTCACTTG	658	2	8	+
										TTGGATTGTTATGTCTTTGGTGTCACTTGC	658	0.5	8	+
										TGGATTGTTATGTCTTTGGTGTCACTTGC	659	6.5	8	+
										TGGATTGTTATGTCTTTGGTGTCACTTGCT	659	1	8	+
										GATTGTTATGTCTTTGGTGTCACTTGCTTC	661	1	8	+
										TTGTTATGTCTTTGGTGTCACTTGCTTCTT	663	1	8	+
										TGTTATGTCTTTGGTGTCACTTGCTTCTT	664	3.5	8	+
										TGTTATGTCTTTGGTGTCACTTGCTTC	664	1	8	+
										TGTTATGTCTTTGGTGTCACTTGCTTCTTG	664	5	8	+
										TTATGTCTTTGGTGTCACTTGCTTCTTGG	666	2	8	+
										TTATGTCTTTGGTGTCACTTGCTTCTTGGG	666	1	8	+
										TATGTCTTTGGTGTCACTTGCTTCTTGG	667	0.5	8	+
										TGTCTTTGGTGTCACTTGCTTCTTGGG	669	2	9	+
										TGTCTTTGGTGTCACTTGCTTCTTGGGAT	669	8.5	9	+
										TGTCTTTGGTGTCACTTGCTTCTTGGGA	669	15	9	+
										TGTCTTTGGTGTCACTTGCTTCTTGGGATC	669	32	9	+
										TGTCTTTGGTGTCACTTGCTTCTTGG	669	2	9	+
										ATCCCAAGAAGCAAGTGACACCAAAGACA	669	1	9	-
										TTTGGTGTCACTTGCTTCTTGGGATC	673	1	9	+
										TTTGGTGTCACTTGCTTCTTGGGATCTTC	673	1.5	9	+
										TTGGTGTCACTTGCTTCTTGGGATCTTCA	674	1	9	+
										TTGGTGTCACTTGCTTCTTGGGATCTTC	674	1	9	+
										TTGGTGTCACTTGCTTCTTGGGATC	674	1	9	+
										TGTCACTTGCTTCTTGGGATCTTCAGAT	678	1	7	+
										GGAAATCTGAAGATCCCAAGAAGCAAGTGAC	679	1	7	-
										TTGCTTCTTGGGATCTTCAGATTTC	684	1	7	+
										TGCTTCTTGGGATCTTCAGATTTCCTCTTT	685	0.5	7	+
										TTGGGATCTTCAGATTTCCTCTTTGGTTTC	691	19.5	7	+
										TTGGGATCTTCAGATTTCCTCTTTGGTTT	691	1	7	+
										TGGGATCTTCAGATTTCCTCTTTGGTTTCTC	692	1	7	+
										TGGGATCTTCAGATTTCCTCTTTGGTTTC	692	7	7	+
										TGGGATCTTCAGATTTCCTCTTTGGTTTCT	692	2	7	+
										TTCCTCTTTGGTTTCTCCAGCACTCCC	706	1	10	+
										CGTTGGTGTTTGTTGCCATTGTTTTCTTGGT	768	1	6	+
										TTGGTGTTTGTTGCCATTGTTTTCTTGGT	770	2	7	+
										TGGTGTTTGTTGCCATTGTTTTCTTGGTGG	771	1	7	+
										TGGTGTTTGTTGCCATTGTTTTCTTGGTGGT	771	4	7	+
										ACCACCAAGAAAACAATGGCAACAAACACC	772	0.5	7	-
										TTTGTTGCCATTGTTTTCTTGGTGGTTGA	776	2	7	+
										TGCCATTGTTTTCTTGGTGGTTGATTTCGA	781	4.5	7	+
										TGCCATTGTTTTCTTGGTGGTTGATTTC	781	10.5	7	+
										TTGTTTTCTTGGTGGTTGATTTCGAGC	786	1.5	7	+
										TTGTTTTCTTGGTGGTTGATTTCGAGCCT	786	5	7	+
										TTGTTTTCTTGGTGGTTGATTTCGAGCC	786	5	7	+
										TTGTTTTCTTGGTGGTTGATTTCGAGCCTC	786	3.5	7	+
										TGTTTTCTTGGTGGTTGATTTCGAGC	787	1	7	+
										TGTTTTCTTGGTGGTTGATTTCGAGCC	787	1	7	+
										TGTTTTCTTGGTGGTTGATTTCGAGCCTC	787	3	7	+
										TTTTCTTGGTGGTTGATTTCGAGCCTCATA	789	1	7	+
										TTCTTGGTGGTTGATTTCGAGCCTCATAGC	791	1	7	+
										TCTTGGTGGTTGATTTCGAGCCTCATAGCGT	792	2.5	7	+
										TCTTGGTGGTTGATTTCGAGCCTCATAGCGTT	792	2.5	7	+
										TCTTGGTGGTTGATTTCGAGCCTCATAGC	792	2	7	+
										TCTTGGTGGTTGATTTCGAGCCTCATAG	792	1	7	+
										CTTGGTGGTTGATTTCGAGCCTCATAGCGTT	793	1	9	+
										TTGGTGGTTGATTTCGAGCCTCATAGCGTT	794	7	9	+
										TGGTGGTTGATTTCGAGCCTCATAGCGTTG	795	1.5	9	+
										TGGTGGTTGATTTCGAGCCTCATAGCGT	795	1	9	+
										TGGTGGTTGATTTCGAGCCTCATAGCGTT	795	10	9	+
										TGGTTGATTTCGAGCCTCATAGCGTTGGG	798	2.5	9	+
										TGGTTGATTTCGAGCCTCATAGCGTT	798	1	9	+
										TGGTTGATTTCGAGCCTCATAGCGTTGGGT	798	7.5	9	+
										GGTTGATTTCGAGCCTCATAGCGTTGGGT	799	2	9	+
										TTGATTTCGAGCCTCATAGCGTTGGGTTC	801	1	9	+
										CCCAACGCTATGAGGCTCGAAATCAA	801	1	9	-
										TGATTTCGAGCCTCATAGCGTTGGGTTCA	802	2	9	+
										TTTCCTTCCATGTACAGTGGCTT	856	0.5	6	+
										TGACGCAGCATGTGATCTGTCCTAGGGA	885	0.5	4	+
										TGACGCAGCATGTGATCTGTCCTAGGGAAT	885	0.5	4	+
										TGACGCAGCATGTGATCTGTCCTAGGGAA	885	1.5	4	+
										GCAGCATGTGATCTGTCCTAGGGAATGT	889	1	6	+
										TGTGCCCTTGAGAGGAGTGTGTATGCTGC	921	1	2	+
										TGCTTCATTGGGATGGAAAGCGCTCTAC	947	7.5	7	+
										TGGGATGGAAAGCGCTCTACATATGGAGGA	955	1	5	+
										TGGGATGGAAAGCGCTCTACATATGGAGG	955	0.5	5	+
										GCGCTCTACATATGGAGGAAGTGCCC	966	1	5	+
										TCTACATATGGAGGAAGTGCCCTGTGGTC	970	0.5	4	+
										ATGGAGGAAGTGCCCTGTGGTCCAATGC	977	1	5	+
										TGGAGGAAGTGCCCTGTGGTCCAATGC	978	1	5	+
										TGGAGGAAGTGCCCTGTGGTCCAATGCATT	978	1	5	+
										GCCCTGTGGTCCAATGCATTATTGAAGGCC	988	1	6	+
										TGTGGTCCAATGCATTATTGAAGGCCTGG	992	0.5	5	+
										TCCAATGCATTATTGAAGGCCTGGGTTCC	997	1.5	6	+
										TCCAATGCATTATTGAAGGCCTGGGTTCCC	997	3	6	+
										CCAATGCATTATTGAAGGCCTGGGTTCCCT	998	0.5	6	+
										TGCATTATTGAAGGCCTGGGTTCCC	1002	1	6	+
										TTATTGAAGGCCTGGGTTCCCTTGTTGA	1006	0.5	6	+
										TTGAAGGCCTGGGTTCCCTTGTTGATT	1009	2	6	+
										AAGGCCTGGGTTCCCTTGTTGATTTTATGTC	1012	2	6	+
										TGGGTTCCCTTGTTGATTTTATGTCTGGA	1018	2	7	+
										TCCCTTGTTGATTTTATGTCTGGAGGACCC	1023	1	6	+
										TTGTTGATTTTATGTCTGGAGGACCC	1027	1.5	6	+
										TTGTTGATTTTATGTCTGGAGGACCCGT	1027	2	6	+
										TTGTTGATTTTATGTCTGGAGGAC	1027	1	8	+
										TTGTTGATTTTATGTCTGGAGGACCCGTG	1027	1	6	+
										TGTTGATTTTATGTCTGGAGGACCCGT	1028	1	6	+
										TGTTGATTTTATGTCTGGAGGACCCGTGC	1028	5	6	+
										TTGATTTTATGTCTGGAGGACCCGTGCGT	1030	1	4	+
										TTTATGTCTGGAGGACCCGTGCGTTGATG	1035	0.5	4	+
										TATGTCTGGAGGACCCGTGCGTTGATGG	1037	1	4	+
										TATGTCTGGAGGACCCGTGCGTTGA	1037	1	4	+
										TGTCTGGAGGACCCGTGCGTTGATGGGAGT	1039	1.5	4	+
										TCTGGAGGACCCGTGCGTTGATGGGAGT	1041	1	4	+
										TGGGAGTCAGGTGTGAAGGCCCCCTGCTC	1062	1	2	+
										TGCTCTGACTGTGTTAGTGTCCATTTCTCC	1086	8	6	+
										TGCTCTGACTGTGTTAGTGTCCATTTCTC	1086	1	6	+
										TCTGACTGTGTTAGTGTCCATTTCTC	1089	1	7	+
										TGACTGTGTTAGTGTCCATTTCTCCTTT	1091	1	7	+
										TGACTGTGTTAGTGTCCATTTCTCCTTTTA	1091	2	7	+
										TGACTGTGTTAGTGTCCATTTCTCCTTTT	1091	1	7	+
										TGTGTTAGTGTCCATTTCTCCTTTTACGGT	1095	1	6	+
										TAGTGTCCATTTCTCCTTTTACGGTT	1100	1	6	+
										TAGTGTCCATTTCTCCTTTTACGGTTGTAGC	1100	2	6	+
										TAGTGTCCATTTCTCCTTTTACGGTTGTA	1100	3.5	6	+
										TCCTTTTACGGTTGTAGCAGTTGCCTTCTA	1113	1	7	+
										TACGGTTGTAGCAGTTGCCTTCTACATTGC	1119	1	7	+
										TGTAGCAGTTGCCTTCTACATTGCGGGGATC	1125	1	8	+
										TAGCAGTTGCCTTCTACATTGCGGGGA	1127	1	8	+
										TTCTACATTGCGGGGATCCTGTATTGGGT	1138	0.5	8	+
										TACATTGCGGGGATCCTGTATTGGGTGCATA	1141	1	8	+
										TACATTGCGGGGATCCTGTATTGGGTGCA	1141	1	8	+
										TACATTGCGGGGATCCTGTATTGGGTGCAT	1141	1	8	+
										TGGAAACCTATATGCACCCAATACAGGATCC	1151	1	8	-
										TGGGTGCATATAGGTTTCCAATTCCCATCTC	1162	1	9	+
										TAGGTTTCCAATTCCCATCTCCTCTCCTTGG	1172	1	9	+
										TAGGTTTCCAATTCCCATCTCCTCTCCTTGGA	1172	0.5	9	+
										TCCAATTCCCATCTCCTCTCCTTGGATTGAT	1178	0.5	9	+
										TCCAATTCCCATCTCCTCTCCTTGGATTGA	1178	1.5	9	+
										TCCCATCTCCTCTCCTTGGATTGATCCTTG	1184	1	9	+
										TCTCCTCTCCTTGGATTGATCCTTGAC	1189	0.5	9	+
										TCTCCTCTCCTTGGATTGATCCTTGACC	1189	1	9	+
										TGGATTGATCCTTGACCATTACGTAA	1200	1	1	+
										TAATTCCCACGCACGAGGAATATTTTC	1308	1	7	+
										TGTCCCTCAAACTGAAGGGGGTCTCTTGA	1363	1	6	+
										TCAAACTGAAGGGGGTCTCTTGAAGACAGC	1369	1	6	+
										CAAACTGAAGGGGGTCTCTTGAAGACAGCA	1370	1	6	+
										TTGAAGACAGCAGGTCTACCTATCTGTCTA	1388	1	4	+
										TGAAGACAGCAGGTCTACCTATCTGTCTATC	1389	1	4	+
										TACCTATCTGGATCGAGATCGAGATGGAGAT	1424	1	6	+
										TACCTATCTGGATCGAGATCGAGAT	1424	1	7	+
										TCTGGATCGAGATCGAGATGGAGATCGAGA	1430	1.5	5	+
										TCTGGATCGAGATCGAGATGGAGATCGAG	1430	1	6	+
										GATCGAGATGGAGAACGAGACGGAGCTC	1452	1	4	+
										TTCTTTTTGTATGCATGCAGCCAGTGGAT	1512	1	4	+
										TGCATTTCCATTGAAGGTGCTTCTTGATC	1563	2	5	+
										TTTCCATTGAAGGTGCTTCTTGATCTGT	1567	1	6	+
										TTCCATTGAAGGTGCTTCTTGATCTGTA	1568	1	6	+
										TTCCATTGAAGGTGCTTCTTGATCTGTAT	1568	5.5	6	+
										TTGAAGGTGCTTCTTGATCTGTATGTTCTTA	1573	2	9	+
										TTGAAGGTGCTTCTTGATCTGTATGTTCT	1573	1	9	+
										TTGAAGGTGCTTCTTGATCTGTATGTTC	1573	1	9	+
										TGAAGGTGCTTCTTGATCTGTATGTTCTTA	1574	1	9	+
										GGTGCTTCTTGATCTGTATGTTCTTATGGCC	1578	1	9	+
										TGCTTCTTGATCTGTATGTTCTTATGGCC	1580	1	9	+
										TCTGTATGTTCTTATGGCCATGTTATTAGC	1590	2.5	9	+
										TGTTCTTATGGCCATGTTATTAGCTGTGTC	1596	1	9	+
										TGGCCATGTTATTAGCTGTGTCAGATTGGG	1604	3	8	+
										TGGCCATGTTATTAGCTGTGTCAGATTGG	1604	1	8	+
										TGGCCATGTTATTAGCTGTGTCAGATTGGGT	1604	4	8	+
										GGCCATGTTATTAGCTGTGTCAGATTGGGT	1605	1	8	+
										TGTTATTAGCTGTGTCAGATTGGGTTTTGT	1610	1	8	+
										TGTTATTAGCTGTGTCAGATTGGGTT	1610	1	8	+
										TATTAGCTGTGTCAGATTGGGTTTTGTTGG	1613	2.5	8	+
										TATTAGCTGTGTCAGATTGGGTTTTGTTG	1613	1	8	+
										TATTAGCTGTGTCAGATTGGGTTTTGTTGGT	1613	1	8	+
										TTAGCTGTGTCAGATTGGGTTTTGTTGGTC	1615	1	8	+
										TAGCTGTGTCAGATTGGGTTTTGTTGGTC	1616	2	8	+
										TGGGTTTTGTTGGTCTTTTCCCGTCCTCC	1630	2.5	8	+
										TGGGTTTTGTTGGTCTTTTCCCGTCCTCCC	1630	3	8	+
										TGGGTTTTGTTGGTCTTTTCCCGTCC	1630	1	8	+
										TCCCTTGTTCTCTGCTCTTGTGGTTTGA	1656	1	8	+
										TCCCTTGTTCTCTGCTCTTGTGGTTTGAT	1656	1	8	+
										CCCTTGTTCTCTGCTCTTGTGGTTTGATGA	1657	1	8	+
										TTGTTCTCTGCTCTTGTGGTTTGATGACTGC	1660	4	7	+
										TGTTCTCTGCTCTTGTGGTTTGATGACTGC	1661	7	7	+
										TTCTCTGCTCTTGTGGTTTGATGACTGCC	1663	3	8	+
										TCTCTGCTCTTGTGGTTTGATGACTG	1664	1	8	+
										TCTCTGCTCTTGTGGTTTGATGACTGC	1664	1	8	+
										TCTCTGCTCTTGTGGTTTGATGACTGCC	1664	0.5	8	+
										TCTCTGCTCTTGTGGTTTGATGACTGCCT	1664	2	8	+
										TCTCTGCTCTTGTGGTTTGATGACTGCCTC	1664	5	8	+
										TCTGCTCTTGTGGTTTGATGACTGCCTC	1666	7	8	+
										TCTGCTCTTGTGGTTTGATGACTGCCT	1666	1	8	+
										TCTGCTCTTGTGGTTTGATGACTGCCTCTA	1666	1	8	+
										CTGCTCTTGTGGTTTGATGACTGCCTCTAG	1667	0.5	8	+
										CTGCTCTTGTGGTTTGATGACTGCCTCTA	1667	3	8	+
										CTGCTCTTGTGGTTTGATGACTGCCTC	1667	1	8	+
										TGCTCTTGTGGTTTGATGACTGCCTCTAG	1668	23.5	8	+
										TGCTCTTGTGGTTTGATGACTGCCTC	1668	3	8	+
										TGCTCTTGTGGTTTGATGACTGCCTCTAGT	1668	58.5	8	+
										TGCTCTTGTGGTTTGATGACTGCCTCTA	1668	4	8	+
										TGCTCTTGTGGTTTGATGACTGCCT	1668	1	8	+
										GCTCTTGTGGTTTGATGACTGCCTCTAGT	1669	2	9	+
										CTCTTGTGGTTTGATGACTGCCTCTAGT	1670	1	9	+
										TCTTGTGGTTTGATGACTGCCTCTAGTGG	1671	4	9	+
										TCTTGTGGTTTGATGACTGCCTCTAGT	1671	0.5	9	+
										TCTTGTGGTTTGATGACTGCCTCTAGTGGG	1671	5	9	+
										TTGTGGTTTGATGACTGCCTCTAGTGGGG	1673	1	9	+
										TTGTGGTTTGATGACTGCCTCTAGT	1673	0.5	9	+
										TGTGGTTTGATGACTGCCTCTAGTGG	1674	2	9	+
										TGTGGTTTGATGACTGCCTCTAGTGGGGTGT	1674	4.5	9	+
										TGGTTTGATGACTGCCTCTAGTGGGGTGT	1676	0.5	9	+
										TGGTTTGATGACTGCCTCTAGTGGGGTGTT	1676	0.5	9	+
										TTGATGACTGCCTCTAGTGGGGTGTTTGT	1680	2	9	+
										TTGATGACTGCCTCTAGTGGGGTGTTT	1680	1	9	+
										TGATGACTGCCTCTAGTGGGGTGTTTGT	1681	1.5	9	+
										TGACTGCCTCTAGTGGGGTGTTTGTTGGGT	1684	1	9	+
										TGCCTCTAGTGGGGTGTTTGTTGGGTGT	1688	2	9	+
										TGGGTGTTTTTTGATTGTTCTTTCCCCGAG	1709	1	6	+
										TGTTCTTTCCCCGAGACAATTTTTTCCACTGT	1724	1	4	+
										TTTCCCCGAGACAATTTTTTCCACTGTCC	1729	1	5	+
										TGGACTTGGAGAATAGACTTGTGGTTGCC	1947	1	2945	-
										TCATGGACTTGGAGAATAGACTTGTGGT	1951	1	3214	-
										TCCAAGTCCATGAGTTCCTTTAGGTGGAA	1966	3	4	+
										TCCAAGTCCATGAGTTCCTTTAGGTGGAAA	1966	2.5	4	+
										TGAGTTCCTTTAGGTGGAAAGGTTCC	1976	1	9	+
										TCCTTTAGGTGGAAAGGTTCCTTTGGGCT	1981	1	8	+
										TTAGGTGGAAAGGTTCCTTTGGGCTGTATA	1985	0.5	8	+
										TAGGTGGAAAGGTTCCTTTGGGCTGTATA	1986	0.5	8	+
										TAGGTGGAAAGGTTCCTTTGGGCTGTA	1986	0.5	8	+
										TAGGTGGAAAGGTTCCTTTGGGCT	1986	0.5	8	+
										TGGAAAGGTTCCTTTGGGCTGTATATGAGA	1990	3	8	+
										TCCTTTGGGCTGTATATGAGACTCCTCATA	1999	1	8	+
										TCCTTTGGGCTGTATATGAGACTCCTCAT	1999	1	8	+
										CTGTATATGAGACTCCTCATATGAGTGATGTC	2008	1	7	+
										TGTATATGAGACTCCTCATATGAGTGATGT	2009	1	9	+
										TGTATATGAGACTCCTCATATGAGTGATGTC	2009	1	7	+
										TGAGACTCCTCATATGAGTGATGTCGTATGG	2015	1	7	+
										ACTCCTCATATGAGTGATGTCGTATGGTAGT	2019	1	5	+
										TCCTCATATGAGTGATGTCGTATGGTAGT	2021	1	5	+
										TCATATGAGTGATGTCGTATGGTAGTCGTCC	2024	1	4	+
										TCATATGAGTGATGTCGTATGGTAGTCGTC	2024	2	4	+
										TCATATGAGTGATGTCGTATGGTAGTC	2024	1	5	+
										TATGAGTGATGTCGTATGGTAGTCGTCCT	2027	2	4	+
										TGAGTGATGTCGTATGGTAGTCGTCCTTCTC	2029	1	4	+
										TGTCGTATGGTAGTCGTCCTTCTCTTTCGGA	2036	2	4	+
										TGTCGTATGGTAGTCGTCCTTCTCTTTCGGAC	2036	1	4	+
										TGTCGTATGGTAGTCGTCCTTCTCTTTCGG	2036	1	4	+
										TCGTATGGTAGTCGTCCTTCTCTTTCGGACT	2038	1	4	+
										TCGTATGGTAGTCGTCCTTCTCTTTCGGAC	2038	8.5	4	+
										TCGTATGGTAGTCGTCCTTCTCTTTCGGA	2038	3	4	+
										TATGGTAGTCGTCCTTCTCTTTCGGA	2041	1	6	+
										TATGGTAGTCGTCCTTCTCTTTCGGACTTC	2041	2	6	+
										TGGTAGTCGTCCTTCTCTTTCGGACTTC	2043	1	6	+
										TCGTCCTTCTCTTTCGGACTTCCTTCACTC	2049	0.5	6	+
										TCGGACTTCCTTCACTCAGGATGAGAGGGTC	2062	1	5	+
										TTCCTTCACTCAGGATGAGAGGGTCTC	2068	1	5	+
										TTCACTCAGGATGAGAGGGTCTCGTTCC	2072	0.5	4	+
										TCACTCAGGATGAGAGGGTCTCGTTCCATC	2073	1	4	+
										TAGGGTGCTCTGTTTTATGGCGCAGGAGT	2123	0.5	2	+
										TAGGGTGCTCTGTTTTATGGCGCAGGAGTA	2123	1	2	+
										TTGGCTCTTAATTGTTATTTCCCCGATAC	2182	1	7	+
										TTGGCTCTTAATTGTTATTTCCCCGA	2182	1	7	+
										TTGTTATTTCCCCGATACAATCTTGTTTTC	2193	1	7	+
										TACAATCTTGTTTTCTACTGTACAACGTGG	2208	1	6	+
										TTCTACTGTACAACGTGGTGACCCAGTTAC	2220	1	8	+
										TACACATACATGTAGGCATTCTATGTTCTC	2247	3	4	+
										TAGGCATTCTATGTTCTCACATTATCATGC	2259	1	6	+
										TGGATTAGCAATGAGATCCTGCTGTGTA	2323	2	3667	-
										TGGATTAGCAATGAGATCCTGCTGTGT	2324	5	3844	-
										TGCTAATCCATTCCCAAGGCAATAGTGGGC	2341	2	5	+
										TGCTAATCCATTCCCAAGGCAATAGTGGGCA	2341	1	5	+
										TCCCAAGGCAATAGTGGGCAGGCATT	2352	1	5	+
										TCCCAAGGCAATAGTGGGCAGGCATTAAC	2352	1	5	+
										TAGTGGGCAGGCATTAACCCCAAGCTC	2363	0.5	7	+
										TGCAAGTCCATGAGTTGCTTTTCTGTGGAA	2446	11	6	+
										TGCAAGTCCATGAGTTGCTTTTCTGTGGAAA	2446	1	6	+
										TGCAAGTCCATGAGTTGCTTTTCTGTGGA	2446	6.5	6	+
										AAGTCCATGAGTTGCTTTTCTGTGGA	2449	1	12	+
										TCCATGAGTTGCTTTTCTGTGGAAAGGTTC	2452	0.5	10	+
										TGAGTTGCTTTTCTGTGGAAAGGTTC	2456	1	15	+
										TTTGTGCCGTATATGAGATTCCAGATATAA	2483	1	4	+
										TTGTGCCGTATATGAGATTCCAGATATAAGT	2484	1	4	+
										GTGCCGTATATGAGATTCCAGATATAAGTGT	2486	4	2	+
										TATATGAGATTCCAGATATAAGTGTGTGGT	2492	1	2	+
										TATGAGATTCCAGATATAAGTGTGTGGTA	2494	1	2	+
										TATGAGATTCCAGATATAAGTGTGTGG	2494	1	2	+
										TATGAGATTCCAGATATAAGTGTGTGGTATC	2494	1	2	+
										TGAGATTCCAGATATAAGTGTGTGGTA	2496	1	2	+
										TGAGATTCCAGATATAAGTGTGTGGTATCC	2496	25	2	+
										TGAGATTCCAGATATAAGTGTGTGGTATC	2496	3	2	+
										TCCAGATATAAGTGTGTGGTATCCTCTTC	2502	7	6	+
										CCAGATATAAGTGTGTGGTATCCTCTTC	2503	2.5	6	+
										CCAGATATAAGTGTGTGGTATCCTCTTCT	2503	1	6	+
										AGATATAAGTGTGTGGTATCCTCTTCTTG	2505	1	4	+
										ATATAAGTGTGTGGTATCCTCTTCTTGAA	2507	1	4	+
										TAAGTGTGTGGTATCCTCTTCTTGAATGGA	2510	3.5	4	+
										TAAGTGTGTGGTATCCTCTTCTTGAATGGATC	2510	1	4	+
										TAAGTGTGTGGTATCCTCTTCTTGAATGGAT	2510	1	4	+
										TGTGTGGTATCCTCTTCTTGAATGGA	2514	1	4	+
										TCCTCTTCTTGAATGGATCCCTTAACCGTG	2523	1	4	+
										TCCTCTTCTTGAATGGATCCCTTAACCGTGA	2523	2	4	+
										CTCTTCTTGAATGGATCCCTTAACCGTGA	2525	1	4	+
										TCTTCTTGAATGGATCCCTTAACCGTGAAC	2526	6	4	+
										TCTTCTTGAATGGATCCCTTAACCGTGAA	2526	0.5	4	+
										TTCTTGAATGGATCCCTTAACCGTGAACTA	2528	0.5	5	+
										TTCTTGAATGGATCCCTTAACCGTGAACT	2528	1	5	+
										TCTTGAATGGATCCCTTAACCGTGAACTAGT	2529	2	5	+
										TCTTGAATGGATCCCTTAACCGTGAAC	2529	2	5	+
										TTGAATGGATCCCTTAACCGTGAACT	2531	1	5	+
										TTGAATGGATCCCTTAACCGTGAACTAGTGT	2531	3	5	+
										TTGAATGGATCCCTTAACCGTGAACTAGTGTC	2531	1	5	+
										TTGAATGGATCCCTTAACCGTGAACTAGT	2531	1	5	+
										TGAATGGATCCCTTAACCGTGAACTAGTGTC	2532	6.5	5	+
										TGAATGGATCCCTTAACCGTGAACTAGTGT	2532	1	5	+
										TGGATCCCTTAACCGTGAACTAGTGTC	2536	1	8	+
										TCCCTTAACCGTGAACTAGTGTCCTTC	2540	1	8	+
										TTAACCGTGAACTAGTGTCCTTCTTTGCCTTT	2544	1	8	+
										TTAACCGTGAACTAGTGTCCTTCTTTGCCT	2544	1.5	8	+
										TTAACCGTGAACTAGTGTCCTTCTTTGCCTT	2544	1	8	+
										TAACCGTGAACTAGTGTCCTTCTTTGCCTT	2545	2	8	+
										TAACCGTGAACTAGTGTCCTTCTTTGCCTTT	2545	1	8	+
										ACCGTGAACTAGTGTCCTTCTTTGCCTTTC	2547	1	8	+
										TGAACTAGTGTCCTTCTTTGCCTTTCTCGAT	2551	1.5	5	+
										TGAACTAGTGTCCTTCTTTGCCTTTC	2551	1	8	+
										TGAACTAGTGTCCTTCTTTGCCTTTCTCGA	2551	16	5	+
										TAGTGTCCTTCTTTGCCTTTCTCGATGGCC	2556	2	5	+
										TAGTGTCCTTCTTTGCCTTTCTCGATGGCCT	2556	0.5	5	+
										TGTCCTTCTTTGCCTTTCTCGATGGCCTTC	2559	1	5	+
										TCCTTCTTTGCCTTTCTCGATGGCCTTCGT	2561	1	5	+
										TCTTTGCCTTTCTCGATGGCCTTCGTTT	2565	1	5	+
										TTTGCCTTTCTCGATGGCCTTCGTTTTAA	2567	2	6	+
										TTTGCCTTTCTCGATGGCCTTCGTTTTAAA	2567	1	6	+
										TTTGCCTTTCTCGATGGCCTTCGTTTTA	2567	4	6	+
										TTGCCTTTCTCGATGGCCTTCGTTTTAA	2568	1	6	+
										TGCCTTTCTCGATGGCCTTCGTTTTAAAGG	2569	3.5	6	+
										TGCCTTTCTCGATGGCCTTCGTTTTAAAGGC	2569	2	6	+
										TTTCTCGATGGCCTTCGTTTTAAAGGCGAT	2573	0.5	6	+
										TGGCCTTCGTTTTAAAGGCGATTTTGTTGGA	2581	3.5	7	+
										TGGCCTTCGTTTTAAAGGCGATTTTGTTGG	2581	7	7	+
										GGCCTTCGTTTTAAAGGCGATTTTGTTGGA	2582	1.5	7	+
										TTTTAAAGGCGATTTTGTTGGATATGAGCA	2590	1	7	+
										TTTTAAAGGCGATTTTGTTGGATATGAGC	2590	3	7	+
										TTTAAAGGCGATTTTGTTGGATATGAGC	2591	1	7	+
										TTTAAAGGCGATTTTGTTGGATATGAGCAGC	2591	1	7	+
										TTAAAGGCGATTTTGTTGGATATGAGCAGC	2592	10.5	7	+
										TAAAGGCGATTTTGTTGGATATGAGC	2593	1	7	+
										TAAAGGCGATTTTGTTGGATATGAGCAGC	2593	16	7	+
										TGATCTCCTGTCTTGTCCATTGGCATGAAAT	2630	1	9	+
										TGTCCATTGGCATGAAATATCTTTTCCCATC	2643	1	327	+
										TGGCATGAAATATCTTTTCCCATCCCCTCCC	2650	0.5	7	+
										TGAAATATCTTTTCCCATCCCCTCCCT	2655	1	10	+
										TCCCTTTCAATCTATACGTGTCCTTTGCCCTC	2677	1.5	8	+
										TTTCAATCTATACGTGTCCTTTGCCCTCGG	2681	2	8	+
										TTCAATCTATACGTGTCCTTTGCCCT	2682	1	14	+
										TTCAATCTATACGTGTCCTTTGCCCTCGGG	2682	3	8	+
										TCTATACGTGTCCTTTGCCCTCGGGTGAGC	2687	7	8	+
										TATACGTGTCCTTTGCCCTCGGGTGAGCTT	2689	1	8	+
										TATACGTGTCCTTTGCCCTCGGGTGAGCT	2689	1	8	+
										TACGTGTCCTTTGCCCTCGGGTGAGCTTGT	2691	1	7	+
										TACGTGTCCTTTGCCCTCGGGTGAGCTTG	2691	1	8	+
										TACGTGTCCTTTGCCCTCGGGTGAGCTTGTC	2691	3	7	+
										TACGTGTCCTTTGCCCTCGGGTGAGC	2691	1	8	+
										TACGTGTCCTTTGCCCTCGGGTGAG	2691	0.5	8	+
										TCCTTTGCCCTCGGGTGAGCTTGTCTAGG	2697	1	7	+
										TGAGCTTGTCTAGGCAGCAGATTGAAGGT	2712	1.5	7	+
										TGAGCTTGTCTAGGCAGCAGATTGA	2712	1	8	+
										TGAGCTTGTCTAGGCAGCAGATTGAAGGTT	2712	1	7	+
										TGTCTAGGCAGCAGATTGAAGGTTTTTGC	2718	2	6	+
										TGTCTAGGCAGCAGATTGAAGGTTTTTGCT	2718	1	6	+
										CAGCAGATTGAAGGTTTTTGCTTTGGTACC	2726	1	3	+
										GATTGAAGGTTTTTGCTTTGGTACCCAATC	2731	1	2	+
										TTGAAGGTTTTTGCTTTGGTACCCAATC	2733	2	2	+
										TGAAGGTTTTTGCTTTGGTACCCAATCTG	2734	1	2	+
										TGAAGGTTTTTGCTTTGGTACCCAATCTGG	2734	2	2	+
										AAGGTTTTTGCTTTGGTACCCAATCTGGCA	2736	1	2	+
										TTGGTACCCAATCTGGCACTCTGTGTCTTT	2748	2	3	+
										TCTGGCACTCTGTGTCTTTTGATGGCAGCA	2759	1	3	+
										TCTGGCACTCTGTGTCTTTTGATGGCAG	2759	1	3	+
										TGGCACTCTGTGTCTTTTGATGGCAGCAT	2761	1	3	+
										TCTGTGTCTTTTGATGGCAGCATTCGGTCC	2767	1	3	+
										TGTCTTTTGATGGCAGCATTCGGTCC	2771	1	3	+
										TTGATAGATGTTTCTTGATTGCCATTTGAA	2817	2	7	+
										TTGATAGATGTTTCTTGATTGCCATTTGA	2817	8	7	+
										TTGATAGATGTTTCTTGATTGCCATTTGAAG	2817	1	7	+
										TGATAGATGTTTCTTGATTGCCATTTGAA	2818	5	7	+
										TGATAGATGTTTCTTGATTGCCATTTGAAG	2818	8	7	+
										TGATAGATGTTTCTTGATTGCCATTTGA	2818	1	7	+
										TGATAGATGTTTCTTGATTGCCATTTGAAGC	2818	22	7	+
										TAGATGTTTCTTGATTGCCATTTGAAGCCTT	2821	1	6	+
										TAGATGTTTCTTGATTGCCATTTGAAGCCT	2821	1	6	+
										TTGATTGCCATTTGAAGCCTTGTTTTCCC	2831	1	6	+
										TTGATTGCCATTTGAAGCCTTGTTTTCCCGT	2831	1	6	+
										TTGATTGCCATTTGAAGCCTTGTTTTC	2831	1	6	+
										TGATTGCCATTTGAAGCCTTGTTTTCCCGTT	2832	2.5	6	+
										TGATTGCCATTTGAAGCCTTGTTTTCCCGT	2832	2.5	6	+
										TTGCCATTTGAAGCCTTGTTTTCCCGTTGA	2835	1	6	+
										TTTGAAGCCTTGTTTTCCCGTTGAGTCT	2841	1	5	+
										TTTGAAGCCTTGTTTTCCCGTTGAGTC	2841	1	5	+
										TTTGAAGCCTTGTTTTCCCGTTGAGTCTA	2841	5.5	5	+
										TGAAGCCTTGTTTTCCCGTTGAGTCTATGT	2843	0.5	5	+
										TTTCCCGTTGAGTCTATGTTTCTCTTTTCT	2854	0.5	6	+
										TCCCGTTGAGTCTATGTTTCTCTTTTCTTC	2856	1	5	+
										TGTTTCTCTTTTCTTCTTTCTTTTCCTTT	2870	1	5	+
										TCTTTTCTTCTTTCTTTTCCTTTGGGTGGA	2876	1	4	+
										CTTTTCTTCTTTCTTTTCCTTTGGGTGGA	2877	1	4	+
										TTTTCTTCTTTCTTTTCCTTTGGGTGGATG	2878	2	4	+
										TTTCTTCTTTCTTTTCCTTTGGGTGGA	2879	1	4	+
										TTTCTTCTTTCTTTTCCTTTGGGTGGATGG	2879	1	4	+
										TTTCTTCTTTCTTTTCCTTTGGGTGGATG	2879	3	4	+
										TTCTTCTTTCTTTTCCTTTGGGTGGATGG	2880	1.5	4	+
										TCTTCTTTCTTTTCCTTTGGGTGGATGGGT	2881	1	4	+
										TTCTTTCTTTTCCTTTGGGTGGATGGGTTC	2883	1	4	+
										TCTTTCTTTTCCTTTGGGTGGATGGGTTC	2884	12	4	+
										TTTCTTTTCCTTTGGGTGGATGGGTTC	2886	0.5	7	+
										TCTTTTCCTTTGGGTGGATGGGTTC	2888	2	7	+
										TCTTTTCCTTTGGGTGGATGGGTTCTGT	2888	1	3	+
										TGATTCTCTGCTGGAGTCCTTTCCTT	2916	1	8	+
										TGATTCTCTGCTGGAGTCCTTTCCTTTTC	2916	4.5	8	+
										TGATTCTCTGCTGGAGTCCTTTCCTTTTCC	2916	1	8	+
										TTCTCTGCTGGAGTCCTTTCCTTTTCCGA	2919	1	8	+
										TCTGCTGGAGTCCTTTCCTTTTCCGA	2922	1	8	+
										TCTGCTGGAGTCCTTTCCTTTTCCGATT	2922	1	8	+
										TTCCTTTTCCGATTTTTGAATGTAGTGTT	2936	1	7	+
										TTCCTTTTCCGATTTTTGAATGTAGTGT	2936	0.5	7	+
										TCCTTTTCCGATTTTTGAATGTAGTGTTGGC	2937	1.5	6	+
										TGTTGGCTTTTGGTTTGTGGTTGCCCTGT	2961	1	4	+
										TGTTATTATGTTAACCCCTTCGTTTGTCTGC	2992	4.5	4	+
										TTATGTTAACCCCTTCGTTTGTCTGCTCAC	2997	1	4	+
										TAACCCCTTCGTTTGTCTGCTCACTTTAGC	3003	1	4	+
										TTACATAGGACCAAACGCGTCATTGAAA	3040	1	5	+
										TTACATAGGACCAAACGCGTCATTGAAAC	3040	2	5	+
										TAGGACCAAACGCGTCATTGAAACAAGAC	3045	1	4	+
										CGCGTCATTGAAACAAGACAAAGGATCT	3055	1	4	+
										TCCATTCCTCGCCCTCATTGTATGATTTGA	3092	2	8	+
										TCCTCGCCCTCATTGTATGATTTGATGTAGT	3097	1	8	+
										CTCGCCCTCATTGTATGATTTGATGTAGT	3099	1	8	+
										TCATTGTATGATTTGATGTAGTTTATTTC	3106	2	8	+
										TTGTATGATTTGATGTAGTTTATTTC	3109	1	8	+
										TTGTATGATTTGATGTAGTTTATTTCAT	3109	1	8	+
										TTTTTTGAATTGGAGAACCCTTAGAGTATT	3221	1	3	+
										TGAATTGGAGAACCCTTAGAGTATTTCTTTC	3226	1	4	+
										TTAGAGTATTTCTTTCAGAATGGGT	3241	1	6	+
										TTAGAGTATTTCTTTCAGAATGGGTTTTGT	3241	3	5	+
										TAGAGTATTTCTTTCAGAATGGGTTTTGTA	3242	0.5	5	+
										TTTCTTTCAGAATGGGTTTTGTATTGCAGT	3249	0.5	7	+
										TTTCAGAATGGGTTTTGTATTGCAGTAC	3253	2	7	+
										TTCAGAATGGGTTTTGTATTGCAGTA	3254	1	7	+
										TGAAAGAGTACTGCAATACAAAACCCATTCTGAA	3254	1	7	-
										TGGGTTTTGTATTGCAGTACTCTTTCAGTGT	3261	2	7	+
										TTTGTATTGCAGTACTCTTTCAGTGTTGGT	3266	1	8	+
										TTGTATTGCAGTACTCTTTCAGTGTTGGT	3267	1	8	+
										TGTATTGCAGTACTCTTTCAGTGTT	3268	0.5	8	+
										GTATTGCAGTACTCTTTCAGTGTTGGTTTGT	3269	1	8	+
										TATTGCAGTACTCTTTCAGTGTTGGTTTGT	3270	1.5	9	+
										TTGCAGTACTCTTTCAGTGTTGGT	3272	1	9	+
										TTGCAGTACTCTTTCAGTGTTGGTTTGTTGG	3272	3	7	+
										TGCAGTACTCTTTCAGTGTTGGTTTGTTGG	3273	5	7	+
										TGCAGTACTCTTTCAGTGTTGGTTTGTTGGA	3273	5.5	7	+
										GCAGTACTCTTTCAGTGTTGGTTTGTTGGA	3274	16	7	+
										GCAGTACTCTTTCAGTGTTGGTTTGTTGG	3274	21.5	7	+
										CAGTACTCTTTCAGTGTTGGTTTGTTGGA	3275	3	7	+
										AGTACTCTTTCAGTGTTGGTTTGTTGGAGA	3276	2	7	+
										TACTCTTTCAGTGTTGGTTTGTTGGAGAAA	3278	1	7	+
										TACTCTTTCAGTGTTGGTTTGTTGGAGAA	3278	2.5	7	+
										TACTCTTTCAGTGTTGGTTTGTTGG	3278	1	7	+
										TACTCTTTCAGTGTTGGTTTGTTGGAGA	3278	2.5	7	+
										TTTCAGTGTTGGTTTGTTGGAGAAATTCTT	3283	1.5	7	+
										TTTCAGTGTTGGTTTGTTGGAGAAATTC	3283	1	7	+
										TTCAGTGTTGGTTTGTTGGAGAAATTCT	3284	1	7	+
										TGTTGGTTTGTTGGAGAAATTCTTGCTTTC	3289	2	4	+
										GAGAAATTCTTGCTTTCCCCTTCGATTT	3302	1	4	+
										TTGCTTTCCCCTTCGATTTGAAATGATAGT	3311	1	4	+
										TGCTTTCCCCTTCGATTTGAAATGATAG	3312	0.5	4	+
										TTTCCCCTTCGATTTGAAATGATAGTCTTGC	3315	1	8	+
										TTCCCCTTCGATTTGAAATGATAGTCTTGC	3316	1	8	+
										TTCGATTTGAAATGATAGTCTTGCTGGAT	3322	1	8	+
										TCGATTTGAAATGATAGTCTTGCTGGATAGG	3323	1.5	8	+
										CGATTTGAAATGATAGTCTTGCTGGATAGG	3324	1	8	+
										TTTGAAATGATAGTCTTGCTGGATAGGGTA	3327	2	9	+
										TTTGAAATGATAGTCTTGCTGGATAGGGT	3327	2.5	9	+
										TTGAAATGATAGTCTTGCTGGATAGGGTA	3328	1	9	+
										TGATAGTCTTGCTGGATAGGGTAT	3334	1	9	+
										TTTTTTGAATTGGAGAACCCTTAGAGTATT	3825	1	3	+
										TGAATTGGAGAACCCTTAGAGTATTTCTTTC	3830	1	4	+
										TTAGAGTATTTCTTTCAGAATGGGT	3845	1	6	+
										TTAGAGTATTTCTTTCAGAATGGGTTTTGT	3845	3	5	+
										TAGAGTATTTCTTTCAGAATGGGTTTTGTA	3846	0.5	5	+
										TTTCTTTCAGAATGGGTTTTGTATTGCAGT	3853	0.5	7	+
										TTTCAGAATGGGTTTTGTATTGCAGTAC	3857	2	7	+
										TTCAGAATGGGTTTTGTATTGCAGTA	3858	1	7	+
										TGAAAGAGTACTGCAATACAAAACCCATTCTGAA	3858	1	7	-
										TGGGTTTTGTATTGCAGTACTCTTTCAGTGT	3865	2	7	+
										TTTGTATTGCAGTACTCTTTCAGTGTTGGT	3870	1	8	+
										TTGTATTGCAGTACTCTTTCAGTGTTGGT	3871	1	8	+
										TGTATTGCAGTACTCTTTCAGTGTT	3872	0.5	8	+
										GTATTGCAGTACTCTTTCAGTGTTGGTTTGT	3873	1	8	+
										TATTGCAGTACTCTTTCAGTGTTGGTTTGT	3874	1.5	9	+
										TTGCAGTACTCTTTCAGTGTTGGT	3876	1	9	+
										TTGCAGTACTCTTTCAGTGTTGGTTTGTTGG	3876	3	7	+
										TGCAGTACTCTTTCAGTGTTGGTTTGTTGG	3877	5	7	+
										TGCAGTACTCTTTCAGTGTTGGTTTGTTGGA	3877	5.5	7	+
										GCAGTACTCTTTCAGTGTTGGTTTGTTGGA	3878	16	7	+
										GCAGTACTCTTTCAGTGTTGGTTTGTTGG	3878	21.5	7	+
										CAGTACTCTTTCAGTGTTGGTTTGTTGGA	3879	3	7	+
										AGTACTCTTTCAGTGTTGGTTTGTTGGAGA	3880	2	7	+
										TACTCTTTCAGTGTTGGTTTGTTGGAGAAA	3882	1	7	+
										TACTCTTTCAGTGTTGGTTTGTTGGAGAA	3882	2.5	7	+
										TACTCTTTCAGTGTTGGTTTGTTGG	3882	1	7	+
										TACTCTTTCAGTGTTGGTTTGTTGGAGA	3882	2.5	7	+
										TTTCAGTGTTGGTTTGTTGGAGAAATTCTT	3887	1.5	7	+
										TTTCAGTGTTGGTTTGTTGGAGAAATTC	3887	1	7	+
										TTCAGTGTTGGTTTGTTGGAGAAATTCT	3888	1	7	+
										TGTTGGTTTGTTGGAGAAATTCTTGCTTTC	3893	2	4	+
										GAGAAATTCTTGCTTTCCCCTTCGATTT	3906	1	4	+
										TTGCTTTCCCCTTCGATTTGAAATGATAGT	3915	1	4	+
										TGCTTTCCCCTTCGATTTGAAATGATAG	3916	0.5	4	+
										TTTCCCCTTCGATTTGAAATGATAGTCTTGC	3919	1	8	+
										TTCCCCTTCGATTTGAAATGATAGTCTTGC	3920	1	8	+
										TTCGATTTGAAATGATAGTCTTGCTGGAT	3926	1	8	+
										TCGATTTGAAATGATAGTCTTGCTGGATAGG	3927	1.5	8	+
										CGATTTGAAATGATAGTCTTGCTGGATAGG	3928	1	8	+
										TTTGAAATGATAGTCTTGCTGGATAGGGTA	3931	2	9	+
										TTTGAAATGATAGTCTTGCTGGATAGGGT	3931	2.5	9	+
										TTGAAATGATAGTCTTGCTGGATAGGGTA	3932	1	9	+
										TGATAGTCTTGCTGGATAGGGTATTTGG	3938	1	8	+
										TGATAGTCTTGCTGGATAGGGTAT	3938	1	9	+
										TAGTCTTGCTGGATAGGGTATTTGGA	3941	2	8	+
										TTCTTTCTTTCAGTGTTTTCAATGGGTCTC	3983	1	3	+
										TGGCCTGGAGTGTCTCTGTAGAGAAAAC	4025	0.5	2	+
										TGCTGATAACCTTATTGGGGTTCCCTCA	4053	1	10	+
										TGCTGATAACCTTATTGGGGTTCCCTCATC	4053	1	8	+
										TGATAACCTTATTGGGGTTCCCTCATC	4056	3	8	+
										TGATAACCTTATTGGGGTTCCCTCATCATGA	4056	1.5	8	+
										TAACCTTATTGGGGTTCCCTCATCATGAA	4059	1	8	+
										TATTGGGGTTCCCTCATCATGAATGCCTTGC	4065	1	7	+
										TTGGGGTTCCCTCATCATGAATGCCTTGC	4067	1	7	+
										TCATCATGAATGCCTTGCTTTTCTCTTGC	4078	2	5	+
										TCCCTTTCTGTTTACCTTTGGCCATATTGA	4121	1	5	+
										TGGCCATATTGATCAGCATAGGTCT	4139	1	3	+
										ATAGGTCTTGCTGCGTGCCTGTTTGGGTTC	4156	1	7	+
										TAGGTCTTGCTGCGTGCCTGTTTGGGT	4157	1	7	+
										TAGGTCTTGCTGCGTGCCTGTTTGG	4157	2	7	+
										TAGGTCTTGCTGCGTGCCTGTTTGGGTTC	4157	69	7	+
										TCTTGCTGCGTGCCTGTTTGGGTTCAAC	4161	1	7	+
										TTGCTGCGTGCCTGTTTGGGTTCAACTTGT	4163	2	7	+
										TGCTGCGTGCCTGTTTGGGTTCAACTTGT	4164	1	7	+
										TGCGTGCCTGTTTGGGTTCAACTTGTTTGG	4167	2	7	+
										TGCCTGTTTGGGTTCAACTTGTTTGGGGCTC	4171	1	9	+
										TTCCCGTATCTTGCTATCACTCTCCTGTA	4209	3.5	6	+
										TCCCGTATCTTGCTATCACTCTCCTGTA	4210	1	6	+
										TATCACTCTCCTGTAGTTGTTGCTTTAAA	4223	4.5	5	+
										TATCACTCTCCTGTAGTTGTTGCTTTA	4223	0.5	5	+
										TATCACTCTCCTGTAGTTGTTGCTTTAAAA	4223	2	5	+
										TCTCCTGTAGTTGTTGCTTTAAAACCTCGAT	4229	1	5	+
										TGTAGTTGTTGCTTTAAAACCTCGA	4234	0.5	5	+
										TGTAGTTGTTGCTTTAAAACCTCGATTGCA	4234	1	5	+
										TAGTTGTTGCTTTAAAACCTCGATTGC	4236	3.5	5	+
										TAGTTGTTGCTTTAAAACCTCGATTGCAGG	4236	3	5	+
										TAGTTGTTGCTTTAAAACCTCGATTGCAGGAC	4236	4	5	+
										TAGTTGTTGCTTTAAAACCTCGATTGCAGGA	4236	36.5	5	+
										TGTTGCTTTAAAACCTCGATTGCAGGACTC	4240	0.5	7	+
										TGTTGCTTTAAAACCTCGATTGCAGGACTCC	4240	1	7	+
										TGCTTTAAAACCTCGATTGCAGGACTCCC	4243	1	8	+
										TTAAAACCTCGATTGCAGGACTCCCTGTTG	4247	2	5	+
										TTAAAACCTCGATTGCAGGACTCCCTGTT	4247	1	5	+
										TTAAAACCTCGATTGCAGGACTCCCTGTTGT	4247	3	5	+
										TAAAACCTCGATTGCAGGACTCCCTGTTGT	4248	36	5	+
										TAAAACCTCGATTGCAGGACTCCCTGTTG	4248	6.5	5	+
										TAAAACCTCGATTGCAGGACTCCCTGTT	4248	1	5	+
										TAAAACCTCGATTGCAGGACTCCCTG	4248	1	8	+
										TCCCTGTTGTGGTGCCCTGGAAACTGGC	4268	1	4	+
										TGCCCTGGAAACTGGCCATGGCCCCTGCCC	4280	1	3	+
										GCCAAAGGGAGGGTCTGGTCCTTGTGGC	4320	2	9	-
										CAGCCAAAGGGAGGGTCTGGTC	4328	1	12	-
										CCTCATGTCATCAGCCAAAGGGAGGGTC	4333	1	12	-
										TCCCTTTGGCTGATGACATGAGGAGA	4338	1	11	+
										TCCCTTTGGCTGATGACATGAGGAGATTT	4338	1	11	+
										TTTGGCTGATGACATGAGGAGATTTCCCCC	4342	1	3	+
										TTTGGCTGATGACATGAGGAGATTTCCC	4342	0.5	7	+
										TTTGGCTGATGACATGAGGAGATTTCCCCCCA	4342	1	3	+
										TTGGCTGATGACATGAGGAGATTTCCCCC	4343	1	3	+
										TTGGCTGATGACATGAGGAGATTTCCCCCC	4343	4	3	+
										TGGCTGATGACATGAGGAGATTTCCCC	4344	1	3	+
										TGGCTGATGACATGAGGAGATTTCCCCC	4344	3	3	+
										TGGCTGATGACATGAGGAGATTTCCCCCCA	4344	0.5	3	+
										TGGCTGATGACATGAGGAGATTTCCCCCC	4344	1	3	+
										GCTGATGACATGAGGAGATTTCCCCCCAGA	4346	1	3	+
										TGATGACATGAGGAGATTTCCCCCCAGAT	4348	0.5	3	+
										TGACATGAGGAGATTTCCCCCCAGATGGCC	4351	2	3	+
										TGACATGAGGAGATTTCCCCCCAGATGGCCC	4351	4	3	+
										GACATGAGGAGATTTCCC	4352	0.5	7	+
										GACATGAGGAGATTTCCCCCCAGATGGCCC	4352	1	3	+
										CTGAGCGCACTAACTCTAGGAAGTCCCAGC	4386	1	3	+
										TGAGCGCACTAACTCTAGGAAGTCCCAGCC	4387	8.5	3	+
										TGAGCGCACTAACTCTAGGAAGTCCC	4387	1	3	+
										TGAGCGCACTAACTCTAGGAAGTCCCAGC	4387	3	3	+
										TGAGCGCACTAACTCTAGGAAGTCCCAGCCA	4387	1	3	+
										TAACTCTAGGAAGTCCCAGCCACTC	4396	1	4	+
										TAACTCTAGGAAGTCCCAGCCACTCTGTTTC	4396	1.5	3	+
										TAGGAAGTCCCAGCCACTCTGTTTCTAA	4402	1	5	+
										TAGGAAGTCCCAGCCACTCTGTTTCTAAG	4402	1	4	+
										TAGGAAGTCCCAGCCACTCTGTTTCTAAGC	4402	2	4	+
										TAGGAAGTCCCAGCCACTCTGTTTCTAAGCC	4402	1	4	+
										TAGGAAGTCCCAGCCACTCTGTTTC	4402	1	5	+
										GGAAGTCCCAGCCACTCTGTTTCTAAGCCC	4404	0.5	4	+
										GGAAGTCCCAGCCACTCTGTTTCTAAGCC	4404	0.5	4	+
										CACTCTGTTTCTAAGCCCCACTGACCCCCTGA	4416	1	4	+
										TCTGTTTCTAAGCCCCACTGACCCCCTGA	4419	1	6	+
										TCTGTTTCTAAGCCCCACTGACCCCCTGAGC	4419	0.5	6	+
										TGAGCAAGACCGGCTGCCTCCAACAGGCC	4445	1	3	+
										TGCCTCCAACAGGCCTGGGTATGGGCATC	4459	1	3	+
										TTTCAGAAGATGCCCATACCCAGGCC	4470	0.5	5	-
										TGGGCATCTTCTGAAAAGGCTCAACCAAGA	4480	1	5	+
										TCTTCTGAAAAGGCTCAACCAAGACC	4486	1	5	+
										TCTTCTGAAAAGGCTCAACCAAGACCTTGAG	4486	1	5	+
										TCTTCTGAAAAGGCTCAACCAAGACCTTGA	4486	3	5	+
										TGAAAAGGCTCAACCAAGACCTTGAGAGAA	4491	0.5	5	+
										TGAAAAGGCTCAACCAAGACCTTGAGAGAAC	4491	3	5	+
										TCAACCAAGACCTTGAGAGAACACCAGAT	4500	1.5	7	+
										CCAAGACCTTGAGAGAACACCAGATGTCTA	4504	1	7	+
										GACCTTGAGAGAACACCAGATGTCTAAAGGA	4508	1	7	+
										TGAGAGAACACCAGATGTCTAAAGGAATG	4513	1	7	+
										TGAGAGAACACCAGATGTCTAAAGGAATGAG	4513	1	6	+
										TGAGAGAACACCAGATGTCTAAAGGAATGA	4513	1	7	+
										GAACACCAGATGTCTAAAGGAATGAGA	4518	1	6	+
										TGTCTAAAGGAATGAGAAAGGAAGAGGGT	4528	4	6	+
										TGTCTAAAGGAATGAGAAAGGAAGAGGGTC	4528	39.5	6	+
										TCTAAAGGAATGAGAAAGGAAGAGGGTCCC	4530	2	5	+
										TCTAAAGGAATGAGAAAGGAAGAGGGTCC	4530	3	6	+
										TAAAGGAATGAGAAAGGAAGAGGGTCC	4532	1	6	+
										TAAAGGAATGAGAAAGGAAGAGGGTCCCG	4532	1	4	+
										TAAAGGAATGAGAAAGGAAGAGGGTCCC	4532	39.5	5	+
										TAAAGGAATGAGAAAGGAAGAGGGTC	4532	2.5	6	+
										TAAAGGAATGAGAAAGGAAGAGGGTCCCGGT	4532	2	4	+
										AAGGAATGAGAAAGGAAGAGGGTCC	4534	1	6	+
										TGAGAAAGGAAGAGGGTCCCGGTTAGG	4540	1	4	+
										TGAGAAAGGAAGAGGGTCCCGGTTAGGGGT	4540	7	4	+
										GTCCCGGTTAGGGGTGTGCTGGTGCAGCCC	4555	1	4	+
										TCCCACACCAGCTCTCTTGGGCCCTGTTGGT	4637	1	6	+
										TGTTGGTACATATGTCCCTTCTCGGCC	4661	1	3	+
										TTGGTACATATGTCCCTTCTCGGCCTTGG	4663	1	3	+
										TAGATTGAAACCTGCGATTGTCCTGAGGG	4749	1	3	+
										TAGATTGAAACCTGCGATTGTCCTGAGGGT	4749	1	2	+
										TGAAACCTGCGATTGTCCTGAGGGTCGGT	4754	1	2	+
										AAACCTGCGATTGTCCTGAGGGTCGGTCA	4756	1	2	+
										GAGCTTCCTCCATCAGGACGCCCGTGC	4790	1	6	+
										TCCTCCATCAGGACGCCCGTGCCTGCCTGC	4795	1	7	+
										TGCCTGCCTGCATGGCTTACACAGGCTC	4814	1	8	+
										TGGGAAGTTCCAAACCCTGGCATCCCATGG	4847	1	3	-
										TGCCAGGGTTTGGAACTTCCCAGAAGTAC	4855	1	3	+
										CTCAGTTGTACTTCTGGGAAGTTCCAAACCC	4860	1	3	-
										TTTGGAACTTCCCAGAAGTACAACTGAGTGA	4863	0.5	7	+
										TTGGAACTTCCCAGAAGTACAACTGAGTG	4864	0.5	7	+
										TTGGAACTTCCCAGAAGTACAACTGAGTGA	4864	7	7	+
										TGGAACTTCCCAGAAGTACAACTGAGTGA	4865	8.5	7	+
										TGGAACTTCCCAGAAGTACAACTGAGTGAC	4865	26	7	+
										TGGAACTTCCCAGAAGTACAACTGAGTGACC	4865	16.5	6	+
										TGGAACTTCCCAGAAGTACAACTGAGT	4865	1	7	+
										GAACTTCCCAGAAGTACAACTGAGTGACC	4867	3	6	+
										GAACTTCCCAGAAGTACAACTGAGTGACCGT	4867	2.5	5	+
										GAACTTCCCAGAAGTACAACTGAGTGAC	4867	1	7	+
										GAACTTCCCAGAAGTACAACTGAGTGACCG	4867	2	5	+
										TTCCCAGAAGTACAACTGAGTGACCGTGC	4871	2	5	+
										TTCCCAGAAGTACAACTGAGTGACCGTGCA	4871	1	5	+
										TCCCAGAAGTACAACTGAGTGACCGTGCA	4872	21	5	+
										TCCCAGAAGTACAACTGAGTGACCGTGCAT	4872	1	5	+
										CCCAGAAGTACAACTGAGTGACCGTGCA	4873	1	5	+
										CAGAAGTACAACTGAGTGACCGTGC	4875	1	5	+
										GAAGTACAACTGAGTGACCGTGCATGGCA	4877	1	6	+
										GAAGTACAACTGAGTGACCGTGCATGGC	4877	0.5	6	+
										AGTACAACTGAGTGACCGTGCATGGCAGA	4879	1	7	+
										GTACAACTGAGTGACCGTGCATGGCAGA	4880	1	7	+
										TACAACTGAGTGACCGTGCATGGCAGAGAC	4881	1	7	+
										TGCATGGCAGAGACTCAGCTCTGACCTAGC	4897	1	3	+
										TCTGACCTAGCTCTGTTGCTTGCAGCCTA	4916	16	8	+
										TCTGACCTAGCTCTGTTGCTTGCAGCCTAA	4916	3	8	+
										TCTGACCTAGCTCTGTTGCTTGCA	4916	1	8	+
										TCTGACCTAGCTCTGTTGCTTGCAG	4916	1	8	+
										TCTGACCTAGCTCTGTTGCTTGCAGCC	4916	1	8	+
										TGACCTAGCTCTGTTGCTTGCAGCCTAAG	4918	0.5	8	+
										TGACCTAGCTCTGTTGCTTGCAGCCTAAGT	4918	112	8	+
										TGACCTAGCTCTGTTGCTTGCAGCC	4918	1	8	+
										TGACCTAGCTCTGTTGCTTGC	4918	0.5	8	+
										TGACCTAGCTCTGTTGCTTGCAGCCTA	4918	2	8	+
										TGACCTAGCTCTGTTGCTTGCAGCCTAAGTC	4918	1	8	+
										ACCTAGCTCTGTTGCTTGCAGCCTA	4920	1	8	+
										ACCTAGCTCTGTTGCTTGCAGCCTAAGTC	4920	1	8	+
										CTAGCTCTGTTGCTTGCAGCCTAAGTCCC	4922	1	8	+
										TAGCTCTGTTGCTTGCAGCCTAAGTCCCC	4923	4.5	8	+
										TAGCTCTGTTGCTTGCAGCCTAAGTCC	4923	1	8	+
										TAGCTCTGTTGCTTGCAGCCTAAGTCCC	4923	1	8	+
										TGTTGCTTGCAGCCTAAGTCCCCTGTCCT	4929	1	8	+
										TGTTGCTTGCAGCCTAAGTCCCCTGTC	4929	1	8	+
										TGTTGCTTGCAGCCTAAGTCCCCTGTCCTC	4929	1	8	+
										TGCTTGCAGCCTAAGTCCCCTGTCCTCCGG	4932	1	5	+
										ATCTTCACCAATATCACCTGCTTCTCCCAT	5068	1	8	+
										ATCTTCACCAATATCACCTGCTTCTCCC	5068	1.5	8	+
										TCTTCACCAATATCACCTGCTTCTCCCATG	5069	6	8	+
										TCTTCACCAATATCACCTGCTTCTCCCA	5069	1	8	+
										TCTTCACCAATATCACCTGCTTCTCCC	5069	1	8	+
										TCTTCACCAATATCACCTGCTTCTCCCATGG	5069	3.5	8	+
										TCTTCACCAATATCACCTGCTTCTCC	5069	1	8	+
										TCACCAATATCACCTGCTTCTCCCATGGGAC	5072	1	9	+
										TCACCAATATCACCTGCTTCTCCCATGGGA	5072	1	9	+
										ACCAATATCACCTGCTTCTCCCATGGGAC	5074	2	9	+
										ACCAATATCACCTGCTTCTCCCATGGGACC	5074	3	9	+
										CCAATATCACCTGCTTCTCCCATGGGACC	5075	1	9	+
										CAATATCACCTGCTTCTCCCATGGGAC	5076	1	9	+
										TATCACCTGCTTCTCCCATGGGACCA	5079	0.5	4	+
										ATGAGATCCAGAAGCACATGCCTCTC	5105	1	9	+
										ATGAGATCCAGAAGCACATGCCTCTCC	5105	3	9	+
										ATGAGATCCAGAAGCACATGCCTCTCCC	5105	2	9	+
										ATGAGATCCAGAAGCACATGCCTC	5105	1	9	+
										ATGAGATCCAGAAGCACATGCCTCTCCCTGA	5105	0.5	9	+
										TGAGATCCAGAAGCACATGCCTCTCCCTGA	5106	49.5	9	+
										TGAGATCCAGAAGCACATGCCTCTCC	5106	6	9	+
										TGAGATCCAGAAGCACATGCCTCTC	5106	3	9	+
										TGAGATCCAGAAGCACATGCCTCTCCCTG	5106	2	9	+
										TGAGATCCAGAAGCACATGCCTCTCCCT	5106	2.5	9	+
										TGAGATCCAGAAGCACATGCCTCTCCCTGAGC	5106	1	8	+
										TGAGATCCAGAAGCACATGCCTCTCCC	5106	19.5	9	+
										GAGATCCAGAAGCACATGCCTCTCCCTGAGC	5107	2	9	+
										GAGATCCAGAAGCACATGCCTCTCCCTGA	5107	2	10	+
										GAGATCCAGAAGCACATGCCTCTCCCT	5107	1	10	+
										GAGATCCAGAAGCACATGCCTCTCCC	5107	5	10	+
										AGATCCAGAAGCACATGCCTCTCCCTGAGC	5108	1	9	+
										AGATCCAGAAGCACATGCCTCTCCCTGA	5108	1	10	+
										TCCAGAAGCACATGCCTCTCCCT	5111	1	10	+
										TCGCAGTCTCTGCAGGCTGCTGGCTCT	5170	1	8	+
										TCGCAGTCTCTGCAGGCTGCTGGCTCTCCTG	5170	1	8	+
										TGGGCCTGGCACAGGCTTTGTGCCCCCAGA	5199	2	8	+
										TGCTGCTGTTCATGCTCGAGGTCCTGCAGC	5239	1	6	+
										TGCTGTTCATGCTCGAGGTCCTGCAGCAG	5242	1	6	+
										TCCTGCAGCAGGCCTGGTGCAGACCCCCCA	5260	1	3	+
										TGCAGCAGGCCTGGTGCAGACCCCCC	5263	0.5	9	+
										CTCCTGTCTCTGCCTCAGACTCCAGTCTCC	5300	1	8	+
										TGTCTCTGCCTCAGACTCCAGTCTCCA	5304	1	8	+
										TGTCTCTGCCTCAGACTCCAGTCTCC	5304	1.5	8	+
										TCTGCCTCAGACTCCAGTCTCCATTTGGCAA	5308	1	8	+
										TCTGCCTCAGACTCCAGTCTCCATTTGGCA	5308	2	8	+
										TGCCTCAGACTCCAGTCTCCATTTGGCAAA	5310	1	8	+
										TGCCTCAGACTCCAGTCTCCATTTGGC	5310	1	8	+
										TGCCTCAGACTCCAGTCTCCATTTGGCA	5310	1	8	+
										TGCCTCAGACTCCAGTCTCCATTTGGCAAAC	5310	1	7	+
										TCCAGTCTCCATTTGGCAAACAGCCACCCCTC	5320	1	4	+
										TCTCCATTTGGCAAACAGCCACCCCTCCCC	5325	2	4	+
										TCTCCATTTGGCAAACAGCCACCCCTCC	5325	1	4	+
										TCCCCCACCAGCTCCATCAGCTGTCCAGGG	5350	1	2	+
										TCCTGTGCAACAGTGGCCACCCCATGAAC	5394	0.5	1	+
										TGAACCAAGCCTGCAATCTCCAATAAC	5418	1	1	+
										TGAACCAAGCCTGCAATCTCCAATAACCAAA	5418	1	1	+
										ACCAAGCCTGCAATCTCCAATAACCAAAGG	5421	0.5	6	+
										TGCAATCTCCAATAACCAAAGGAAAGTCTCC	5429	1	6	+
										ATCTCCAATAACCAAAGGAAAGTCTCCTCC	5433	1	6	+
										TCTCCAATAACCAAAGGAAAGTCTCCTCCTG	5434	1	6	+
										TCTCCAATAACCAAAGGAAAGTCTCCTCC	5434	2.5	6	+
										TCCAATAACCAAAGGAAAGTCTCCTCCT	5436	1	6	+
										TCCAATAACCAAAGGAAAGTCTCCTC	5436	1	6	+
										TCCAATAACCAAAGGAAAGTCTCCTCCTGC	5436	7	6	+
										TAACCAAAGGAAAGTCTCCTCCTGCTGCTGCC	5441	1	7	+
										TAACCAAAGGAAAGTCTCCTCCTGCTGCT	5441	3	7	+
										TAACCAAAGGAAAGTCTCCTCCTGCTGCTGC	5441	1	7	+
										TAACCAAAGGAAAGTCTCCTCCTGCTGC	5441	1	7	+
										ACCAAAGGAAAGTCTCCTCCTGCTGC	5443	1	7	+
										AAAGGAAAGTCTCCTCCTGCTGCTGC	5446	1	7	+
										TGTCATCCGTCCTTCCTTCTTCTG	5494	0.5	2	+
										TGAGAGGGAGAGTGTCCCAGGAGGA	5560	1	10	+
										TGAGAGGGAGAGTGTCCCAGGAGGAAGGT	5560	2	10	+
										TCCCTTGAGACTCCTTCCTGCCCTGGGAGT	5637	1	9	+
										AGGGAATCGGTCAGCTCCAGCTGCCATCACC	5681	1	5	+
										TAACAAGAATGTATCAACTCACCGTTTC	5737	1	4	+
										TTCTGAGATCCCGGTATAAACAAGCTGGGT	5776	1	5	+
										TGAGGCCTCTCTCCTTGGATTCCAGATGC	5812	0.5	9	+
										TGAGGCCTCTCTCCTTGGATTCCAGATGCC	5812	2	9	+
										TCCTTGGATTCCAGATGCCCATCTCCGGCCT	5823	1	6	+
										TTGGATTCCAGATGCCCATCTCCGGCCTGC	5826	2	6	+
										TGGATTCCAGATGCCCATCTCCGGCCTGCGC	5827	1	6	+
										TCAGCTCCCTCTGTGGGACTCAGGGTCTA	5865	1	7	+
										TGTGGGACTCAGGGTCTAAATTTGCCCT	5876	0.5	5	+
										TGTGGGACTCAGGGTCTAAATTTGCCCTTTC	5876	2.5	3	+
										TGGGACTCAGGGTCTAAATTTGCCCTTTC	5878	1.5	3	+
										TGGGACTCAGGGTCTAAATTTGCCCTTTCT	5878	1	3	+
										TCCTATTGTATTCGGGGCCACCTTAGTGA	5921	4	6	+
										TTGTATTCGGGGCCACCTTAGTGACCTGATT	5926	0.5	7	+
										TAGTGACCTGATTTCAGCTCTTTCTGTAC	5944	0.5	9	+
										TAGTGACCTGATTTCAGCTCTTTCTGTACA	5944	1	9	+
										TAGTGACCTGATTTCAGCTCTTTCTGTACAA	5944	1	9	+
										TGACCTGATTTCAGCTCTTTCTGTAC	5947	1	9	+
										TGACCTGATTTCAGCTCTTTCTGTACAAACT	5947	3	6	+
										TGACCTGATTTCAGCTCTTTCTGTACAAA	5947	1.5	9	+
										TGACCTGATTTCAGCTCTTTCTGTACAAAC	5947	1	6	+
										TGACCTGATTTCAGCTCTTTCTGTACAA	5947	1	9	+
										GCTCTTTCTGTACAAACTCTGCTGCAGG	5960	1	6	+
										TTTCTGTACAAACTCTGCTGCAGGGCTTGC	5964	1	6	+
										TCTGTACAAACTCTGCTGCAGGGCTTGCGG	5966	1	4	+
										TGCTGCAGGGCTTGCGGTGGTGTTGCCC	5979	1	3	+
										TGCGGTGGTGTTGCCCTGGAACTGAAC	5991	1	3	+
										TGGTGTTGCCCTGGAACTGAACCCGAGAAG	5996	1	3	+
										TGGTGTTGCCCTGGAACTGAACCCGA	5996	1	3	+
										TGGTGTTGCCCTGGAACTGAACCCGAGAA	5996	1	3	+
										TGGTGTTGCCCTGGAACTGAACCCGAG	5996	1	3	+
										TGGTGTTGCCCTGGAACTGAACCCGAGA	5996	8	3	+
										TGCCCTGGAACTGAACCCGAGAAGGAAC	6002	1	9	+
										TGGAACTGAACCCGAGAAGGAACCAGGAGT	6007	8	5	+
										AACTGAACCCGAGAAGGAACCAGGAGTGT	6010	1	5	+
										TGAACCCGAGAAGGAACCAGGAGTGTTCA	6013	1	5	+
										TGAACCCGAGAAGGAACCAGGAGTGTTCAGG	6013	1	5	+
										ACCCGAGAAGGAACCAGGAGTGTTCAGGTTC	6016	1	5	+
										GAGAAGGAACCAGGAGTGTTCAGGTTCGA	6020	1	6	+
										TCCCTGGCCTCGCTCAGGAAGGGAAGGAT	6049	1	8	+
										GCCTCGCTCAGGAAGGGAAGGATCCAAT	6055	1	9	+
										GCCTCGCTCAGGAAGGGAAGGATCCAATGT	6055	0.5	8	+
										CTCGCTCAGGAAGGGAAGGATCCAATGTGG	6057	1	8	+
										TCGCTCAGGAAGGGAAGGATCCAATGT	6058	0.5	8	+
										GCTCAGGAAGGGAAGGATCCAATGTGGCC	6060	1	8	+
										TCCAATGTGGCCATGAGCTGTGGTGTAGGT	6077	1	11	+
										TCCAATGTGGCCATGAGCTGTGGTGTAGGTC	6077	1	10	+
										TGTGGCCATGAGCTGTGGTGTAGGTCTC	6082	1	14	+
										TGAGCTGTGGTGTAGGTCTCAGACCCGGCT	6090	1	25	+
										CTGTGGTGTAGGTCTCAGACCCGGCTTGGATGT	6094	1	9	+
										TGTGGTGTAGGTCTCAGACCCGGCTTGGA	6095	1	14	+
										TGTAGGTCTCAGACCCGGCTTGGATGTGGC	6100	1	9	+
										GTAGGTCTCAGACCCGGCTTGGATGTGGCA	6101	6	9	+
										GTAGGTCTCAGACCCGGCTTGGATGTGGC	6101	1	9	+
										GTAGGTCTCAGACCCGGCTTGGATGTGG	6101	1	9	+
										TAGGTCTCAGACCCGGCTTGGATGTGGCAT	6102	9	9	+
										TAGGTCTCAGACCCGGCTTGGATGT	6102	0.5	9	+
										TAGGTCTCAGACCCGGCTTGGATGTGG	6102	2	9	+
										TAGGTCTCAGACCCGGCTTGGATGTGGCA	6102	32	9	+
										TAGGTCTCAGACCCGGCTTGGATGTGGC	6102	6	9	+
										TAGGTCTCAGACCCGGCTTGGATGTGGCATT	6102	1	9	+
										AGGTCTCAGACCCGGCTTGGATGTGGCA	6103	1	9	+
										TCTCAGACCCGGCTTGGATGTGGCAT	6106	1	9	+
										TCAGACCCGGCTTGGATGTGGCATTGC	6108	1	9	+
										TTGGATGTGGCATTGCGGTGGCTGTGGT	6119	1	5	+
										TGCCAAGCCTGGGAACTTCCATATGCCGCC	6192	1	8	+
										CAAGCCTGGGAACTTCCATATGCCGCCCC	6195	1	8	+
										TGGGAACTTCCATATGCCGCCCCAGCAGC	6201	1	7	+
										TCCAAACAAACAAACGTAGGCAATGGAAAGA	6234	1	5	+
										TCCACCTAAGGTCATGTTCGGAGGTC	6280	1	3	+
										TCCACCTAAGGTCATGTTCGGAGGTCCTGG	6280	1	2	+
										TCGGAGGTCCTGGGGGAGAAGCCTT	6297	1	2	+
										TCGGAGGTCCTGGGGGAGAAGCCTTCCA	6297	1	2	+
										TGGGGGAGAAGCCTTCCACATATGAACTTCGG	6307	1	6	+
										TAGCCCCTTTTGGCAGGTGTCTCCAGT	6351	1	8	+
										TTGGCAGGTGTCTCCAGTGCCAGGGATGA	6360	0.5	8	+
										TCCAGTGCCAGGGATGAAGGGTCTT	6372	1	8	+
										TCCAGTGCCAGGGATGAAGGGTCTTTTGT	6372	1	6	+
										TGTAAAGTAAAGGAACATCAGTCCTGGGGT	6398	2	3	+
										AAGGAACATCAGTCCTGGGGTTGGGATGA	6407	1	7	+
										GGAACATCAGTCCTGGGGTTGGGATGA	6409	1	7	+
										TCAGTCCTGGGGTTGGGATGAAGGAGGATC	6415	0.5	7	+
										TCCTGGGGTTGGGATGAAGGAGGATCGA	6419	1	7	+
										TGGGATGAAGGAGGATCGACTCCCCAAAGT	6428	1.5	8	+
										GATGAAGGAGGATCGACTCCCCAAAGTGA	6431	1	8	+
										TGAAGGAGGATCGACTCCCCAAAGTGA	6433	1	8	+
										TGAAGGAGGATCGACTCCCCAAAGT	6433	1	9	+
										TCCCCAAAGTGAGGGAGGGACGTTTCCAGA	6448	1	8	+
										GACGTTTCCAGAGTGCAGGGCACTCGAGC	6466	1	9	+
										TTCCAGAGTGCAGGGCACTCGAGCCGGA	6471	1.5	8	+
										TGTGAGATGAGGTCCAGGCCTCACAGC	6620	1	7	+
										TGTGAGATGAGGTCCAGGCCTCACAGCAC	6620	1	7	+
										TGAGATGAGGTCCAGGCCTCACAGC	6622	1	7	+
										TCACAGCACTCTGCTCCTACATTGGATTCCC	6640	1.5	8	+
										TCTGCTCCTACATTGGATTCCCAGCACCCT	6649	1	9	+
										TGCTCCTACATTGGATTCCCAGCACCC	6651	1	9	+
										TGCTCCTACATTGGATTCCCAGCACCCTC	6651	2.5	9	+
										TACATTGGATTCCCAGCACCCTCTTTC	6657	2	9	+
										TACATTGGATTCCCAGCACCCTCTTTCAGCA	6657	3	8	+
										TGAACACCTGCCTTCGGTCCAAGGGCC	6761	1	8	+
										TGAACACCTGCCTTCGGTCCAAGGG	6761	2	8	+
										CTGGCCCAAGGGGTCCACACCTCCAGCA	6797	1	7	+
										TTGGAGCCTGATGTCTCCTTTTCGGCTTAGC	6826	3.5	7	+
										TGGAGCCTGATGTCTCCTTTTCGGCT	6827	1	7	+
										TGATGTCTCCTTTTCGGCTTAGCTGGCTC	6834	1	5	+
										GCTGGCTCAGGCCAACCCGAGGGAGTTC	6855	0.5	7	+
										TCCTGGAAGCAGTGTTGTTGCAATCCTTC	6881	1	7	+
										TGGAAGCAGTGTTGTTGCAATCCTTCCTG	6884	1	7	+
										TGGAAGCAGTGTTGTTGCAATCCTTCCTGCCC	6884	1	7	+
										TCATGTAGCCAGCAGGATCCCGGGAAGCC	6935	1	9	+
										CTTCCTATCGTTTGCCCATTTTCTGGTGGA	7017	1	2	+
										TTCCTATCGTTTGCCCATTTTCTGGTGGAA	7018	1	2	+
										TTCCTATCGTTTGCCCATTTTCTGGTGGA	7018	1	2	+
										TCCTATCGTTTGCCCATTTTCTGGTGGAA	7019	5	2	+
										TCCTATCGTTTGCCCATTTTCTGGTGGAAT	7019	2	2	+
										TATCGTTTGCCCATTTTCTGGTGGAATAGGT	7022	1	2	+
										TCGTTTGCCCATTTTCTGGTGGAATAGGTC	7024	1	2	+
										TTGCCCATTTTCTGGTGGAATAGGTCCCG	7028	1	6	+
										TTGCCCATTTTCTGGTGGAATAGGTCC	7028	0.5	6	+
										TTTTCTGGTGGAATAGGTCCCGCTGTTATGGT	7035	1	5	+
										TTTTCTGGTGGAATAGGTCCCGCTGTTATGGTC	7035	1	5	+
										TTTTCTGGTGGAATAGGTCCCGCTGTTATG	7035	0.5	5	+
										TTTCTGGTGGAATAGGTCCCGCTGTTATGGTC	7036	2	5	+
										TTCTGGTGGAATAGGTCCCGCTGTTATGGTC	7037	1	5	+
										TTCTGGTGGAATAGGTCCCGCTGTTATGGT	7037	1	5	+
										TCTGGTGGAATAGGTCCCGCTGTTATGGTC	7038	2	5	+
										TGGTGGAATAGGTCCCGCTGTTATGGTCGT	7040	2	7	+
										TGGTGGAATAGGTCCCGCTGTTATGGTC	7040	7.5	8	+
										TGGAATAGGTCCCGCTGTTATGGTCGTGTC	7043	1	8	+
										TAGGTCCCGCTGTTATGGTCGTGTCTTGG	7048	1	8	+
										TCCCGCTGTTATGGTCGTGTCTTGGCAGT	7052	1	8	+
										TGTTATGGTCGTGTCTTGGCAGTGCCTTA	7058	1	7	+
										TATGGTCGTGTCTTGGCAGTGCCTTATTC	7061	1	8	+
										TATGGTCGTGTCTTGGCAGTGCCTTATTCCC	7061	1	8	+
										TGGTCGTGTCTTGGCAGTGCCTTATTCCCTC	7063	1	8	+
										TGGTCGTGTCTTGGCAGTGCCTTATTCCC	7063	1.5	8	+
										GTCGTGTCTTGGCAGTGCCTTATTCCCTC	7065	1	8	+
										TGGCAGTGCCTTATTCCCTCGAGACACC	7074	1	9	+
										TTATTCCCTCGAGACACCAGACTTGGGTC	7084	1	8	+
										TATTCCCTCGAGACACCAGACTTGGGTCAGA	7085	0.5	8	+
										TATTCCCTCGAGACACCAGACTTGGGTCAGAT	7085	1	8	+
										TCGAGACACCAGACTTGGGTCAGATGTGT	7092	1	8	+
										GAGACACCAGACTTGGGTCAGATGTGTGGT	7094	0.5	8	+
										TTGGGTCAGATGTGTGGTTGGCAGGTAGT	7106	1	8	+
										TCCAAACCTGTAGCTTCTTTTCACCTAGGA	7138	1.5	6	+
										TCACCTAGGAAAATGTTTCCATTTGATGA	7158	1	4	+
										CTAGGAAAATGTTTCCATTTGATGAGGTCC	7162	0.5	4	+
										TAGGAAAATGTTTCCATTTGATGAGGTC	7163	2	4	+
										TAGGAAAATGTTTCCATTTGATGAGGTCC	7163	4.5	4	+
										GGAAAATGTTTCCATTTGATGAGGTCCGTT	7165	1	4	+
										TGTTTCCATTTGATGAGGTCCGTTTTCTGTC	7171	1	4	+
										TGTTTCCATTTGATGAGGTCCGTTTTCTGT	7171	1	4	+
										TGTTTCCATTTGATGAGGTCCGTTTT	7171	2	4	+
										TTTCCATTTGATGAGGTCCGTTTTCTGTC	7173	0.5	4	+
										TTCCATTTGATGAGGTCCGTTTTCTGTCTGG	7174	1	4	+
										TTCCATTTGATGAGGTCCGTTTTCTGTC	7174	1	4	+
										TCCATTTGATGAGGTCCGTTTTCTGTCTGG	7175	2	4	+
										TTTGATGAGGTCCGTTTTCTGTCTGGGGTA	7179	7	5	+
										TTTGATGAGGTCCGTTTTCTGTCTGG	7179	1	5	+
										TTTGATGAGGTCCGTTTTCTGTCTGGGGT	7179	6.5	5	+
										TTGATGAGGTCCGTTTTCTGTCTGGGGTA	7180	1	5	+
										TGATGAGGTCCGTTTTCTGTCTGGGGT	7181	1	9	+
										TGATGAGGTCCGTTTTCTGTCTGGGGTA	7181	2	9	+
										TGAGGTCCGTTTTCTGTCTGGGGTA	7184	2	9	+
										TGTCTGGGGTAGGGTTTTGGCTGTC	7198	1	5	+
										TTTGGCTGTCATGGGGAAGA	7213	0.5	6	+
										GGGGAAGAACGCTTATCTTTTCATTGT	7225	0.5	7	+
										TTATCTTTTCATTGTTGCTGATGTTGTTGT	7237	1	7	+
										TCTTTTCATTGTTGCTGATGTTGTTGTT	7240	2	7	+
										TCTTTTCATTGTTGCTGATGTTGTTGTTG	7240	1	7	+
										TCTTTTCATTGTTGCTGATGTTGTTGTTGC	7240	0.5	7	+
										TTTCATTGTTGCTGATGTTGTTGTTGCCT	7243	2	7	+
										TTTCATTGTTGCTGATGTTGTTGTTGCC	7243	2	7	+
										TTCATTGTTGCTGATGTTGTTGTTGCCTA	7244	6.5	7	+
										TTCATTGTTGCTGATGTTGTTGTTGCCTATT	7244	1	7	+
										TTCATTGTTGCTGATGTTGTTGTTGCCT	7244	1	7	+
										TCATTGTTGCTGATGTTGTTGTTGCCTAT	7245	1	7	+
										TCATTGTTGCTGATGTTGTTGTTGCCTA	7245	2	7	+
										TTGTTGCTGATGTTGTTGTTGCCTATTC	7248	14.5	6	+
										TTGTTGCTGATGTTGTTGTTGCCTATT	7248	2	7	+
										TTGTTGCTGATGTTGTTGTTGCCTAT	7248	1	7	+
										TTGTTGCTGATGTTGTTGTTGCCTATTCC	7248	20	6	+
										TTGTTGCTGATGTTGTTGTTGCCTATTCCA	7248	3	6	+
										TGTTGCTGATGTTGTTGTTGCCTATTCCA	7249	4.5	6	+
										TGTTGCTGATGTTGTTGTTGCCTATTCC	7249	11	6	+
										TGTTGCTGATGTTGTTGTTGCCTATTCCAG	7249	1	6	+
										TGTTGCTGATGTTGTTGTTGCCTATTCCAGT	7249	2	1	+
										TGTTGCTGATGTTGTTGTTGCCTATTC	7249	3	6	+
										TTGCTGATGTTGTTGTTGCCTATTCC	7251	1	6	+
										TGCTGATGTTGTTGTTGCCTATTCCAG	7252	1	6	+
										TGCTGATGTTGTTGTTGCCTATTCCAGTGGT	7252	1	1	+
										TGCTGATGTTGTTGTTGCCTATTCC	7252	2	6	+
										TGCTGATGTTGTTGTTGCCTATTCCAGT	7252	2	1	+
										TGATGTTGTTGTTGCCTATTCCAGTGGTA	7255	3	1	+
										TGATGTTGTTGTTGCCTATTCCAGTGGT	7255	1	1	+
										TTGATGTAGTTATCTTCCGTTTGATTGAAA	7284	1	3	+
										TTGATGTAGTTATCTTCCGTTTGATTGAA	7284	1	3	+
										TGTAGTTATCTTCCGTTTGATTGAAAGGAC	7288	1	3	+
										TCTTCCGTTTGATTGAAAGGACAGTGAGGT	7296	1.5	3	+
										TGATTGAAAGGACAGTGAGGTAGCATGTTGT	7305	1	3	+
										TGTTGTGCTATTTCCTGCTGTGTCGCAA	7330	1	6	+
										TGTTGTGCTATTTCCTGCTGTGTCGCAAA	7330	5	6	+
										TGTTGTGCTATTTCCTGCTGTGTCGCA	7330	4	6	+
										TGTTGTGCTATTTCCTGCTGTGTCGC	7330	1	6	+
										TGTTGTGCTATTTCCTGCTGTGTCGCAAAGT	7330	1.5	6	+
										TTTCCTGCTGTGTCGCAAAGTGAGTCGGTC	7340	1	7	+
										TGAGTCGGTCATACATACACACACACCCC	7360	1	7	+
										TTCTATGCCCATATCGACTATCACTAACTGT	7401	3	9	+
										TATGCCCATATCGACTATCACTAACTGTGG	7404	1	6	+
										TATCGACTATCACTAACTGTGGGCTAG	7412	1	6	+
										TATCGACTATCACTAACTGTGGGCTAGAGT	7412	3	6	+
										TATCGACTATCACTAACTGTGGGCTA	7412	1	6	+
										GACTATCACTAACTGTGGGCTAGAGTTC	7416	1	6	+
										TCACTAACTGTGGGCTAGAGTTCCCTG	7421	0.5	6	+
										TCACTAACTGTGGGCTAGAGTTCCCTGGGC	7421	1	6	+
										TAACTGTGGGCTAGAGTTCCCTGGGCTCTA	7425	1	6	+
										TAACTGTGGGCTAGAGTTCCCTGGGCTCTAC	7425	1	6	+
										TGGGCTCTACCACAGGTTCCTGTTGGC	7446	1	6	+
										TGGGCTCTACCACAGGTTCCTGTTGGCCGG	7446	2	6	+
										TGGGCTCTACCACAGGTTCCTGTTGGCCGGT	7446	1	5	+
										TACCACAGGTTCCTGTTGGCCGGTCATTC	7453	1	5	+
										TGGCCGGTCATTCCATGTACTCCGTGTGC	7469	0.5	4	+
										CATGTACTCCGTGTGCAGAAGCCAGTCCC	7482	1	7	+
										TGTACTCCGTGTGCAGAAGCCAGTCCCAAACC	7484	1	6	+
										TGTACTCCGTGTGCAGAAGCCAGTCCCAAA	7484	2	7	+
										TGTACTCCGTGTGCAGAAGCCAGTCCCAAAC	7484	3	6	+
										TGTACTCCGTGTGCAGAAGCCAGTCCCAA	7484	2	7	+
										TCCTGCTGTGGACTTGGCTCCTTTGGGA	7525	1	2	+
										TCCTGCTGTGGACTTGGCTCCTTTGGGAC	7525	1	2	+
										TGCTGTGGACTTGGCTCCTTTGGGACCC	7528	1.5	2	+
										TGCTGTGGACTTGGCTCCTTTGGGACCCATC	7528	1.5	2	+
										TGCTGTGGACTTGGCTCCTTTGGGAC	7528	2.5	2	+
										TGCTGTGGACTTGGCTCCTTTGGGACCCA	7528	1	2	+
										TGCTGTGGACTTGGCTCCTTTGGGACC	7528	1	2	+
										TTGGCTCCTTTGGGACCCATCCGGTTTTC	7538	0.5	6	+
										TTGGCTCCTTTGGGACCCATCCGGTTT	7538	1	6	+
										TTTCCAAGGCTGGGAGTCTGTTTCT	7563	1	8	+
										TCCAAGGCTGGGAGTCTGTTTCTGT	7565	1	9	+
										TGGGAGTCTGTTTCTGTTCCGTGCAC	7573	1	8	+
										TTCTGTTCCGTGCACACGTTCATTTGTGTC	7584	1	7	+
										TTGTGTCCTCTCTTTCGGTTCCACTTAGA	7607	2	6	+
										TGTGTCCTCTCTTTCGGTTCCACTTAGA	7608	1	6	+
										TCCCTGTCCACCTTCACTTAGGATGATAA	7661	1	3	+
										TAGGATGATAATTTCCAGGTCCATC	7679	1	7	+
										TAGGATGATAATTTCCAGGTCCATCCTTGC	7679	21	6	+
										AGGATGATAATTTCCAGGTCCATCCTTGCTGC	7680	1	6	+
										TGATAATTTCCAGGTCCATCCTTGCTGCTG	7684	1	7	+
										AGGTCCATCCTTGCTGCTGCAGCGTT	7695	0.5	8	+
										TGCAGCGTTCATGATTCCATTCTCTTGTA	7712	2	9	+
										TGCAGCGTTCATGATTCCATTCTCTTGTATGA	7712	1	9	+
										TGATTCCATTCTCTTGTATGATTGTGTGA	7723	1.5	10	+
										TGATTCCATTCTCTTGTATGATTGTG	7723	1	10	+
										TGATTCCATTCTCTTGTATGATTGTGTGAT	7723	2.5	10	+
										TTCCATTCTCTTGTATGATTGTGTGATGTC	7726	1	7	+
										TTCCATTCTCTTGTATGATTGTGTGATGT	7726	1	10	+
										TCCATTCTCTTGTATGATTGTGTGATGTC	7727	6	7	+
										TCCATTCTCTTGTATGATTGTGTGATGTCC	7727	13	7	+
										CCATTCTCTTGTATGATTGTGTGATGTCCC	7728	2	7	+
										CATTCTCTTGTATGATTGTGTGATGTCCCC	7729	1	7	+
										TTCTCTTGTATGATTGTGTGATGTCCCCC	7731	6.5	7	+
										TTCTCTTGTATGATTGTGTGATGTCCCCCC	7731	32	7	+
										TTCTCTTGTATGATTGTGTGATGTCCC	7731	1	7	+
										TTCTCTTGTATGATTGTGTGATGTCCCCCCGT	7731	2.5	7	+
										TTCTCTTGTATGATTGTGTGATGTCCCC	7731	2	7	+
										TTCTCTTGTATGATTGTGTGATGTCCCCCCG	7731	1	7	+
										TCTCTTGTATGATTGTGTGATGTCCCCCC	7732	1.5	7	+
										TCTTGTATGATTGTGTGATGTCCCCCCGT	7734	15.5	7	+
										TCTTGTATGATTGTGTGATGTCCCCCCGTA	7734	6	7	+
										TCTTGTATGATTGTGTGATGTCCCC	7734	0.5	7	+
										TTGTATGATTGTGTGATGTCCCCCCGTA	7736	5.5	7	+
										TTGTATGATTGTGTGATGTCCCCCC	7736	3	7	+
										TTGTATGATTGTGTGATGTCCCCCCGT	7736	3.5	7	+
										TTGTATGATTGTGTGATGTCCCCCCGTAC	7736	5.5	7	+
										TGTATGATTGTGTGATGTCCCCCCGT	7737	2	7	+
										TGTATGATTGTGTGATGTCCCCCCGTAC	7737	1.5	7	+
										TATGATTGTGTGATGTCCCCCCGTACA	7739	1	7	+
										TATGATTGTGTGATGTCCCCCCGTACAT	7739	6.5	7	+
										TATGATTGTGTGATGTCCCCCCGTAC	7739	15.5	7	+
										TATGATTGTGTGATGTCCCCCCGTA	7739	2	7	+
										TGATTGTGTGATGTCCCCCCGTACATATGA	7741	0.5	7	+
										TGTGATGTCCCCCCGTACATATGAACC	7747	1	7	+
										TCCTCTTTATCCATGCCTCGGCCGATGGA	7777	1.5	10	+
										TCCTCTTTATCCATGCCTCGGCCGATGGACA	7777	1	10	+
										TCCTCTTTATCCATGCCTCGGCCGATGGAC	7777	2	10	+
										CCTCTTTATCCATGCCTCGGCCGATGGA	7778	1	10	+
										TGCCTCGGCCGATGGACATTTAGCTTGCTC	7790	1	9	+
										TGGACATTTAGCTTGCTCCCTTGTCTTGGCTA	7802	1	10	+
										TGGACATTTAGCTTGCTCCCTTGTCTTGGC	7802	2	10	+
										TGGACATTTAGCTTGCTCCCTTGTCTTGGCT	7802	2	10	+
										GACATTTAGCTTGCTCCCTTGTCTTGGCT	7804	1	10	+
										TTGGGGTGCATGTATGTTTTGAAGGGC	7858	1	9	+
										GGTGCATGTATGTTTTGAAGGGCCTTTC	7862	1	9	+
										TGCATGTATGTTTTGAAGGGCCTTTCTTTC	7864	1	9	+
										TGCATGTATGTTTTGAAGGGCCTTTCTTTCC	7864	1	9	+
										TGTATGTTTTGAAGGGCCTTTCTTTCCTTT	7868	1	8	+
										TGTATGTTTTGAAGGGCCTTTCTTTC	7868	1	9	+
										TATGTTTTGAAGGGCCTTTCTTTCC	7870	1	9	+
										TGTTTTGAAGGGCCTTTCTTTCCTTTTGA	7872	0.5	8	+
										TGTTTTGAAGGGCCTTTCTTTCCTTT	7872	0.5	9	+
										TTTGAAGGGCCTTTCTTTCCTTTTGATGAA	7875	2	8	+
										TTTGAAGGGCCTTTCTTTCCTTTTGATGAAGT	7875	1	8	+
										TTTGAAGGGCCTTTCTTTCCTTTTGATGA	7875	2.5	8	+
										TTGAAGGGCCTTTCTTTCCTTTTGATGAAGT	7876	2	8	+
										TGAAGGGCCTTTCTTTCCTTTTGATGA	7877	2	8	+
										TGAAGGGCCTTTCTTTCCTTTTGATGAAGT	7877	2	8	+
										TGAAGGGCCTTTCTTTCCTTTTGATGAAGTC	7877	7	8	+
										GAAGGGCCTTTCTTTCCTTTTGATGAAGTC	7878	2	8	+
										AAGGGCCTTTCTTTCCTTTTGATGAAGTC	7879	0.5	8	+
										AGGGCCTTTCTTTCCTTTTGATGAAGTCC	7880	1	8	+
										AGGGCCTTTCTTTCCTTTTGATGAA	7880	1	8	+
										AGGGCCTTTCTTTCCTTTTGATGAAGTCCA	7880	1	8	+
										TCTTGTCATGTGGAAGACCCCTTTGCCAAG	7948	1	6	+
										TTGTCATGTGGAAGACCCCTTTGCCAAGCCC	7950	1.5	3	+
										TGGAAGACCCCTTTGCCAAGCCCGAGGACC	7958	0.5	3	+
										TTGCTCCAATTGTTTTTTCTTAGGTGTGGT	7995	0.5	3	+
										TGCTCCAATTGTTTTTTCTTAGGTGTGGT	7996	2	3	+
										TGCTCCAATTGTTTTTTCTTAGGTGTGGTA	7996	2	3	+
										TCCAATTGTTTTTTCTTAGGTGTGGTAAAC	7999	7.5	3	+
										TCCAATTGTTTTTTCTTAGGTGTGGTAAA	7999	1	4	+
										TTGTTTTTTCTTAGGTGTGGTAAACGTTGC	8004	2	2	+
										TGTTTTTTCTTAGGTGTGGTAAACGTTGC	8005	2	2	+
										TGTTTTTTCTTAGGTGTGGTAAACGTTG	8005	1	2	+
										TTTTTTCTTAGGTGTGGTAAACGTTGCAT	8007	1	2	+
										TTTTCTTAGGTGTGGTAAACGTTGCATCGT	8009	1	3	+
										TTTCTTAGGTGTGGTAAACGTTGCATCGT	8010	0.5	3	+
										TTCTTAGGTGTGGTAAACGTTGCATCGTT	8011	1	3	+
										TTCTTAGGTGTGGTAAACGTTGCATCGTTT	8011	1	3	+
										TTAGGTGTGGTAAACGTTGCATCGTTTGT	8014	2	3	+
										TAGGTGTGGTAAACGTTGCATCGTTTGTA	8015	1.5	3	+
										TAGGTGTGGTAAACGTTGCATCGTTTGTAT	8015	1	3	+
										TAGGTGTGGTAAACGTTGCATCGTTTGT	8015	1	3	+
										TTACATTTGCACTGAATGTTCCATGATGAG	8056	1	8	+
										TTACATTTGCACTGAATGTTCCATGATGAGT	8056	2.5	8	+
										TTACATTTGCACTGAATGTTCCATGATGA	8056	3	8	+
										TACATTTGCACTGAATGTTCCATGATGAGT	8057	30	8	+
										TACATTTGCACTGAATGTTCCATGATGA	8057	1	8	+
										TACATTTGCACTGAATGTTCCATGATGAG	8057	2	8	+
										TACATTTGCACTGAATGTTCCATGATGAGTTC	8057	0.5	8	+
										TACATTTGCACTGAATGTTCCATGATGAGTT	8057	1	8	+
										TACATTTGCACTGAATGTTCCATGATG	8057	1	8	+
										CATTTGCACTGAATGTTCCATGATGAGTTC	8059	1	8	+
										TTGCACTGAATGTTCCATGATGAGTTC	8062	3	8	+
										TGCACTGAATGTTCCATGATGAGTTCATT	8063	1	8	+
										TGAATGTTCCATGATGAGTTCATTTTC	8068	1	8	+
										TATTCCATTCTACTGCCCTTGAGCTTCCGTA	8118	1	6	+
										TTGGTGTATTGCTATGGATCTATTTC	8164	0.5	10	+
										TTGGTGTATTGCTATGGATCTATTTCTGC	8164	1	10	+
										TTGGTGTATTGCTATGGATCTATTTCTGCA	8164	2	10	+
										TGGTGTATTGCTATGGATCTATTTCTGC	8165	6	10	+
										TGGTGTATTGCTATGGATCTATTTCTGCA	8165	1.5	10	+
										TATTGCTATGGATCTATTTCTGCATTCTCT	8170	1	10	+
										TGGATCTATTTCTGCATTCTCTATCTGTAC	8178	2.5	5	+
										TTAGAATAATTTCATCCATGTGGGCCA	8353	1	8	+
										TAGAATAATTTCATCCATGTGGGCCAAA	8354	1	8	+
										TAGAATAATTTCATCCATGTGGGCCAAAAA	8354	1.5	7	+
										TAGAATAATTTCATCCATGTGGGCC	8354	0.5	8	+
										TAATTTCATCCATGTGGGCCAAAAAAAAA	8359	3	5	+
										TAATTTCATCCATGTGGGCCAAAAAAA	8359	0.5	6	+
										TGTTGGAATTTGGCCGTATTCTGTGTTGA	8403	3	4	+
										TGGAATTTGGCCGTATTCTGTGTTGAGTC	8406	2	5	+
										TGGCCGTATTCTGTGTTGAGTCTTCCCATC	8413	1	6	+
										TATTCTGTGTTGAGTCTTCCCATCCATGAG	8419	1	5	+
										TATTCTGTGTTGAGTCTTCCCATCCATGAGT	8419	1	5	+
										TGAGTATAATAGGTGTCCGCATTGTTGTA	8445	4	2	+
										TGAGTATAATAGGTGTCCGCATTGTTGT	8445	2.5	2	+
										TGGCTCAGTTTGTGACGAACCTGAAAGAGT	8538	2.5	4	+
										TGGCTCAGTTTGTGACGAACCTGAAAGA	8538	1.5	4	+
										GGCTCAGTTTGTGACGAACCTGAAAGAGT	8539	2	4	+
										CTCAGTTTGTGACGAACCTGAAAGAGTGTC	8541	2	4	+
										CTCAGTTTGTGACGAACCTGAAAGAGTGTCC	8541	1	4	+
										TCAGTTTGTGACGAACCTGAAAGAGTGTC	8542	4.5	4	+
										TTTGTGACGAACCTGAAAGAGTGTCCAGGA	8546	3.5	4	+
										TGTGACGAACCTGAAAGAGTGTCCAGGA	8548	2	4	+
										TGTGACGAACCTGAAAGAGTGTCCAGGAG	8548	4	4	+
										TGACGAACCTGAAAGAGTGTCCAGGAGGA	8550	1	4	+
										TGACGAACCTGAAAGAGTGTCCAGGAGGAT	8550	1	4	+
										AACCTGAAAGAGTGTCCAGGAGGATGTGG	8555	1.5	8	+
										TGAAAGAGTGTCCAGGAGGATGTGGGTTC	8559	19	8	+
										TTCAATCCCTGACCTGGCTCAGTGGGATGA	8585	2	7	+
										ATCCCTGACCTGGCTCAGTGGGATGAGGGT	8589	1	7	+
										TGACCTGGCTCAGTGGGATGAGGGTCC	8594	1	8	+
										TTGGACCTGGTGTTGGTGGGGCTTTGCTGT	8647	1.5	7	+
										TGGACCTGGTGTTGGTGGGGCTTTGCTGT	8648	5.5	7	+
										GACCTGGTGTTGGTGGGGCTTTGCTGT	8650	1	7	+
										TGGTGTTGGTGGGGCTTTGCTGTAGGC	8654	1	7	+
										TGGTGTTGGTGGGGCTTTGCTGTAGGCT	8654	2	7	+
										TGGTGTTGGTGGGGCTTTGCTGT	8654	1	7	+
										GCTCCAGGTTGACCCCCTTGCCTGGGAC	8692	1	5	+
										GGTGCAGCCATAGAATGACCGATGGAACC	8734	2	4	+
										GGTGCAGCCATAGAATGACCGATGGAA	8734	1	4	+
										GTGCAGCCATAGAATGACCGATGGAA	8735	1	4	+
										TGCAGCCATAGAATGACCGATGGAACC	8736	0.5	6	+
										TGCAGCCATAGAATGACCGATGGAACCAAAT	8736	1	6	+
										GCAGCCATAGAATGACCGATGGAACCAAA	8737	1	6	+
										GCAGCCATAGAATGACCGATGGAAC	8737	1	6	+
										ATAGAATGACCGATGGAACCAAATGCTTCAA	8743	1	6	+
										ATAGAATGACCGATGGAACCAAATGCTTCAAG	8743	1	6	+
										TAGAATGACCGATGGAACCAAATGCTT	8744	1	6	+
										TAGAATGACCGATGGAACCAAATGCTTC	8744	11	6	+
										TAGAATGACCGATGGAACCAAATGCTTCAA	8744	96.5	6	+
										TAGAATGACCGATGGAACCAAATGCT	8744	1.5	6	+
										TAGAATGACCGATGGAACCAAATGCTTCAAGG	8744	2.5	6	+
										TAGAATGACCGATGGAACCAAATGCTTCA	8744	8.5	6	+
										TAGAATGACCGATGGAACCAAATGCTTCAAG	8744	12.5	6	+
										AGAATGACCGATGGAACCAAATGCTTCA	8745	1	6	+
										AGAATGACCGATGGAACCAAATGCTTCAAGGT	8745	1	6	+
										GAATGACCGATGGAACCAAATGCTTCAAGG	8746	4	6	+
										AATGACCGATGGAACCAAATGCTTCAAGGT	8747	1	6	+
										TGACCGATGGAACCAAATGCTTCAAGGTTT	8749	1	7	+
										CCGATGGAACCAAATGCTTCAAGGTTTTGGC	8752	1.5	7	+
										TGGAACCAAATGCTTCAAGGTTTTGGCAAGT	8756	1	6	+
										TGCTTCAAGGTTTTGGCAAGTCTTGTGTA	8766	3	6	+
										TTCAAGGTTTTGGCAAGTCTTGTGTATTGC	8769	1	6	+
										TCAAGGTTTTGGCAAGTCTTGTGTATTGCA	8770	0.5	6	+
										TCAAGGTTTTGGCAAGTCTTGTGTATTGC	8770	1	6	+
										TGGCAAGTCTTGTGTATTGCATGGTGTTT	8779	10	6	+
										AAAAACACCATGCAATACACAAGACTTGCCA	8779	1	6	-
										TTGGTGCCATGTTCTTTTGTGGGATTTAC	8814	6	7	+
										TGGTGCCATGTTCTTTTGTGGGATTTACAC	8815	4	7	+
										TGGTGCCATGTTCTTTTGTGGGATTTAC	8815	2	7	+
										TGGTGCCATGTTCTTTTGTGGGATTTACA	8815	2	7	+
										GTGCCATGTTCTTTTGTGGGATTTACAC	8817	1	7	+
										CATGTGTGTAAATCCCACAAAAGAACATGGCAC	8817	1	7	-
										TGCCATGTTCTTTTGTGGGATTTACACAC	8818	1.5	7	+
										TGCCATGTTCTTTTGTGGGATTTACACA	8818	1	7	+
										TGTTCTTTTGTGGGATTTACACACATGAT	8823	2	7	+
										TTTTGTGGGATTTACACACATGATGAAGGT	8828	2	8	+
										TACACACATGATGAAGGTTTTTGTGTCGA	8840	4	2	+
										TACACACATGATGAAGGTTTTTGTGTCGAC	8840	1	2	+
										ACACATGATGAAGGTTTTTGTGTCGACC	8843	1	2	+
										TGATGAAGGTTTTTGTGTCGACCTTGTATA	8848	2.5	2	+
										TGATGAAGGTTTTTGTGTCGACCTTGTAT	8848	2.5	2	+
										TGAAGGTTTTTGTGTCGACCTTGTATAC	8851	1	2	+
										TGTGTCGACCTTGTATACTGAGACTTTGA	8861	1	6	+
										ACCTTGTATACTGAGACTTTGATAAAGTGA	8868	1	6	+
										TTGTATACTGAGACTTTGATAAAGTGAC	8871	1	6	+
										TTGTATACTGAGACTTTGATAAAGTGACCT	8871	9	6	+
										TTGTATACTGAGACTTTGATAAAGTGACCTC	8871	12	6	+
										TTGTATACTGAGACTTTGATAAAGTGACC	8871	7	6	+
										TGTATACTGAGACTTTGATAAAGTGACCT	8872	1	6	+
										TGTATACTGAGACTTTGATAAAGTGACCTCC	8872	5	6	+
										TGTATACTGAGACTTTGATAAAGTGACCTC	8872	4	6	+
										TACTGAGACTTTGATAAAGTGACCTCCAT	8876	1	6	+
										TACTGAGACTTTGATAAAGTGACCTCCATC	8876	4	6	+
										TGAGACTTTGATAAAGTGACCTCCATCTCTTC	8879	2.5	6	+
										AGACTTTGATAAAGTGACCTCCATCTCTTC	8881	1	6	+
										GACTTTGATAAAGTGACCTCCATCTCTTCC	8882	1.5	6	+
										TGATAAAGTGACCTCCATCTCTTCCGTGTGT	8887	1	3	+
										TGATAAAGTGACCTCCATCTCTTCCGTGT	8887	0.5	7	+
										GACACACGGAAGAGATGGAGGTCACTTTATC	8888	0.5	3	-
										TAAAGTGACCTCCATCTCTTCCGTGTGT	8890	1	3	+
										TAAAGTGACCTCCATCTCTTCCGTGTGTCTT	8890	1	3	+
										TAAAGTGACCTCCATCTCTTCCGTGTGTC	8890	1.5	3	+
										TCCATCTCTTCCGTGTGTCTTGGAGATTC	8900	1	2	+
										TCTTCCGTGTGTCTTGGAGATTCGGTGG	8906	7	2	+
										TCTTCCGTGTGTCTTGGAGATTCGGTGGG	8906	4	2	+
										TCTTCCGTGTGTCTTGGAGATTCGGTGGGC	8906	1.5	2	+
										TTCCGTGTGTCTTGGAGATTCGGTGGGC	8908	0.5	2	+
										TTCCGTGTGTCTTGGAGATTCGGTGG	8908	1	2	+
										TCCGTGTGTCTTGGAGATTCGGTGG	8909	0.5	2	+
										TGTGTCTTGGAGATTCGGTGGGCCTTCC	8913	1	3	+
										TGTGTCTTGGAGATTCGGTGGGCCTTCCC	8913	3	2	+
										TGTCTTGGAGATTCGGTGGGCCTTCCCGT	8915	1	2	+
										TGTCTTGGAGATTCGGTGGGCCTTCCC	8915	1	2	+
										CTTGGAGATTCGGTGGGCCTTCCCGTGGA	8918	1	4	+
										TTGGAGATTCGGTGGGCCTTCCCGT	8919	2	4	+
										TTGGAGATTCGGTGGGCCTTCCCGTGG	8919	4	4	+
										TTGGAGATTCGGTGGGCCTTCCCGTGGAG	8919	1.5	4	+
										TTGGAGATTCGGTGGGCCTTCCCGTGGA	8919	46.5	4	+
										TTGGAGATTCGGTGGGCCTTCCCGTGGAGG	8919	1	4	+
										TGGAGATTCGGTGGGCCTTCCCGTGGAG	8920	3.5	4	+
										TGGAGATTCGGTGGGCCTTCCCGT	8920	2	4	+
										TGGAGATTCGGTGGGCCTTCCCGTGGAGGT	8920	21	4	+
										TGGAGATTCGGTGGGCCTTCCCGTGGAGG	8920	16.5	4	+
										TGGAGATTCGGTGGGCCTTCCCGTGGA	8920	20	4	+
										TGGAGATTCGGTGGGCCTTCCCGTGG	8920	4	4	+
										GGAGATTCGGTGGGCCTTCCCGTGGAGGTA	8921	1	4	+
										GAGATTCGGTGGGCCTTCCCGTGGAGG	8922	2	4	+
										GAGATTCGGTGGGCCTTCCCGTGGAGGT	8922	8	4	+
										GAGATTCGGTGGGCCTTCCCGTGGA	8922	3.5	4	+
										GAGATTCGGTGGGCCTTCCCGTGGAGGTA	8922	49	4	+
										GAGATTCGGTGGGCCTTCCCGTGGAG	8922	0.5	4	+
										GAGATTCGGTGGGCCTTCCCGTGG	8922	1.5	4	+
										AGATTCGGTGGGCCTTCCCGTGGA	8923	1.5	4	+
										AGATTCGGTGGGCCTTCCCGTGGAGGTA	8923	2	4	+
										TCGGTGGGCCTTCCCGTGGAGGTAGC	8927	1	4	+
										GGTGGGCCTTCCCGTGGAGGTAGCCATGC	8929	0.5	4	+
										TGGGCCTTCCCGTGGAGGTAGCCATGC	8931	1.5	4	+
										TTCCCGTGGAGGTAGCCATGCTATCCATGA	8937	1	4	+
										TTCCCGTGGAGGTAGCCATGCTATCCATGAG	8937	1	4	+
										TCCCGTGGAGGTAGCCATGCTATCCATGA	8938	1.5	4	+
										TCCCGTGGAGGTAGCCATGCTATCCA	8938	0.5	4	+
										TCCCGTGGAGGTAGCCATGCTATCCAT	8938	1	4	+
										TGCTATCCATGAGCATGGAGAATTATGTT	8955	2	8	+
										TGCTATCCATGAGCATGGAGAATTATGTTT	8955	1	8	+
										GGCACAAACATAATTCTCCATGCTCATGGATAG	8957	1	8	-
										TATCCATGAGCATGGAGAATTATGTTTGT	8958	1	8	+
										TCCATGAGCATGGAGAATTATGTTTGTGCC	8960	4	8	+
										TGAGCATGGAGAATTATGTTTGTGCCTGTC	8964	4	8	+
										TGGAGAATTATGTTTGTGCCTGTCTCATCT	8970	1	8	+
										TGGAGAATTATGTTTGTGCCTGTCTC	8970	1	8	+
										TGGAGAATTATGTTTGTGCCTGTCTCATC	8970	9	8	+
										GAGAATTATGTTTGTGCCTGTCTCATCTGT	8972	1	8	+
										AGAATTATGTTTGTGCCTGTCTCATCTGT	8973	0.5	8	+
										GAATTATGTTTGTGCCTGTCTCATCTGTA	8974	0.5	8	+
										TTATGTTTGTGCCTGTCTCATCTGTAGGTC	8977	2.5	7	+
										TTATGTTTGTGCCTGTCTCATCTGTAGGT	8977	1	7	+
										TTATGTTTGTGCCTGTCTCAT	8977	1	8	+
										TTATGTTTGTGCCTGTCTCATCTGTA	8977	2	8	+
										TGTTTGTGCCTGTCTCATCTGTAGGTCTTT	8980	1	7	+
										TGTTTGTGCCTGTCTCAT	8980	5	8	+
										TCTGTAGGTCTTTCTTTGTTTTTCCTGCCA	8997	1	7	+
										TCTGTAGGTCTTTCTTTGTTTTTCCTGCC	8997	1.5	7	+
										TAGGTCTTTCTTTGTTTTTCCTGCCA	9001	1	7	+
										TAGGTCTTTCTTTGTTTTTCCTGCCATGCT	9001	1	7	+
										TCTTTCTTTGTTTTTCCTGCCATGCTGCCC	9005	0.5	7	+
										TTTCTTTGTTTTTCCTGCCATGCTGCCCTG	9007	1	8	+
										TCTTTGTTTTTCCTGCCATGCTGCCCTGGC	9009	1	8	+
										TTTGTTTTTCCTGCCATGCTGCCCTGGCT	9011	0.5	8	+
										TTTGTTTTTCCTGCCATGCTGCCCTGGC	9011	2	8	+
										TGTTTTTCCTGCCATGCTGCCCTGG	9013	1	8	+
										TGCTGCCCTGGCTCGTAGCTACAGTA	9027	1	8	+
										TGCCCTGGCTCGTAGCTACAGTACTAAGT	9030	0.5	8	+
										TGGCTCGTAGCTACAGTACTAAGTAGA	9035	2	8	+
										TGGCTCGTAGCTACAGTACTAAGTAGAAAA	9035	2	8	+
										TGGCTCGTAGCTACAGTACTAAGTAGAAAAG	9035	1	8	+
										TGGCTCGTAGCTACAGTACTAAGTAGAA	9035	1	8	+
										TAGCTACAGTACTAAGTAGAAAAGGAGAAAT	9042	2	8	+
										TACAGTACTAAGTAGAAAAGGAGAAATGAG	9046	1	8	+
										TTTCTGACCTGTTTTGGATGGAGGAGGAA	9083	0.5	6	+
										TTCTGACCTGTTTTGGATGGAGGAGGAA	9084	1	6	+
										TCTGACCTGTTTTGGATGGAGGAGGA	9085	1	6	+
										TGACCTGTTTTGGATGGAGGAGGAAGAC	9087	6	6	+
										ACCTGTTTTGGATGGAGGAGGAAGAC	9089	1	7	+
										TGTTTTGGATGGAGGAGGAAGACGT	9092	1	7	+
										GAAAGAATGAACGTCTTCCTCCTCCATCCAAAA	9094	1	7	-
										GAAAGAATGAACGTCTTCCTCCTCCATCCAAA	9095	1	7	-
										AAGAATGAACGTCTTCCTCCTCCATCCA	9097	1	7	-
										GGTGAAAGAATGAACGTCTTCCTCCTCCATCCA	9097	1	7	-
										GAAAGAATGAACGTCTTCCTCCTCCATCCA	9097	1	7	-
										TGGTGAAAGAATGAACGTCTTCCTCCTCC	9102	1.5	8	-
										GGTGAAAGAATGAACGTCTTCCTCCTCC	9102	0.5	8	-
										AGGAAGACGTTCATTCTTTCACCATCACGC	9107	1	8	+
										TTCTTTCACCATCACGCAGGAGGCTTGGT	9120	1	7	+
										TTTCACCATCACGCAGGAGGCTTGGTGTA	9123	1	7	+
										TTCACCATCACGCAGGAGGCTTGGTGTAGC	9124	3	7	+
										TTCACCATCACGCAGGAGGCTTGGTGTA	9124	1	7	+
										TTCACCATCACGCAGGAGGCTTGGTGTAG	9124	1	7	+
										TCACCATCACGCAGGAGGCTTGGTGTAGC	9125	1	7	+
										TCACGCAGGAGGCTTGGTGTAGCT	9131	1	7	+
										AGGAGGCTTGGTGTAGCTTTTTGTC	9137	1	7	+
										AGGCTTGGTGTAGCTTTTTGTCGAGATGTT	9140	0.5	7	+
										AGGCTTGGTGTAGCTTTTTGTCGAGATGT	9140	2	7	+
										AGGCTTGGTGTAGCTTTTTGTCGAGA	9140	2	7	+
										GCTTGGTGTAGCTTTTTGTCGAGATGTTC	9142	4	7	+
										GCTTGGTGTAGCTTTTTGTCGAGAT	9142	1	7	+
										TTGGTGTAGCTTTTTGTCGAGATGTTC	9144	1	8	+
										TGGTGTAGCTTTTTGTCGAGATGTTC	9145	3	8	+
										TGGTGTAGCTTTTTGTCGAGATGTTCTTTA	9145	1	7	+
										TGGTGTAGCTTTTTGTCGAGATGTTCTT	9145	1	7	+
										TGTAGCTTTTTGTCGAGATGTTCTTTACGGG	9148	2	6	+
										TGTAGCTTTTTGTCGAGATGTTCTTTAC	9148	1	6	+
										TGTAGCTTTTTGTCGAGATGTTCTTTACGG	9148	1	6	+
										TAGCTTTTTGTCGAGATGTTCTTTACGGG	9150	4.5	6	+
										TAGCTTTTTGTCGAGATGTTCTTTAC	9150	0.5	6	+
										TAGCTTTTTGTCGAGATGTTCTTTACGGGG	9150	1	6	+
										AGCTTTTTGTCGAGATGTTCTTTACGGGGT	9151	1	6	+
										AGCTTTTTGTCGAGATGTTCTTTACGGG	9151	1	6	+
										TTTTTGTCGAGATGTTCTTTACGGGGTTC	9154	7	6	+
										TTTTGTCGAGATGTTCTTTACGGGGTTC	9155	29.5	6	+
										TTTTGTCGAGATGTTCTTTACGGGGTTCA	9155	2	6	+
										TTTGTCGAGATGTTCTTTACGGGGTTC	9156	4	6	+
										TTTGTCGAGATGTTCTTTACGGGGTTCAA	9156	1	6	+
										TTTGTCGAGATGTTCTTTACGGGGT	9156	1	6	+
										TTGTCGAGATGTTCTTTACGGGGTTC	9157	5	6	+
										TTGTCGAGATGTTCTTTACGGGGTTCAAG	9157	0.5	6	+
										TGTCGAGATGTTCTTTACGGGGTTCAAGGA	9158	1	5	+
										TGTCGAGATGTTCTTTACGGGGTTCAAGG	9158	1	6	+
										TGTCGAGATGTTCTTTACGGGGTTC	9158	1	6	+
										GATGTTCTTTACGGGGTTCAAGGAGTGTC	9164	1	5	+
										TTCTTTACGGGGTTCAAGGAGTGTCCTTC	9168	1	5	+
										TCTTTACGGGGTTCAAGGAGTGTCCTTCT	9169	1	5	+
										TACGGGGTTCAAGGAGTGTCCTTCTCTTC	9173	1	6	+
										TACGGGGTTCAAGGAGTGTCCTTCTC	9173	1	6	+
										TCCTAGACTTCTGAGGGTTTCTTACATGA	9200	1	1	+
										TTCTGCAAGCGCCATGGTGACCATGTA	9245	1	5	+
										TCTGCAAGCGCCATGGTGACCATGTAGGT	9246	1	4	+
										TGGTGACCATGTAGGTTTTCCTCAGTAAT	9259	1	3	+
										TCAGTAATGTCTTCATGGAGCCTATAAAGT	9280	1	3	+
										TAATGTCTTCATGGAGCCTATAAAGTTG	9284	0.5	3	+
										TGGAGCCTATAAAGTTGATGGTTGTGCAT	9295	1	3	+
										AGCCTATAAAGTTGATGGTTGTGCATAGT	9298	0.5	6	+
										TATAAAGTTGATGGTTGTGCATAGTAAGCC	9302	5	6	+
										TATAAAGTTGATGGTTGTGCATAGTAAGC	9302	3	6	+
										TAAAGTTGATGGTTGTGCATAGTAAGCCAAGC	9304	0.5	7	+
										TAAAGTTGATGGTTGTGCATAGTAAGCCAA	9304	14	7	+
										TAAAGTTGATGGTTGTGCATAGTAAGCCA	9304	4	7	+
										TGGCTTACTATGCACAACCATCAACTTTA	9304	1	7	-
										TGATGGTTGTGCATAGTAAGCCAAGCTAGTGTT	9310	1	8	+
										TGATGGTTGTGCATAGTAAGCCAAGCTAGT	9310	1.5	8	+
										TGATGGTTGTGCATAGTAAGCCAAGCTAGTGT	9310	1	8	+
										TGGTTGTGCATAGTAAGCCAAGCTAGTGTT	9313	0.5	8	+
										TGGTTGTGCATAGTAAGCCAAGCTAGTGTTC	9313	2	8	+
										TGCATAGTAAGCCAAGCTAGTGTTCCTTGGC	9319	1	8	+
										TAGTAAGCCAAGCTAGTGTTCCTTGGCTAGA	9323	5.5	8	+
										TAGTGTTCCTTGGCTAGAGTCCCTCTGAAC	9336	1	8	+
										TGTTCCTTGGCTAGAGTCCCTCTGAAC	9339	0.5	8	+
										TTGGCTAGAGTCCCTCTGAACATAGGGTAT	9345	1	8	+
										TGGCTAGAGTCCCTCTGAACATAGGGTATT	9346	1	8	+
										TGGCTAGAGTCCCTCTGAACATAGGGTAT	9346	1	8	+
										TGGCTAGAGTCCCTCTGAACATAGGGTATTGTC	9346	1	8	+
										TCCCTCTGAACATAGGGTATTGTCGTGA	9355	1	8	+
										TCCCTCTGAACATAGGGTATTGTCGTGAGC	9355	3	8	+
										CCCTCTGAACATAGGGTATTGTCGTGAGC	9356	1	8	+
										TCTGAACATAGGGTATTGTCGTGAGCTTC	9359	2	8	+
										TGAACATAGGGTATTGTCGTGAGCTTCTTTGT	9361	1.5	8	+
										TAGGGTATTGTCGTGAGCTTCTTTGTT	9367	0.5	8	+
										TAGGGTATTGTCGTGAGCTTCTTTGTTCC	9367	7	8	+
										TAGGGTATTGTCGTGAGCTTCTTTGTTC	9367	2	8	+
										TAGGGTATTGTCGTGAGCTTCTTTGTTCCT	9367	3	8	+
										GCAGGAACAAAGAAGCTCACGACAATACCC	9369	1	6	-
										TCGTGAGCTTCTTTGTTCCTGCGTTTGTT	9377	1	3	+
										TCGTGAGCTTCTTTGTTCCTGCGTTTGTTGT	9377	0.5	2	+
										TGAGCTTCTTTGTTCCTGCGTTTGTTGT	9380	1	2	+
										TGAGCTTCTTTGTTCCTGCGTTTGTTGTA	9380	5.5	2	+
										TTTGTTCCTGCGTTTGTTGTATTTTGTGA	9388	1	2	+
										TTTGTTCCTGCGTTTGTTGTATTTTGTGAT	9388	1	2	+
										TGTTGTATTTTGTGATTTGTATTTTCTCA	9402	1	1	+
										TTGTGATTTGTATTTTCTCAATGCCTTGTGT	9411	2	4	+
										TGTGATTTGTATTTTCTCAATGCCTTGTGT	9412	2	4	+
										TCAATGCCTTGTGTGAAAACGTAGG	9428	1	2	+
										TGCCTTGTGTGAAAACGTAGGTTGTTGATG	9432	16	3	+
										TGCCTTGTGTGAAAACGTAGGTTGTTGATGG	9432	2.5	3	+
										TGCCTTGTGTGAAAACGTAGGTTGTTGAT	9432	1.5	3	+
										TGTGTGAAAACGTAGGTTGTTGATGG	9437	1	4	+
										TGTGAAAACGTAGGTTGTTGATGGGCAAC	9439	2	4	+
										TCTTTTGTATTCTATAAGCATTTCGTGCC	9474	0.5	2	+
										TGTATTCTATAAGCATTTCGTGCCATTTGC	9479	1	2	+
										TCTATAAGCATTTCGTGCCATTTGCTTCCC	9484	1	1	+
										TATAAGCATTTCGTGCCATTTGCTTCCCTCT	9486	0.5	1	+
										TTCGTGCCATTTGCTTCCCTCTTAACACCAGT	9495	1	2	+
										TCGTGCCATTTGCTTCCCTCTTAAC	9496	1	2	+
										TAACACCAGTTTGTCTGGATCCTACCACC	9517	5.5	4	+
										TTTGTCTGGATCCTACCACCTGTTAGGTAC	9526	0.5	4	+
										GCAGTACCTAACAGGTGGTAGGATCCAGACAAA	9526	1	4	-
										TGTCTGGATCCTACCACCTGTTAGGTAC	9528	1	4	+
										TCCTACCACCTGTTAGGTACTGCACGTTCC	9536	2	4	+
										TACCACCTGTTAGGTACTGCACGTTCC	9539	0.5	5	+
										TACCACCTGTTAGGTACTGCACGTTCCT	9539	1	5	+
										ACCTGTTAGGTACTGCACGTTCCTTTGCCTA	9543	1	6	+
										TGTTAGGTACTGCACGTTCCTTTGCCTA	9546	0.5	6	+
										TACTGCACGTTCCTTTGCCTACCGTTC	9553	2.5	6	+
										TGCACGTTCCTTTGCCTACCGTTCTATATA	9556	2.5	6	+
										TGCACGTTCCTTTGCCTACCGTTCTATAT	9556	0.5	6	+
										TTCCTTTGCCTACCGTTCTATATATTTTC	9562	1	8	+
										TCCTTTGCCTACCGTTCTATATATTTTCCA	9563	1	6	+
										TTTGCCTACCGTTCTATATATTTTCCAAGT	9566	5	6	+
										TTTGCCTACCGTTCTATATATTTTCCAAGTT	9566	1	6	+
										TTGCCTACCGTTCTATATATTTTCCAAGTT	9567	1.5	6	+
										TTGCCTACCGTTCTATATATTTTCCAAGTTC	9567	1	6	+
										TGCCTACCGTTCTATATATTTTCCAAGT	9568	1.5	6	+
										TGCCTACCGTTCTATATATTTTCCAAGTT	9568	1	6	+
										TGCCTACCGTTCTATATATTTTCCAAGTTCT	9568	1	6	+
										TGCCTACCGTTCTATATATTTTCCAAGTTC	9568	30	6	+
										TACCGTTCTATATATTTTCCAAGTTCTCCTG	9572	1	6	+
										TTCTATATATTTTCCAAGTTCTCCTGGAG	9577	1	6	+
										TTCTATATATTTTCCAAGTTCTCCTGGAGA	9577	1.5	6	+
										TATATTTTCCAAGTTCTCCTGGAGAGGCCT	9582	1	6	+
										TATATTTTCCAAGTTCTCCTGGAGAGGCCTC	9582	1	6	+
										TTCCAAGTTCTCCTGGAGAGGCCTCTTTGA	9588	0.5	6	+
										TCCAAGTTCTCCTGGAGAGGCCTCTTTGA	9589	0.5	6	+
										TCTCCTGGAGAGGCCTCTTTGAGCATGGA	9596	1	8	+
										TCCTGGAGAGGCCTCTTTGAGCATGGAGT	9598	0.5	8	+
										TCCTGGAGAGGCCTCTTTGAGCATGGAGTC	9598	1	6	+
										CTGGAGAGGCCTCTTTGAGCATGGAGTC	9600	1	6	+
										TGGAGAGGCCTCTTTGAGCATGGAGTC	9601	1	6	+
										TGGAGAGGCCTCTTTGAGCATGGA	9601	1	8	+
										GAGAGGCCTCTTTGAGCATGGAGTCGTTC	9603	1	6	+
										TCTTTGAGCATGGAGTCGTTCGAAGGGT	9611	1	6	+
										TTTGAGCATGGAGTCGTTCGAAGGGTGCA	9613	1	6	+
										TTTGAGCATGGAGTCGTTCGAAGG	9613	1	6	+
										TTGAGCATGGAGTCGTTCGAAGGGTGCATCT	9614	1	6	+
										TGAGCATGGAGTCGTTCGAAGGGT	9615	1	6	+
										TGAGCATGGAGTCGTTCGAAGGGTGCATC	9615	9	6	+
										GAGCATGGAGTCGTTCGAAGGGTGCATC	9616	1	6	+
										TGGAGTCGTTCGAAGGGTGCATCTCCATG	9621	1	6	+
										TGGAGTCGTTCGAAGGGTGCATCTCC	9621	1	6	+
										TGGAGTCGTTCGAAGGGTGCATCTCCATGT	9621	3.5	6	+
										TGGAGTCGTTCGAAGGGTGCATCTCCATGTC	9621	2	5	+
										TATGTGGACATGGAGATGCACCCTTCGAACGAC	9625	1	5	-
										TTCGAAGGGTGCATCTCCATGTCCACATAT	9629	0.5	5	+
										TTCGAAGGGTGCATCTCCATGTCCAC	9629	0.5	5	+
										TTCGAAGGGTGCATCTCCATGTCCACATATC	9629	2	5	+
										TTCGAAGGGTGCATCTCCATGTCCACATA	9629	6	5	+
										TTCGAAGGGTGCATCTCCATGTCCACAT	9629	1	5	+
										TCGAAGGGTGCATCTCCATGTCCACATATC	9630	2	5	+
										AGGGTGCATCTCCATGTCCACATATCTGGAGG	9634	1	7	+
										TCCATGTCCACATATCTGGAGGCTTCCTTTC	9644	1	7	+
										TGTCCACATATCTGGAGGCTTCCTTTCTTC	9648	8.5	7	+
										TGTCCACATATCTGGAGGCTTCCTTTCTT	9648	1	7	+
										TGTCCACATATCTGGAGGCTTCCTTTC	9648	1	7	+
										AATGAGAAGAAAGGAAGCCTCCAGATATGTGGA	9650	1	7	-
										CCACATATCTGGAGGCTTCCTTTCTTCTC	9651	1	7	+
										TATCTGGAGGCTTCCTTTCTTCTCATT	9656	1	8	+
										TATCTGGAGGCTTCCTTTCTTCTCATTCTCGT	9656	1	8	+
										TCTGGAGGCTTCCTTTCTTCTCATTCTCGT	9658	2.5	8	+
										AGGCTTCCTTTCTTCTCATTCTCGTTGT	9663	1	8	+
										TTCCTTTCTTCTCATTCTCGTTGTTCTGCA	9667	1	7	+
										TTCCTTTCTTCTCATTCTCGTTGTTCTGC	9667	2	7	+
										TTTCTTCTCATTCTCGTTGTTCTGCAATGGA	9671	1	7	+
										TTCTTCTCATTCTCGTTGTTCTGCAATGG	9672	1	7	+
										TTCTTCTCATTCTCGTTGTTCTGCAATGGA	9672	2.5	7	+
										TTCTCATTCTCGTTGTTCTGCAATGGACAGC	9675	1	7	+
										TCTCATTCTCGTTGTTCTGCAATGGACAGC	9676	1	7	+
										TTCTCGTTGTTCTGCAATGGACAGCATATGC	9681	1.5	7	+
										TCTCGTTGTTCTGCAATGGACAGCATATGC	9682	1	7	+
										TTCTGCAATGGACAGCATATGCTTTGGA	9690	1	6	+
										TGCAATGGACAGCATATGCTTTGGA	9693	1	6	+
										TGGCTCTTTGTTTCCTTATCGTAGAGGTTC	9729	2.5	8	+
										GGCTCTTTGTTTCCTTATCGTAGAGGTTC	9730	1	8	+
										TTTGTTTCCTTATCGTAGAGGTTCTCCAAA	9735	1	8	+
										TTTGTTTCCTTATCGTAGAGGTTCTCCAAAC	9735	1	8	+
										TTGTTTCCTTATCGTAGAGGTTCTCCAAAC	9736	2	8	+
										TTGTTTCCTTATCGTAGAGGTTCTCCAAA	9736	2	8	+
										TGTTTCCTTATCGTAGAGGTTCTCCAAA	9737	1	8	+
										TTCCTTATCGTAGAGGTTCTCCAAACATCCC	9740	5.5	8	+
										TCCTTATCGTAGAGGTTCTCCAAACATCCC	9741	14	8	+
										CCTTATCGTAGAGGTTCTCCAAACATCCC	9742	1	8	+
										CCTTATCGTAGAGGTTCTCCAAACATCCCAG	9742	0.5	8	+
										CCTTATCGTAGAGGTTCTCCAAACATCCCA	9742	0.5	8	+
										TTATCGTAGAGGTTCTCCAAACATCCCAGGC	9744	2	8	+
										TATCGTAGAGGTTCTCCAAACATCCCAGGC	9745	1	8	+
										TCGTAGAGGTTCTCCAAACATCCCAGGCAG	9747	0.5	8	+
										TCGTAGAGGTTCTCCAAACATCCCAGGCAGGA	9747	1	8	+
										TAGAGGTTCTCCAAACATCCCAGGCAGGAAC	9750	1	8	+
										TAGAGGTTCTCCAAACATCCCAGGCAGGA	9750	1	8	+
										TCCAAACATCCCAGGCAGGAACGGC	9759	1	8	+
										TCCAAACATCCCAGGCAGGAACGGCTCCAA	9759	1	8	+
										AACGGCTCCAATATGACTGTGACAGAG	9778	1	8	+
										AACGGCTCCAATATGACTGTGACAGAGGA	9778	2	8	+
										ACGGCTCCAATATGACTGTGACAGAGGAGT	9779	1	7	+
										CGGCTCCAATATGACTGTGACAGAGGAGT	9780	0.5	7	+
										TATGACTGTGACAGAGGAGTGCTCTGCCT	9789	0.5	4	+
										TATGACTGTGACAGAGGAGTGCTCTGCCTA	9789	5	4	+
										TGACTGTGACAGAGGAGTGCTCTGCCTATT	9791	1	4	+
										TGACTGTGACAGAGGAGTGCTCTGCCTAT	9791	1	4	+
										CAGAGGAGTGCTCTGCCTATTTCCC	9800	1	4	+
										TGCCTATTTCCCTTACACTGTAACCA	9813	2	8	+
										TGCCTATTTCCCTTACACTGTAACCATAA	9813	1	8	+
										TTACACTGTAACCATAAGGGGATTACCTGA	9825	2	8	+
										TACACTGTAACCATAAGGGGATTACCTGA	9826	1	8	+
										TACACTGTAACCATAAGGGGATTACCTGAAC	9826	3	8	+
										TAAGGGGATTACCTGAACATGGAAATGC	9839	2.5	8	+
										TAAGGGGATTACCTGAACATGGAAATGCC	9839	2.5	8	+
										TAAGGGGATTACCTGAACATGGAAATGCCA	9839	7	8	+
										AGCCTGGCATTTCCATGTTCAGGTAATCCC	9843	1	8	-
										TTACCTGAACATGGAAATGCCAGGCTTC	9847	1	8	+
										TGAACATGGAAATGCCAGGCTTCTGAAGA	9852	7.5	8	+
										TGAACATGGAAATGCCAGGCTTCTGAAGAT	9852	2	8	+
										ATGGAAATGCCAGGCTTCTGAAGATGTGT	9857	1	8	+
										TGGAAATGCCAGGCTTCTGAAGATGTGTC	9858	75	8	+
										TGGAAATGCCAGGCTTCTGAAGATGTGTCT	9858	15	8	+
										TGGAAATGCCAGGCTTCTGAAGAT	9858	0.5	8	+
										TGGAAATGCCAGGCTTCTGAAGATGTGT	9858	5.5	8	+
										GGAAATGCCAGGCTTCTGAAGATGTGTC	9859	1	8	+
										TGCCAGGCTTCTGAAGATGTGTCTGAC	9864	2.5	8	+
										TGCCAGGCTTCTGAAGATGTGTCTGA	9864	2	8	+
										TGCCAGGCTTCTGAAGATGTGTCTGACA	9864	1	8	+
										TTCTGAAGATGTGTCTGACAGGGCC	9872	1	8	+
										TCTGAAGATGTGTCTGACAGGGCCA	9873	1	8	+
										TCTGAAGATGTGTCTGACAGGGCCAGTT	9873	1	8	+
										TGAAGATGTGTCTGACAGGGCCAGTTCAC	9875	2	8	+
										TGAAGATGTGTCTGACAGGGCCAGTT	9875	1	8	+
										TGAAGATGTGTCTGACAGGGCCAGTTC	9875	3.5	8	+
										AAGATGTGTCTGACAGGGCCAGTTC	9877	1	8	+
										GTTCACAGCCACCCCTGCCCATTGTTGTC	9898	1	8	+
										CAGCCACCCCTGCCCATTGTTGTCTGGATC	9903	10.5	8	+
										AGCCACCCCTGCCCATTGTTGTCTGGA	9904	1	8	+
										AGCCACCCCTGCCCATTGTTGTCTGGATC	9904	1	8	+
										CCACCCCTGCCCATTGTTGTCTGGATC	9906	2	8	+
										CACCCCTGCCCATTGTTGTCTGGATCAGC	9907	1	8	+
										TGCCCATTGTTGTCTGGATCAGCTTAC	9913	2	8	+
										TGCCCATTGTTGTCTGGATCAGCTTACA	9913	1	8	+
										TGCCCATTGTTGTCTGGATCAGCTTACAA	9913	8	8	+
										TGCCCATTGTTGTCTGGATCAGCTTACAAGT	9913	1.5	8	+
										TGCCCATTGTTGTCTGGATCAGCTTACAAG	9913	4	8	+
										TGCCCATTGTTGTCTGGATCAGCTTA	9913	0.5	8	+
										CCCATTGTTGTCTGGATCAGCTTAC	9915	1	8	+
										TTGTTGTCTGGATCAGCTTACAAGTAGAGA	9919	3	5	+
										TTGTTGTCTGGATCAGCTTACAAGTAGAG	9919	1	5	+
										TTGTCTGGATCAGCTTACAAGTAGAGAGA	9922	1.5	5	+
										TGCTGCTTTCTATGGCCGTGGTCCCA	9988	4.5	6	+
										TGCTGCTTTCTATGGCCGTGGTCCC	9988	6.5	6	+
										TGCTGCTTTCTATGGCCGTGGTCCCATGT	9988	4.5	6	+
										GCTGCTTTCTATGGCCGTGGTCCCATGT	9989	1	6	+
										TGCTTTCTATGGCCGTGGTCCCATGTGG	9991	1	6	+
										TGCTTTCTATGGCCGTGGTCCCATGTGGGC	9991	1.5	6	+
										TATGGCCGTGGTCCCATGTGGGCATTGGCTAC	9998	1	6	+
										TGGTCCCATGTGGGCATTGGCTACCAC	10006	1	7	+
										TGGTCCCATGTGGGCATTGGCTACC	10006	1	7	+
										TGGGCATTGGCTACCACCAGAAGGCTGACA	10016	1	7	+
										TTGGCTACCACCAGAAGGCTGACATGCAG	10022	2	6	+
										TGGCTACCACCAGAAGGCTGACATGCAGGA	10023	1.5	6	+
										TGGCTACCACCAGAAGGCTGACATGC	10023	1	6	+
										TACCACCAGAAGGCTGACATGCAGGAGC	10027	1	6	+
										TACCACCAGAAGGCTGACATGCAGGA	10027	2	6	+
										TCCCAGTGGGCAAAGCTCCAGCCTCT	10086	1	8	+
										TCTCCTACTGCCCAGGGCAGGTCTGAGCTGT	10111	0.5	6	+
										TACTGCCCAGGGCAGGTCTGAGCTGTGG	10116	1	6	+
										CAGGAGGCACTCCCCAGCTCTGTCAGCC	10183	1	5	+
										CCGTGATGTCCCAAGGAAGAAGGCCCAC	10235	0.5	6	+
										TGATGTCCCAAGGAAGAAGGCCCACCTCCC	10238	2	6	+
										TGCAGGGAGGTGGTCTTGAGCAAGT	10271	1	8	+
										TGCAGGGAGGTGGTCTTGAGCAAGTCAGA	10271	0.5	8	+
										AGGTGGTCTTGAGCAAGTCAGAACTGCCC	10278	0.5	8	+
										TGAGCAAGTCAGAACTGCCCTTTCTCGTC	10287	11.5	8	+
										TTCTCGTCTTCAGCAAGCAACATTTTCATCCC	10308	1	4	+
										TGCCAGTCTTTCTTTGTCAAACCTCTTCCAAA	10370	1	4	+
										TCTTTCTTTGTCAAACCTCTTCCAAAGCAC	10376	0.5	4	+
										TTTCTTTGTCAAACCTCTTCCAAAGCACTTC	10378	1	6	+
										TTTGTCAAACCTCTTCCAAAGCACTTCGTGA	10382	1	6	+
										TTGTCAAACCTCTTCCAAAGCACTTCGTGA	10383	2	6	+
										TGTCAAACCTCTTCCAAAGCACTTCGTGAAA	10384	1	6	+
										TGTCAAACCTCTTCCAAAGCACTTCGTGA	10384	4	6	+
										TGTCAAACCTCTTCCAAAGCACTTCGTGAA	10384	4	6	+
										CACTTCGTGAAAGGAAGGGCATCCTTACCCC	10403	11	4	+
										CACTTCGTGAAAGGAAGGGCATCCTTACCC	10403	1	4	+
										TCCTTACCCCGACTGACTAAGAAGCACC	10424	0.5	5	+
										TCCTTACCCCGACTGACTAAGAAGCACCTC	10424	1	5	+
										TCCTTACCCCGACTGACTAAGAAGCAC	10424	0.5	5	+
										TTACCCCGACTGACTAAGAAGCACCTCTTGA	10427	1	5	+
										TACCCCGACTGACTAAGAAGCACCTCTTG	10428	1	5	+
										TACCCCGACTGACTAAGAAGCACCTCTTGA	10428	5	5	+
										ACCTCTTGAAAATAAGCAAGTTTCCCCTCACC	10449	1	6	+
										TCTTGAAAATAAGCAAGTTTCCCCTCACC	10452	1	6	+
										TTGAAAATAAGCAAGTTTCCCCTCACCC	10454	1	6	+
										TGAAAATAAGCAAGTTTCCCCTCACCCAAGA	10455	2	5	+
										AATAAGCAAGTTTCCCCTCACCCAAGAC	10459	1	6	+
										TAAGCAAGTTTCCCCTCACCCAAGACTCTTAGC	10461	1	6	+
										AAGTTTCCCCTCACCCAAGACTCTTAGCTC	10466	1	6	+
										TCACCCAAGACTCTTAGCTCCTTCCAAGGA	10476	1	7	+
										GACTCTTAGCTCCTTCCAAGGACCATCCTTGC	10484	1	7	+
										TCTTAGCTCCTTCCAAGGACCATCCTTGCT	10487	1	8	+
										TCTTAGCTCCTTCCAAGGACCATCCTTGCTCT	10487	1	7	+
										TCTTAGCTCCTTCCAAGGACCATCCTTGC	10487	1.5	8	+
										TAGCTCCTTCCAAGGACCATCCTTGCTCTC	10490	1.5	7	+
										GCTCCTTCCAAGGACCATCCTTGCTCTCTC	10492	1	7	+
										TCCTTCCAAGGACCATCCTTGCTCTCTCC	10494	0.5	7	+
										TTCCAAGGACCATCCTTGCTCTCTCCTGC	10497	2	7	+
										TCCAAGGACCATCCTTGCTCTCTCCTGCATG	10498	1	7	+
										CAAGGACCATCCTTGCTCTCTCCTGCATGC	10500	1	7	+
										TCCTTGCTCTCTCCTGCATGCTGCTGAGTA	10509	1	7	+
										TTGCTCTCTCCTGCATGCTGCTGAGTAGC	10512	1	7	+
										GCATGCTGCTGAGTAGCAAAATGTTGGGGATC	10524	1	7	+
										ATGCTGCTGAGTAGCAAAATGTTGGGGATC	10526	1	7	+
										TGCTGCTGAGTAGCAAAATGTTGGGGATC	10527	6.5	7	+
										TGCTGCTGAGTAGCAAAATGTTGGGGATCC	10527	6.5	7	+
										GCTGCTGAGTAGCAAAATGTTGGGGATC	10528	6	7	+
										GCTGCTGAGTAGCAAAATGTTGGGGATCC	10528	9	7	+
										CTGCTGAGTAGCAAAATGTTGGGGATCCAG	10529	1	6	+
										CTGCTGAGTAGCAAAATGTTGGGGATC	10529	5	7	+
										CTGCTGAGTAGCAAAATGTTGGGGATCC	10529	5	7	+
										CTGCTGAGTAGCAAAATGTTGGGGATCCAGA	10529	1	6	+
										TGCTGAGTAGCAAAATGTTGGGGAT	10530	0.5	7	+
										TGCTGAGTAGCAAAATGTTGGGGATC	10530	0.5	7	+
										TGCTGAGTAGCAAAATGTTGGGGATCC	10530	2	7	+
										TGAGTAGCAAAATGTTGGGGATCCAGA	10533	1	6	+
										TGAGTAGCAAAATGTTGGGGATCCAGAAC	10533	1	6	+
										TGAGTAGCAAAATGTTGGGGATCCAGAA	10533	1	6	+
										GAGTAGCAAAATGTTGGGGATCCAGAACTC	10534	0.5	6	+
										TAGCAAAATGTTGGGGATCCAGAACTC	10537	0.5	6	+
										TGGGGATCCAGAACTCCTCCAATGACTGGT	10548	1	8	+
										AGAACTCCTCCAATGACTGGTATGCTAGCA	10557	1	5	+
										AGAACTCCTCCAATGACTGGTATGCTAGC	10557	2	5	+
										ACTCCTCCAATGACTGGTATGCTAGC	10560	1	5	+
										ACTCCTCCAATGACTGGTATGCTAGCAAT	10560	2	5	+
										TCCTCCAATGACTGGTATGCTAGCAATAGC	10562	0.5	5	+
										TCCTCCAATGACTGGTATGCTAGCAATA	10562	0.5	5	+
										TGACTGGTATGCTAGCAATAGCTTCTGTGAC	10570	1	5	+
										TAGCTTCTGTGACAACAGGAAGCTCCTC	10588	1	5	+
										TAGCTTCTGTGACAACAGGAAGCTCCT	10588	1	5	+
										TGTGACAACAGGAAGCTCCTCCACCCCCC	10595	1.5	3	+
										TAGGTGATGGCTCTGTGCTCTGTGCCCCC	10648	2	8	+
										TAGGTGATGGCTCTGTGCTCTGTGCCCC	10648	2	9	+
										GTGATGGCTCTGTGCTCTGTGCCCCCT	10651	1	8	+
										TGGCTCTGTGCTCTGTGCCCCCTTTC	10655	1	8	+
										TCTGTGCTCTGTGCCCCCTTTCAAAC	10659	1	5	+
										TGTGCTCTGTGCCCCCTTTCAAACCC	10661	1	5	+
										TGCCATCTGAGGAAGGAAGGCAGTGCCTG	10697	1	9	+
										TGCCATCTGAGGAAGGAAGGCAGTGCCTGG	10697	2	9	+
										TGCCATCTGAGGAAGGAAGGCAGTGCCT	10697	0.5	9	+
										GCCATCTGAGGAAGGAAGGCAGTGCC	10698	1	9	+
										TCTGAGGAAGGAAGGCAGTGCCTGGGAA	10702	2	10	+
										TCTGAGGAAGGAAGGCAGTGCCTGGGA	10702	3	10	+
										TCTGAGGAAGGAAGGCAGTGCCTGGGAAAT	10702	3	9	+
										TCTGAGGAAGGAAGGCAGTGCCTGGGAAATCAC	10702	1	8	+
										TCTGAGGAAGGAAGGCAGTGCCTGGGAAA	10702	3	10	+
										AGGAAGGAAGGCAGTGCCTGGGAAATCACC	10706	1	8	+
										TGCCTGGGAAATCACCCTGGTTACAGATGC	10720	0.5	8	+
										CTGGGAAATCACCCTGGTTACAGATGCGTC	10723	1	8	+
										TGGGAAATCACCCTGGTTACAGATGCGTCA	10724	0.5	8	+
										TGGGAAATCACCCTGGTTACAGATGCGTC	10724	58	8	+
										GGGAAATCACCCTGGTTACAGATGCGTC	10725	1	8	+
										ACCCTGGTTACAGATGCGTCACTTGGCCTGT	10733	1	9	+
										CCTGGTTACAGATGCGTCACTTGGCCTGTC	10735	0.5	7	+
										TGGTTACAGATGCGTCACTTGGCCTGTC	10737	3	7	+
										TGGTTACAGATGCGTCACTTGGCCTGTCT	10737	6	7	+
										TGGTTACAGATGCGTCACTTGGC	10737	1	9	+
										TTACAGATGCGTCACTTGGCCTGTCTGGCA	10740	2	7	+
										TACAGATGCGTCACTTGGCCTGTCTGGCAA	10741	0.5	7	+
										ACAGATGCGTCACTTGGCCTGTCTGGCAAGA	10742	2	8	+
										CAGATGCGTCACTTGGCCTGTCTGGCAAGAG	10743	0.5	8	+
										CAGATGCGTCACTTGGCCTGTCTGGCAAGA	10743	2	8	+
										CAGATGCGTCACTTGGCCTGTCTGGC	10743	1	8	+
										CAGATGCGTCACTTGGCCTGTCTGGCAA	10743	1	8	+
										CAGATGCGTCACTTGGCCTGTCTGG	10743	1	8	+
										AGATGCGTCACTTGGCCTGTCTGGCAA	10744	2	8	+
										AGATGCGTCACTTGGCCTGTCTGGCAAGA	10744	4	8	+
										AGATGCGTCACTTGGCCTGTCTGGCAAGAGGTC	10744	0.5	8	+
										AGATGCGTCACTTGGCCTGTCTGGCAAG	10744	2	8	+
										TGGCAAGAGGTCACCTGTGAGCCAGAG	10765	1	8	+
										TGGCAAGAGGTCACCTGTGAGCCAGAGGGCC	10765	1	8	+
										TGGCAAGAGGTCACCTGTGAGCCAGA	10765	2	11	+
										TGGCAAGAGGTCACCTGTGAGCCAGAGGGC	10765	1	8	+
										GAGGTCACCTGTGAGCCAGAGGGCCCGAA	10771	0.5	6	+
										AGGTCACCTGTGAGCCAGAGGGCCCGA	10772	1	6	+
										TCCCCTCTGGAACACACTGCTGCGTCCC	10800	1.5	3	+
										TCCCCTCTGGAACACACTGCTGCGTCCCC	10800	1	3	+
										CCCTCTGGAACACACTGCTGCGTCCCCAC	10802	0.5	3	+
										TGCTGCGTCCCCACCACCCAAACAGGC	10817	1	3	+
										AATAAGGCACGATGGCCTGGCCGTTGGAA	10850	1	5	+
										TAAGGCACGATGGCCTGGCCGTTGGAAT	10852	1	5	+
										TAAGGCACGATGGCCTGGCC	10852	0.5	5	+
										TAAGGCACGATGGCCTGGCCGTTGGA	10852	1.5	5	+
										TGGACACTGAAGGAATGCTGTCTGTGAC	10883	1	2	+
										TGAAGGAATGCTGTCTGTGACTGGGA	10890	1	2	+
										TGAAGGAATGCTGTCTGTGACTGGGAC	10890	2	2	+
										TGAAGGAATGCTGTCTGTGACTGGGACAC	10890	3	2	+
										TGCTGTCTGTGACTGGGACACAGGGGAC	10898	2	6	+
										TGGTCTTGGAGACACATGGCATTGGA	10935	1	6	+
										TGGTCTTGGAGACACATGGCATTGGAAAGG	10935	1.5	6	+
										TGGTCTTGGAGACACATGGCATTGGAA	10935	0.5	6	+
										TGGTCTTGGAGACACATGGCATTGGAAAGGC	10935	1	6	+
										TCTTGGAGACACATGGCATTGGAAAGGCA	10938	1	6	+
										TTGGAGACACATGGCATTGGAAAGGCAG	10940	1	7	+
										TTGGAGACACATGGCATTGGAAAGGCAGA	10940	2	7	+
										TGGAGACACATGGCATTGGAAAGGCA	10941	0.5	7	+
										TCCTAAGTCAAATGGGTTTCTTCAGC	10990	0.5	5	+
										TCCTAAGTCAAATGGGTTTCTTCAGCCAA	10990	1.5	5	+
										CCTAAGTCAAATGGGTTTCTTCAGCCAATGC	10991	1	6	+
										TAAGTCAAATGGGTTTCTTCAGCCAATGC	10993	2	6	+
										TAAGTCAAATGGGTTTCTTCAGCCAA	10993	0.5	6	+
										TAAGTCAAATGGGTTTCTTCAGCCA	10993	1	6	+
										GTCAAATGGGTTTCTTCAGCCAATGCTTTGA	10996	1	6	+
										TGGGTTTCTTCAGCCAATGCTTTGACTCCC	11002	3	4	+
										TGGGTTTCTTCAGCCAATGCTTTGACTCC	11002	1	5	+
										TGGGTTTCTTCAGCCAATGCTTTGACTCCCC	11002	3	4	+
										GGGTTTCTTCAGCCAATGCTTTGACTCC	11003	1	5	+
										GGGTTTCTTCAGCCAATGCTTTGACTCCCC	11003	1	4	+
										TCTTCAGCCAATGCTTTGACTCCCCCTTGA	11008	1	4	+
										TCAGCCAATGCTTTGACTCCCCCTTGAGG	11011	1	5	+
										TGCTTTGACTCCCCCTTGAGGGGTTTGGAGAT	11019	0.5	4	+
										TGGAGATGAGCCTTTCCCTGGTATC	11044	2	7	+
										TGAGCCTTTCCCTGGTATCAGAGGGTCAGC	11050	1	8	+
										TGAGCCTTTCCCTGGTATCAGAGGGTC	11050	0.5	8	+
										AGGGTCAGCTTCCCCTTGGTGTCTGTCATA	11071	1	8	+
										TCCCCTTGGTGTCTGTCATAGACAAAGAGT	11081	1	8	+
										TTTCTGTGATGCGGTGAATGTGCCATCC	11201	1	4	+
										GCGGTGAATGTGCCATCCATGAAGTCACGG	11211	1	3	+
										TCCCCGACTCGGGGTCGAATCAGAGCTGG	11323	1	7	+
										TCGAATCAGAGCTGGCATTGCTGTT	11337	1	8	+
										TCGAATCAGAGCTGGCATTGCTGTTCTAC	11337	6	8	+
										TCAGAGCTGGCATTGCTGTTCTACGCTAC	11342	1	8	+
										TGCTGTTCTACGCTACAGCCACAGCAATGCC	11355	1	6	+
										TGGCTTGGATCTGGCATTGCTGTGGCTGT	11369	1	2467	-
										TCCAAGCCACATCCGTAGCCCACACCACAGC	11389	1	7	+
										TAGCAGTCAGATTCTTCATCTTCTGAGCCA	11478	0.5	8	+
										AGATTCTTCATCTTCTGAGCCATAAT	11486	1	8	+
										AGATTCTTCATCTTCTGAGCCATAATGGGATC	11486	5	4	+
										AGATTCTTCATCTTCTGAGCCATAATG	11486	1	8	+
										AGATTCTTCATCTTCTGAGCCATAATGGGAT	11486	1	4	+
										AGATTCTTCATCTTCTGAGCCATAATGGGA	11486	46.5	8	+
										AGATTCTTCATCTTCTGAGCCATAATGG	11486	1	8	+
										AGATTCTTCATCTTCTGAGCCATAATGGG	11486	2.5	8	+
										GATTCTTCATCTTCTGAGCCATAATGGGATC	11487	1	4	+
										ATTCTTCATCTTCTGAGCCATAATGGGATC	11488	2.5	4	+
										TTCTTCATCTTCTGAGCCATAATGGGATC	11489	1	4	+
										TAATGGGATCTCCCTAAAATACGATTTGGT	11508	4.5	3	+
										TGGGATCTCCCTAAAATACGATTTGGTGATG	11511	1	3	+
										CTCCCTAAAATACGATTTGGTGATGGTCTGT	11517	2	3	+
										TCCCTAAAATACGATTTGGTGATGGTCTGT	11518	1	3	+
										CCCTAAAATACGATTTGGTGATGGTCTGT	11519	8.5	3	+
										CCCTAAAATACGATTTGGTGATGGTCTGTA	11519	0.5	3	+
										CCCTAAAATACGATTTGGTGATGGTCTGTAC	11519	1	3	+
										TAAAATACGATTTGGTGATGGTCTGTA	11522	1	3	+
										TAAAATACGATTTGGTGATGGTCTGTACATC	11522	24.5	3	+
										TAAAATACGATTTGGTGATGGTCTGTACAT	11522	3.5	3	+
										TAAAATACGATTTGGTGATGGTCTGTACA	11522	4	3	+
										TAAAATACGATTTGGTGATGGTCTGTAC	11522	9.5	3	+
										TAAAATACGATTTGGTGATGGTCTGT	11522	4.5	3	+
										AAATACGATTTGGTGATGGTCTGTACATC	11524	1	3	+
										TACGATTTGGTGATGGTCTGTACATCTTTC	11527	2	3	+
										TACGATTTGGTGATGGTCTGTACATC	11527	2	3	+
										TACGATTTGGTGATGGTCTGTACATCTTTCC	11527	1	3	+
										TGATGGTCTGTACATCTTTCCTTCCTGC	11537	1	4	+
										TCTTTTCCATTTTGAGTCGGCTGCATTGG	11584	1	3	+
										CAGGATCTGAGGCATGTCTCATACCTACAC	11687	0.5	7	+
										GATCTGAGGCATGTCTCATACCTACACCAC	11690	1	7	+
										TCTGAGGCATGTCTCATACCTACACCACAGCT	11692	0.5	7	+
										TCTGAGGCATGTCTCATACCTACACCACAGC	11692	1	7	+
										TGAGGCATGTCTCATACCTACACCACAGCT	11694	1	7	+
										TGAGGCATGTCTCATACCTACACCACAGC	11694	2	7	+
										ACAGCTGACGGCAATGCCAGAACCTTAGCC	11718	1	8	+
										GCTGACGGCAATGCCAGAACCTTAGCCCA	11721	1	8	+
										GGCAATGCCAGAACCTTAGCCCAGTAAGCC	11727	1	8	+
										TGCCAGAACCTTAGCCCAGTAAGCCATGCCA	11732	1	8	+
										TGCCAGAACCTTAGCCCAGTAAGCCATGCC	11732	1	8	+
										GCCAGAACCTTAGCCCAGTAAGCCATGCC	11733	1	8	+
										CCTTAGCCCAGTAAGCCATGCCATGTCTCAT	11740	1	7	+
										CCTTAGCCCAGTAAGCCATGCCATGTCTCA	11740	1.5	7	+
										CCTTAGCCCAGTAAGCCATGCCATGTCTC	11740	1	7	+
										GAACTCCTGCTCTTTCATGTTTTAATGG	11820	1	3	+
										TCCTGCTCTTTCATGTTTTAATGGATTGAA	11824	1	6	+
										TCCTGCTCTTTCATGTTTTAATGGATTGA	11824	1.5	6	+
										TGCTCTTTCATGTTTTAATGGATTGAA	11827	0.5	6	+
										TGCTCTTTCATGTTTTAATGGATTGA	11827	0.5	6	+
										TGCTCTTTCATGTTTTAATGGATTGAAAAG	11827	1.5	6	+
										TGCTCTTTCATGTTTTAATGGATTGAAAAGC	11827	3	6	+
										TCTTTCATGTTTTAATGGATTGAAAAGCA	11830	1	6	+
										TCATGTTTTAATGGATTGAAAAGCATGAGT	11834	1	6	+
										TGTTTTAATGGATTGAAAAGCATGAGTAAA	11837	1	3	+
										TTTAATGGATTGAAAAGCATGAGTAAATGGC	11840	2	3	+
										TAATGGATTGAAAAGCATGAGTAAATGGCTC	11842	0.5	3	+
										TGGATTGAAAAGCATGAGTAAATGGC	11845	1	3	+
										TTTGCTTGTTTTTTATTTTGTAAGTGTTGG	11949	1	7	+
										TGCTTGTTTTTTATTTTGTAAGTGTTGGC	11951	3	7	+
										TGTTTTTTATTTTGTAAGTGTTGGCTGCCC	11955	4.5	7	+
										TTTTTATTTTGTAAGTGTTGGCTGCCCC	11958	0.5	7	+
										TATTTTGTAAGTGTTGGCTGCCCCTGT	11962	0.5	7	+
										TATTTTGTAAGTGTTGGCTGCCCCTGTGGCAC	11962	1	7	+
										TTTTGTAAGTGTTGGCTGCCCCTGTGGCAC	11964	3.5	7	+
										TGTAAGTGTTGGCTGCCCCTGTGGCACACAGA	11967	1	7	+
										TGTGGCACACAGACGTTCCCAGGGAC	11986	1	6	+
										TTCCCAGGGACAACCCAAGATCCTTAAC	12001	1	5	+
										TCTTCTTGTATCAAAAGCTCCCTGGGGGTGGA	12078	1	6	+
										TTCTTGTATCAAAAGCTCCCTGGGGGTGGA	12080	1	6	+
										TGCCAGTGGGCTGGTGAGGTTGGGACCAC	12110	1	5	+
										GGTGAGGTTGGGACCACTGAGCTTC	12122	1	7	+
										GTTGGGACCACTGAGCTTCACATGATGGA	12128	1	7	+
										TTGGGACCACTGAGCTTCACATGATGGA	12129	1	7	+
										TGGGACCACTGAGCTTCACATGATGGAA	12130	0.5	7	+
[truncated: 5,135 more rows]

## Sheet: 2
										sequence	position on chromsosome/scaffold	reads	genomic hits	strand
										TCTTGTTTGGTTGGTTTTGAATTGTTC	56185	0.5	10	+
										TGTTTGGTTGGTTTTGAATTGTTCTTCCCCC	56188	1	9	+
										TACACACACATGTACACATTCTAGTCTCTCC	56259	0.5	6	+
										TGGATTAGCAATGAGATCCTGCTGTGTA	56322	2	3667	-
										TGGATTAGCAATGAGATCCTGCTGTGT	56323	5	3844	-
										CAGGATCTCATTGCTAATCCACACCAAAGC	56329	0.5	8	+
										TGATACAAAAGTTGCATTGTGGA	56447	0.5	7	+
										TGGCAACCTACACCGCAGCTCACATCAAC	56626	1	4	+
										ATGGTTCCTAGTCAGATTCGGTTCTGATGC	56705	1	9	+
										ATGGTTCCTAGTCAGATTCGGTTCTGATGCA	56705	1	9	+
										TGGTTCCTAGTCAGATTCGGTTCTGATGCA	56706	1	9	+
										TAGTCAGATTCGGTTCTGATGCACCATGA	56713	1	8	+
										GTCAGATTCGGTTCTGATGCACCATGACA	56715	1	8	+
										TCTGATGCACCATGACACGAACGCCTTCTGT	56727	1	4	+
										CACCATGACACGAACGCCTTCTGTTGTTCA	56734	1	4	+
										GGACCATGACCTCTGATTGTTCCTGC	56880	0.5	10	+
										ACTGGCGGCTGAGGAGAAACATCTCTGGAGA	56925	1	8	+
										CGGCTGAGGAGAAACATCTCTGGAGATGGA	56930	1	9	+
										TGAGGAGAAACATCTCTGGAGATGGATC	56934	3	9	+
										TGAGGAGAAACATCTCTGGAGATGGATCAC	56934	4	9	+
										GAGGAGAAACATCTCTGGAGATGGATCAC	56935	1	9	+
										TCTCTGGAGATGGATCACTAGCATCAGGA	56946	1	8	+
										TCTCTGGAGATGGATCACTAGCATCAGGAGA	56946	0.5	8	+
										CTCTGGAGATGGATCACTAGCATCAGGA	56947	1	8	+
										TCTGGAGATGGATCACTAGCATCAGGAGA	56948	1	8	+
										TGGAGATGGATCACTAGCATCAGGAGACAGT	56950	2	10	+
										TGGATCACTAGCATCAGGAGACAGTGAAC	56956	1	10	+
										TCACTAGCATCAGGAGACAGTGAACCTTC	56960	2	10	+
										TAGCATCAGGAGACAGTGAACCTTCCACTC	56964	5	10	+
										TAGCATCAGGAGACAGTGAACCTTCCAC	56964	2	10	+
										TAGCATCAGGAGACAGTGAACCTTCCA	56964	1	10	+
										GCATCAGGAGACAGTGAACCTTCCACTCCC	56966	1	11	+
										TCAGGAGACAGTGAACCTTCCACTCCCAC	56969	1	11	+
										TCAGGAGACAGTGAACCTTCCACTCCCACA	56969	1	11	+
										GGAGACAGTGAACCTTCCACTCCCACATGGA	56972	1	11	+
										GAGACAGTGAACCTTCCACTCCCACATGGAA	56973	1	11	+
										CCATGTGGGAGTGGAAGGTTCACTGTCT	56974	0.5	11	-
										TGAACCTTCCACTCCCACATGGAAATTGAA	56980	1	11	+
										TTCCACTCCCACATGGAAATTGAAAGGCAC	56986	3	11	+
										TTCCACTCCCACATGGAAATTGAAAGGCACC	56986	8.5	10	+
										TCCACTCCCACATGGAAATTGAAAGGCAC	56987	3	11	+
										TCCACTCCCACATGGAAATTGAAAGGCACC	56987	12.5	10	+
										CACTCCCACATGGAAATTGAAAGGCAC	56989	1	11	+
										ACTCCCACATGGAAATTGAAAGGCACCGA	56990	1.5	10	+
										TCCCACATGGAAATTGAAAGGCACCGAGAG	56992	4	10	+
										TCCCACATGGAAATTGAAAGGCAC	56992	1	11	+
										TCCCACATGGAAATTGAAAGGCACCGAGA	56992	21.5	10	+
										CCCACATGGAAATTGAAAGGCACCGAGAG	56993	1	10	+
										TGGAAATTGAAAGGCACCGAGAGATCCCA	56999	5	10	+
										TGGAAATTGAAAGGCACCGAGAGATC	56999	2	10	+
										TGGAAATTGAAAGGCACCGAGAGATCCCAGG	56999	1	10	+
										TGGAAATTGAAAGGCACCGAGAGA	56999	1	10	+
										TGGAAATTGAAAGGCACCGAGAGATCCC	56999	3.5	10	+
										GAAATTGAAAGGCACCGAGAGATCCCAGGT	57001	1	10	+
										TGAAAGGCACCGAGAGATCCCAGGTTTGTGT	57006	1	9	+
										GTTTGTGTCTTGTGGACGTTTCAAGTCTGT	57029	1	12	+
										TTTGTGTCTTGTGGACGTTTCAAGTCTGT	57030	1	12	+
										TTGTGTCTTGTGGACGTTTCAAGTCTGT	57031	1	12	+
										TTGTGGACGTTTCAAGTCTGTGCCCTTGG	57038	1.5	12	+
										TTGTGGACGTTTCAAGTCTGTGCCCTTGGG	57038	1	12	+
										TGGACGTTTCAAGTCTGTGCCCTTGGGAG	57041	1	11	+
										GATAGATGTAAGGGTCTTGAGAGGTATC	57085	1	7	+
										TAAGGGTCTTGAGAGGTATCCTGTGGAGG	57093	0.5	7	+
										TGAGAGGTATCCTGTGGAGGAAGAAATGC	57102	2	7	+
										TATGTTGAATCTGCTGCTACTTCTTTGT	57206	1	7	+
										TGTTGAATCTGCTGCTACTTCTTTGTGGGT	57208	8.5	7	+
										TGTTGAATCTGCTGCTACTTCTTTGTGGG	57208	1	7	+
										TGAATCTGCTGCTACTTCTTTGTGGGTGGA	57211	3	7	+
										TACTTCTTTGTGGGTGGATGGCCACCTGAAC	57223	1	7	+
										CCACCTGAACTTCCATGATGTCGTGCCAGA	57244	1	6	+
										TGAACTTCCATGATGTCGTGCCAGACGTAG	57249	1	6	+
										TGAACTTCCATGATGTCGTGCCAGACGTA	57249	1	6	+
										TCTCCAATTGCGTGCTAGAATGGTTCTTTA	57531	1	10	+
										TCCAATTGCGTGCTAGAATGGTTCTTTAA	57533	1	10	+
										TTGCGTGCTAGAATGGTTCTTTAAGGGATCC	57538	1	5	+
										TGCGTGCTAGAATGGTTCTTTAAGGGATCC	57539	2	5	+
										TGGTTCTTTAAGGGATCCATCCAATTTGC	57551	1	5	+
										TGCTAGGGGAAAGACCCTTCTCTTTGTAGAC	57577	1	4	+
										TAGACAAGCAAATCCCAACCCAAAGAGTCCA	57603	1	7	+
										TCCCAACCCAAAGAGTCC	57615	1	11	+
										TCCTTGGCCCACTTTGAGGATTCTGTGCTT	57671	2	11	+
										TTGGCCCACTTTGAGGATTCTGTGCTTA	57674	3	11	+
										TGGCCCACTTTGAGGATTCTGTGCTTAGGC	57675	1.5	11	+
										AGCCTAAGCACAGAATCCTCAAAGTGGG	57678	1	11	-
										CCACTTTGAGGATTCTGTGCTTAGGCTGG	57679	1	11	+
										TGAGGATTCTGTGCTTAGGCTGGATCTCT	57685	2.5	12	+
										TGAGGATTCTGTGCTTAGGCTGGAT	57685	2	12	+
										TGAGGATTCTGTGCTTAGGCTGGATCTC	57685	1	12	+
										GAGGATTCTGTGCTTAGGCTGGATCTCTGC	57686	1	11	+
										TCTGCAAACTCTTGTATGGGGATCCTATC	57711	2	11	+
										TCTGCAAACTCTTGTATGGGGATCCTATCTA	57711	1	11	+
										TGCAAACTCTTGTATGGGGATCCTATCTA	57713	1	11	+
										TGCAAACTCTTGTATGGGGATCCTATCTAA	57713	0.5	11	+
										TTGTATGGGGATCCTATCTAAATGCATGGGT	57722	6	11	+
										TGTATGGGGATCCTATCTAAATGCATGGGT	57723	1	11	+
										GGATCCTATCTAAATGCATGGGTTTCAC	57730	1	10	+
										TCCTATCTAAATGCATGGGTTTCACCGAT	57733	1	9	+
										TCCTATCTAAATGCATGGGTTTCACCGATG	57733	1	9	+
										TGCAGTGTGACCGTGGGGGCTCATCTCCCAA	57761	1	10	+
										TCTCCCAAGAGATAGGGTTTAAGAAGAGA	57784	0.5	6	+
										TCCAGCGAATGCAAATCCTCCATGACATTC	57864	1	9	+
										TCCCACCTGTCCCCTGCTGACTGAGCTGT	57952	1	10	+
										TCCCCTGCTGACTGAGCTGTTGTGCACAGA	57961	1	10	+
										TCCCCTGCTGACTGAGCTGTTGTGCACA	57961	1	10	+
										ACTGAGCTGTTGTGCACAGAGACTACCATC	57971	1	7	+
										TGAGCTGTTGTGCACAGAGACTACCATCCTC	57973	0.5	8	+
										TGTTGTGCACAGAGACTACCATCCTCCAA	57978	1	8	+
										CCACCTGAACTTCCATGATGTCGTGCCAGA	58390	1	6	+
										TGAACTTCCATGATGTCGTGCCAGACGTAG	58395	1	6	+
										TGAACTTCCATGATGTCGTGCCAGACGTA	58395	1	6	+
										TCTCCAATTGCGTGCTAGAATGGTTCTTTA	58677	1	10	+
										TCCAATTGCGTGCTAGAATGGTTCTTTAA	58679	1	10	+
										TTGCGTGCTAGAATGGTTCTTTAAGGGATCC	58684	1	5	+
										TGCGTGCTAGAATGGTTCTTTAAGGGATCC	58685	2	5	+
										TGGTTCTTTAAGGGATCCATCCAATTTGC	58697	1	5	+
										TGCTAGGGGAAAGACCCTTCTCTTTGTAGAC	58723	1	4	+
										TAGACAAGCAAATCCCAACCCAAAGAGTCCA	58749	1	7	+
										TCCCAACCCAAAGAGTCC	58761	1	11	+
										TCCTTGGCCCACTTTGAGGATTCTGTGCTT	58817	2	11	+
										TTGGCCCACTTTGAGGATTCTGTGCTTA	58820	3	11	+
										TGGCCCACTTTGAGGATTCTGTGCTTAGGC	58821	1.5	11	+
										AGCCTAAGCACAGAATCCTCAAAGTGGG	58824	1	11	-
										CCACTTTGAGGATTCTGTGCTTAGGCTGG	58825	1	11	+
										TGAGGATTCTGTGCTTAGGCTGGATCTCT	58831	2.5	12	+
										TGAGGATTCTGTGCTTAGGCTGGAT	58831	2	12	+
										TGAGGATTCTGTGCTTAGGCTGGATCTC	58831	1	12	+
										GAGGATTCTGTGCTTAGGCTGGATCTCTGC	58832	1	11	+
										TCTGCAAACTCTTGTATGGGGATCCTATC	58857	2	11	+
										TCTGCAAACTCTTGTATGGGGATCCTATCTA	58857	1	11	+
										TGCAAACTCTTGTATGGGGATCCTATCTA	58859	1	11	+
										TGCAAACTCTTGTATGGGGATCCTATCTAA	58859	0.5	11	+
										TTGTATGGGGATCCTATCTAAATGCATGGGT	58868	6	11	+
										TGTATGGGGATCCTATCTAAATGCATGGGT	58869	1	11	+
										GGATCCTATCTAAATGCATGGGTTTCAC	58876	1	10	+
										TCCTATCTAAATGCATGGGTTTCACCGAT	58879	1	9	+
										TCCTATCTAAATGCATGGGTTTCACCGATG	58879	1	9	+
										TGCAGTGTGACCGTGGGGGCTCATCTCCCAA	58907	1	10	+
										TCTCCCAAGAGATAGGGTTTAAGAAGAGA	58930	0.5	6	+
										TCCAGCGAATGCAAATCCTCCATGACATTC	59010	1	9	+
										TCCCACCTGTCCCCTGCTGACTGAGCTGT	59098	1	10	+
										TCCCCTGCTGACTGAGCTGTTGTGCACAGA	59107	1	10	+
										TCCCCTGCTGACTGAGCTGTTGTGCACA	59107	1	10	+
										ACTGAGCTGTTGTGCACAGAGACTACCATC	59117	1	7	+
										TGAGCTGTTGTGCACAGAGACTACCATCCTC	59119	0.5	8	+
										TGTTGTGCACAGAGACTACCATCCTCCAA	59124	1	8	+
										TCCTCCAACCGCTCCTAGTGTCTGTTGAGG	59145	3.5	10	+
										TCCAACCGCTCCTAGTGTCTGTTGA	59148	1	10	+
										GCTCCTAGTGTCTGTTGAGGAGGGTCCGC	59155	1	10	+
										TCCTAGTGTCTGTTGAGGAGGGTCCGC	59157	1	10	+
										TCCTAGTGTCTGTTGAGGAGGGTC	59157	1	10	+
										TAGTGTCTGTTGAGGAGGGTCCGCTTGGGT	59160	1	10	+
										TGTCTGTTGAGGAGGGTCCGCTTGGGTAGT	59163	1	9	+
										TCTGTTGAGGAGGGTCCGCTTGGGTAGT	59165	1	9	+
										TGTTGAGGAGGGTCCGCTTGGGTAGT	59167	1	9	+
										TGGGTAGTCAGTAGCGCACGTGGGAGCAA	59185	1	6	+
										GTAGTCAGTAGCGCACGTGGGAGCAA	59188	1	6	+
										TGGTGGCCTTTAGCATTCATTCCATGACA	59262	1	5	+
										TGGTGGCCTTTAGCATTCATTCCATGAC	59262	2	5	+
										TAGCATTCATTCCATGACAGCCCTGC	59272	1	5	+
										TATGGGGACTCTTCAGCCATTGGGTGTGAC	59305	2	7	+
										TATGGGGACTCTTCAGCCATTGGGTGTGA	59305	1	7	+
										TGGGGACTCTTCAGCCATTGGGTGT	59307	1	7	+
										TCTGTGCTCTTGTGCACGCTGCAGACTC	59338	1	5	+
										TGCACGCTGCAGACTCCTTGTGCCCTCCTC	59350	1	4	+
										TGGAGCTCAGGTCCGGAGCAGTGTTTCCAC	59400	1	30	+
										TGGAGCTCAGGTCCGGAGCAGTGTT	59400	1	30	+
										TGGAGCTCAGGTCCGGAGCAGTGTTTCCACC	59400	1	30	+
										TCAGGTCCGGAGCAGTGTTTCCACCACAGC	59406	4	10	+
										GAGCAGTGTTTCCACCACAGCTTTTAGCAGC	59415	1	9	+
										TGTGAGTGATTAAAATGGGTGGCATTCCAGT	59512	1	6	+
										GGGAAAAGGAGTGAAGATGTACCATCCAG	59633	1	8	+
										AAAGGAGTGAAGATGTACCATCCAGGCTGC	59637	1	8	+
										TACCAATGTCGGTCAGCACTTCTGTTCAAA	59696	1	3	+
										TTCTGTTCAAAGGGCATGCTTGGGTC	59715	1	7	+
										GGGGGCAGCCTTGCTGAATGTAGTGCTGA	59747	1	9	+
										TGGTTGTCGGGAATCTGGTAATGCGTC	59846	1	2	+
										TCGGGAATCTGGTAATGCGTCAAATGTGA	59852	2	4	+
										CGGGAATCTGGTAATGCGTCAAATGTGAGG	59853	1	4	+
										TCTGGTAATGCGTCAAATGTGAGGGTTGGT	59859	1	5	+
										TGGTAATGCGTCAAATGTGAGGGTTGGT	59861	1.5	5	+
										TGGTAATGCGTCAAATGTGAGGGTTGGTT	59861	1	5	+
										TAATGCGTCAAATGTGAGGGTTGGT	59864	1	5	+
										TAATGCGTCAAATGTGAGGGTTGGTTGGGT	59864	3	4	+
										TGCGTCAAATGTGAGGGTTGGTTGGGTT	59867	1	4	+
										TGGGTTTTGTCTATGGATATGTGTGTAAGG	59889	1	7	+
										TGTCTATGGATATGTGTGTAAGGGAAGATC	59896	0.5	1	+
										TGCCTGTGTTTGGGTGAGCGTTTGTCTTT	59927	1	8	+
										TGCCTGTGTTTGGGTGAGCGTTTGTC	59927	1	8	+
										TGTTTGGGTGAGCGTTTGTCTTTGGA	59933	1	8	+
										TGTTTGGGTGAGCGTTTGTCTTTGGAGG	59933	1	8	+
										TGTTTGGGTGAGCGTTTGTCTTTGGAGGGT	59933	1.5	8	+
										TTGGGTGAGCGTTTGTCTTTGGAGGGT	59936	1	8	+
										TAGGTGTTTGTAAGTTGGTGTTCAGG	60002	0.5	10	+
										TTGGTGTTCAGGGGCCTATTTTTCATGGA	60016	2	8	+
										TGGTGTTCAGGGGCCTATTTTTCATGGA	60017	1	8	+
										TCAGGGGCCTATTTTTCATGGATGTTTTCCAC	60023	1	3	+
										TTCATGGATGTTTTCCACCGTGAAGTTGG	60037	1	2	+
										TTTTCCACCGTGAAGTTGGGGATTGTGTGT	60047	1	2	+
										TTTCCACCGTGAAGTTGGGGATTGTGTGT	60048	0.5	2	+
										TTTCCACCGTGAAGTTGGGGATTGTGTGTC	60048	0.5	2	+
										TTCCACCGTGAAGTTGGGGATTGTGTGTC	60049	1	2	+
										TGAAGTTGGGGATTGTGTGTCTCCTGGTGGA	60057	1	5	+
										TGAAGTTGGGGATTGTGTGTCTCCTGGTGG	60057	1	5	+
										AGTTGGGGATTGTGTGTCTCCTGGTGGAC	60060	1	7	+
										GTTGGGGATTGTGTGTCTCCTGGTGGA	60061	1	7	+
										GTTGGGGATTGTGTGTCTCCTGGTGGAC	60061	1	7	+
										TTGGGGATTGTGTGTCTCCTGGTGGACTT	60062	2	7	+
										TGGGGATTGTGTGTCTCCTGGTGGA	60063	1	7	+
										GGGATTGTGTGTCTCCTGGTGGACTTGGT	60065	1	7	+
										TGTGTGTCTCCTGGTGGACTTGGTAGGA	60070	2.5	8	+
										TGTCTCCTGGTGGACTTGGTAGGATTATC	60074	1.5	8	+
										TCCTGGTGGACTTGGTAGGATTATCTGCC	60078	1	8	+
										TGGACTTGGTAGGATTATCTGCCTAGGCCTC	60084	1	8	+
										TCTGCCTAGGCCTCAGGGCAATGTTAGGGA	60101	1	7	+
										TCCAGGGGCCGATCTGTGTATTTGTACCTT	60133	1	8	+
										TGTGTATTTGTACCTTTGGGGCCTGTAGT	60147	1	8	+
										TTGGGGCCTGTAGTGAAACTTCGTGGTTGG	60162	1	8	+
										TTGGGGCCTGTAGTGAAACTTCGTGGTT	60162	0.5	8	+
										GGGCCTGTAGTGAAACTTCGTGGTTGGGA	60165	1	8	+
										TGTAGTGAAACTTCGTGGTTGGGAC	60170	1	10	+
										CAGCCAAAATTGAGAGTGGGACTGGAA	60202	0.5	8	+
										CAGCCAAAATTGAGAGTGGGACTGGAATC	60202	1	8	+
										AAATTGAGAGTGGGACTGGAATCTACCTT	60208	1	7	+
										TGAGAGTGGGACTGGAATCTACCTTGCC	60212	1	7	+
										TGAGAGTGGGACTGGAATCTACCTTGCCC	60212	1	7	+
										TGGGACTGGAATCTACCTTGCCCTCAGCTT	60218	7	7	+
										TGGGACTGGAATCTACCTTGCCCTCAGC	60218	5	7	+
										CTGGAATCTACCTTGCCCTCAGCTTGGCAC	60223	1	6	+
										TGGAATCTACCTTGCCCTCAGCTTGGCACC	60224	1	6	+
										TGGCACCTGAATCCAGGATCCCAGGTTC	60247	2	7	+
										TGAATCCAGGATCCCAGGTTCAGAGAGGA	60254	1	7	+
										TCCAGGATCCCAGGTTCAGAGAGGATTC	60258	1	7	+
										TCCCAGGTTCAGAGAGGATTCGAGCGCAC	60265	2	10	+
										AGAGGATTCGAGCGCACAGACTTCTT	60277	1	10	+
										CCAAAAAGAAGAAGTCTGTGCGCTCGAA	60283	1	9	-
										GCGCACAGACTTCTTCTTTTTGGTGGCAT	60288	1	9	+
										ACTTCTTCTTTTTGGTGGCATCTGCCCC	60296	1	9	+
										TCTTCTTTTTGGTGGCATCTGCCCCATGTG	60299	1	8	+
										TTCTTTTTGGTGGCATCTGCCCCATGTGG	60301	3	9	+
										TTCTTTTTGGTGGCATCTGCCCCATGTGGA	60301	1	9	+
										TGCCCCATGTGGAGTTTCCCCGTCCACGGA	60318	2	6	+
										TGCCCCATGTGGAGTTTCCCCGTCCAC	60318	1	7	+
										TGTGGAGTTTCCCCGTCCACGGACGGAGTGC	60325	1.5	4	+
										TGGAGTTTCCCCGTCCACGGACGGAGTGCC	60327	0.5	4	+
										TCCCCGTCCACGGACGGAGTGCCACAGC	60334	1	2	+
										CACAGCAGCAATCTGGACCACTGCAGT	60356	1	3	+
										CACTGCAGTGAACACTCAGAATCCTTAGCC	60374	0.5	10	+
										CACTGCAGTGAACACTCAGAATCCTTAGCCTT	60374	1	10	+
										TGCAGTGAACACTCAGAATCCTTAGCCTTCC	60377	1	10	+
										TAGCCTTCCGTGCCACAAAAGAACGCCTC	60399	1.5	1	+
										CCGTGCCACAAAAGAACGCCTCGACCTGCTC	60406	1	1	+
										TGCACTGTCAGACCCCTCACCAGG	60451	1	10	+
										TGCACTGTCAGACCCCTCACCAGGTGTCAGG	60451	2	9	+
										TCACCAGGTGTCAGGATTTGATGAAGCTC	60467	1	9	+
										GGTGTCAGGATTTGATGAAGCTCTGGTTC	60473	0.5	7	+
										GTGTCAGGATTTGATGAAGCTCTGGTTC	60474	0.5	7	+
										TGTCAGGATTTGATGAAGCTCTGGT	60475	1	7	+
										TGTCAGGATTTGATGAAGCTCTGGTTC	60475	1	7	+
										CCCAGGTAAAGAGTGAGTTTCGGAGCATA	60542	1	5	+
										TAAGACCCTGGGGGGAGATACGCGTAAGC	60569	1	7	+
										GACTGCCTTCTTCCTCATTGGAGGGTGGA	60675	1	5	+
										TCTTCCTCATTGGAGGGTGGATATCAAGGC	60683	0.5	5	+
										TTGGAGGGTGGATATCAAGGCTTCCATCTC	60692	1	5	+
										TTGTGCCCTATATGGATGGTGTGCCCTG	60732	1	8	+
										GCCCTATATGGATGGTGTGCCCTGGGCTG	60736	1	8	+
										TATATGGATGGTGTGCCCTGGGCTGTCACA	60740	2	9	+
										TGGTGTGCCCTGGGCTGTCACAGTGCTTGT	60748	1	7	+
										TGTCACAGTGCTTGTTCAAATCGGTGTGT	60763	2	7	+
										TGTCACAGTGCTTGTTCAAATCGGTGTGTA	60763	2	7	+
										TGTCACAGTGCTTGTTCAAATCGGTGT	60763	1	7	+
										TCACAGTGCTTGTTCAAATCGGTGTGTATT	60765	1	7	+
										ACAGTGCTTGTTCAAATCGGTGTGTATTGC	60767	1	3	+
										TGCTTGTTCAAATCGGTGTGTATTGCCAGGA	60771	0.5	3	+
										TGTTCAAATCGGTGTGTATTGCCAGGAGT	60775	1	3	+
										TCGGTGTGTATTGCCAGGAGTTTGGTCGT	60783	1	3	+
										TGGTCGTATATCAACTGGGGTAATTCATCTC	60805	1	5	+
										TCGTATATCAACTGGGGTAATTCATCTC	60808	1	5	+
										TCTCAGGTTTCCATCTCCTGTCCTCTTTTACC	60832	0.5	4	+
										TCTCCTGTCCTCTTTTACCTAGGCGTGTCCC	60845	1	2	+
										TCTCCTGTCCTCTTTTACCTAGGCGTGTCC	60845	0.5	2	+
										TCCTGTCCTCTTTTACCTAGGCGTGTCCC	60847	1	2	+
										TACCTAGGCGTGTCCCCTCTCCCCTGTGT	60860	2	3	+
										TGTGTTTCTGTCTGGGTGAGGTGCAGAAA	60884	1	8	+
										TTGTCCAGGACTCTTCTCTCCTTGA	60919	1	7	+
										TGACCTCATGCAGCAGGACTCGATCTCCAC	60941	0.5	7	+
										TGCAGCAGGACTCGATCTCCACATC	60949	1	7	+
										TCTGTTGTCTTGTGCTTGAAGTCTTGGGG	60972	1	3	+
										TGTTGTCTTGTGCTTGAAGTCTTGGGGGT	60974	3	4	+
										TTGTCTTGTGCTTGAAGTCTTGGGGGT	60976	1	4	+
										TGTCTTGTGCTTGAAGTCTTGGGGGTTGT	60977	1	4	+
										TTGTGCTTGAAGTCTTGGGGGTTGTGTC	60981	1	5	+
										TGTGCTTGAAGTCTTGGGGGTTGTGTC	60982	0.5	5	+
										TTGAAGTCTTGGGGGTTGTGTCTTGAGC	60987	1	5	+
										TGAAGTCTTGGGGGTTGTGTCTTGAGCGT	60988	0.5	5	+
										TCTTGGGGGTTGTGTCTTGAGCGTGTC	60993	1.5	11	+
										TGGGGGTTGTGTCTTGAGCGTGTCTGGCA	60996	1	11	+
										GGTTGTGTCTTGAGCGTGTCTGGCACTTC	61000	1	5	+
										GTTGTGTCTTGAGCGTGTCTGGCACTTC	61001	1	5	+
										TGTCTTGAGCGTGTCTGGCACTTCGATGC	61005	2	5	+
										TTGAGCGTGTCTGGCACTTCGATGCATC	61009	1	4	+
										TGAGCGTGTCTGGCACTTCGATGCATC	61010	1	4	+
										TGAGCGTGTCTGGCACTTCGATGCATCTGG	61010	2	4	+
										TGAGCGTGTCTGGCACTTCGATGCATCTG	61010	1	4	+
										TGAGCGTGTCTGGCACTTCGATGCATCT	61010	1	4	+
										TGGCACTTCGATGCATCTGGTCTTCCTTC	61020	1	4	+
										GGCACTTCGATGCATCTGGTCTTCCTTCA	61021	0.5	4	+
										TTCGATGCATCTGGTCTTCCTTCAAGTC	61026	1	4	+
										TCGATGCATCTGGTCTTCCTTCAAGTCGGGT	61027	1	4	+
										TCGATGCATCTGGTCTTCCTTCAAGTCGGG	61027	1	4	+
										TGCATCTGGTCTTCCTTCAAGTCGGGTAAGT	61031	1	7	+
										TCCTTCAAGTCGGGTAAGTCATGGCTGG	61043	2	8	+
										TGGCTGGGTTCCTTTTCTTGAGTGA	61064	1	9	+
										TGGCTGGGTTCCTTTTCTTGAGTGATC	61064	1.5	9	+
										TGGCTGGGTTCCTTTTCTTGAGTGATCATC	61064	0.5	9	+
										CCTTTTCTTGAGTGATCATCAGCTTTAGACC	61074	1	10	+
										TGAGTGATCATCAGCTTTAGACCATTTCGAA	61082	1	9	+
										TGAGTGATCATCAGCTTTAGACCATTTCGA	61082	3	9	+
										TGAAAGCTTGTCTTTAACCCATCCCC	61120	2.5	5	+
										TGGGCGGTTTCTGCTCTTTAAGGATCCTC	61148	1	6	+
										TGCTCTTTAAGGATCCTCCTCTGTCCTTC	61159	1	3	+
										TGCTCTTTAAGGATCCTCCTCTGTCCTTCC	61159	0.5	3	+
										CCTTCCCTTTAGGATGATTCTTTGTGTGT	61183	1	3	+
										TTCCCTTTAGGATGATTCTTTGTGTGTTC	61185	0.5	3	+
										TAGGATGATTCTTTGTGTGTTCATGGCCT	61192	1	2	+
										TTTGTGTGTTCATGGCCTGTCATATGGCTC	61203	1	6	+
										TTTGTGTGTTCATGGCCTGTCATATGGCTCT	61203	1	6	+
										TTGTGTGTTCATGGCCTGTCATATGGCTC	61204	1	6	+
										TATGGCTCTTTGCTTTTTTGTGTGTA	61225	1	8	+
										TATGGCTCTTTGCTTTTTTGTGTGTAGC	61225	1	8	+
										TTTGCTTTTTTGTGTGTAGCACATGTTCC	61233	0.5	9	+
										TGCTTTTTTGTGTGTAGCACATGTTCCA	61235	1	7	+
										TGCTTTTTTGTGTGTAGCACATGTTCC	61235	1	9	+
										TGTTCCAGAGCCGTGCATGTGTCTTTTGA	61256	1	5	+
										AGCCGTGCATGTGTCTTTTGATGTGTAGA	61264	2	5	+
										TGCATGTGTCTTTTGATGTGTAGAGGGCG	61269	1	8	+
										TGTGTCTTTTGATGTGTAGAGGGCGAGTC	61273	1	9	+
										TTTTGATGTGTAGAGGGCGAGTCGGCCTATC	61279	4	7	+
										TTTTGATGTGTAGAGGGCGAGTCGGCCTATCTT	61279	0.5	7	+
										TTTGATGTGTAGAGGGCGAGTCGGCCTATC	61280	4.5	7	+
										TTGATGTGTAGAGGGCGAGTCGGCCTATC	61281	2	7	+
										TGATGTGTAGAGGGCGAGTCGGCCTATC	61282	4.5	7	+
										TATCTTCTGGGACTGGTGAATGCTAAA	61306	1	2	+
										TATTGGCATGCTTCTGGATTCTGCAC	61348	1	2	+
										TGGATGGAGCCTTGGGGAGTGTGGGTTT	61394	1	7	+
										TGGATGGAGCCTTGGGGAGTGTGGGTT	61394	0.5	7	+
										TAATTGCGGGTCTGCTTGGGTCTTTTGGA	61509	3	4	+
										TTGGAGAGTTGTGTGTAGAATGCGTTTG	61533	1	7	+
										TTGGAGAGTTGTGTGTAGAATGCGTTTGA	61533	1	7	+
										TGGAGAGTTGTGTGTAGAATGCGTTTGAGT	61534	2	7	+
										AGAGTTGTGTGTAGAATGCGTTTGAGTGT	61537	0.5	7	+
										TTGTGTGTAGAATGCGTTTGAGTGTGT	61541	3	7	+
										TTGTGTGTAGAATGCGTTTGAGTGTGTAT	61541	5.5	7	+
										TTGTGTGTAGAATGCGTTTGAGTGTGTATT	61541	1	7	+
										TTGTGTGTAGAATGCGTTTGAGTGTGTA	61541	7	7	+
										TAGTTTTCAGGAGGGACATGTTAGGCTT	61619	1	10	+
										TGTTAGGCTTATATATGTGGGGACGTGGGG	61637	0.5	8	+
										GTGTCTGCTGGAGAGATGAGGTTCTGTGT	61673	1	10	+
										TGCTGGAGAGATGAGGTTCTGTGTTTC	61678	1	11	+
										AGAGATGAGGTTCTGTGTTTCTACA	61684	1	10	+
										TGGGAGACGTGCATTTCTTGGTGTGAGAA	61715	0.5	9	+
										TGGGAGACGTGCATTTCTTGGTGTGAGA	61715	2	9	+
										GAGACGTGCATTTCTTGGTGTGAGAAATA	61718	0.5	9	+
										TTGGTGTGAGAAATATGTGCTGTGGTTATGT	61732	1	11	+
										TTGGTGTGAGAAATATGTGCTGTGGTTATG	61732	2.5	11	+
										TGGTGTGAGAAATATGTGCTGTGGTTATGT	61733	2	11	+
										TGAGAAATATGTGCTGTGGTTATGTGT	61738	1	11	+
										TGTGCTGTGGTTATGTGTTACGAGTTTGC	61747	4.5	10	+
										TGTGTTACGAGTTTGCAGATGGATGAGCTG	61760	1	10	+
										TTACGAGTTTGCAGATGGATGAGCTGGGT	61764	1.5	10	+
										TACGAGTTTGCAGATGGATGAGCTGGGTC	61765	6	10	+
										TACGAGTTTGCAGATGGATGAGCTGGGTCC	61765	1.5	10	+
										TGGATGAGCTGGGTCCTAGGATCATTGGAT	61779	1	10	+
										TGAGCTGGGTCCTAGGATCATTGGATATGT	61783	1.5	10	+
										TCCTATGTGGTTTGCTGGCGATAGGTC	61823	1	5	+
										TGGTTTGCTGGCGATAGGTCCATGTGTC	61830	0.5	9	+
										TCGTACGTGTGTCTACTCGTTTGTGTGTC	61856	1.5	2	+
										TACGTGTGTCTACTCGTTTGTGTGTCTAT	61859	1	7	+
										TACGTGTGTCTACTCGTTTGTGTGTC	61859	1	7	+
										TACGTGTGTCTACTCGTTTGTGTGT	61859	1	7	+
										TACGTGTGTCTACTCGTTTGTGTGTCTATC	61859	2.5	7	+
										TGCTTCTTGGCAGAATGCCGAGGTGTTTCT	61952	1	8	+
										GCTTCTTGGCAGAATGCCGAGGTGTTTC	61953	1	8	+
										TTGGCAGAATGCCGAGGTGTTTCTACAGG	61958	1	5	+
										GTCCTAGGTACGAAGAGATGGTGTGTCCACA	61986	1	6	+
										TAGGTACGAAGAGATGGTGTGTCCAC	61990	1	6	+
										TACGAAGAGATGGTGTGTCCACATTGAGG	61994	1.5	6	+
										CTGGAGAGGTGGCACCATGTGTAGTGTTT	62091	1	6	+
										TCTGTATGTTCAAGGGTTGGGAATATTTGT	62126	1	7	+
										TCAAGGGTTGGGAATATTTGTCTGTGTGT	62135	1	6	+
										AGGGTTGGGAATATTTGTCTGTGTGTGT	62138	1	6	+
										TGTCCATAGGTGTTTGAGACGTGTAC	62163	1	9	+
										TGTCCATAGGTGTTTGAGACGTGTACATGT	62163	1.5	9	+
										TAGGTGTTTGAGACGTGTACATGTGTATT	62169	6	9	+
										TAGGTGTTTGAGACGTGTACATGTGTATTA	62169	6.5	8	+
										TAGGTGTTTGAGACGTGTACATGTGTA	62169	1	9	+
										TAGGTGTTTGAGACGTGTACATGTGT	62169	3	9	+
										GGTGTTTGAGACGTGTACATGTGTA	62171	1	9	+
										TGAGACGTGTACATGTGTATTAGTACGTGT	62177	1	7	+
										TACATGTGTATTAGTACGTGTAGGCGGATT	62186	1	5	+
										TGTATTAGTACGTGTAGGCGGATTGTGGC	62192	4	5	+
										TATTAGTACGTGTAGGCGGATTGTGGCT	62194	3	5	+
										TATTAGTACGTGTAGGCGGATTGTGGCTGT	62194	3.5	5	+
										TATTAGTACGTGTAGGCGGATTGTGGCTG	62194	1	5	+
										TTAGTACGTGTAGGCGGATTGTGGCTGT	62196	2	5	+
										TACGTGTAGGCGGATTGTGGCTGTGTGT	62200	2	6	+
										CGTGTAGGCGGATTGTGGCTGTGTGT	62202	0.5	6	+
										TAGGCGGATTGTGGCTGTGTGTGTA	62206	0.5	7	+
										TTGTGGCTGTGTGTGTATTTGAGGTC	62214	0.5	9	+
										TGTGGCTGTGTGTGTATTTGAGGTC	62215	1	9	+
										TGTGTGTGTATTTGAGGTCCTGGGGCTTC	62221	1.5	8	+
										GTGTATTTGAGGTCCTGGGGCTTCTGTA	62226	2	8	+
										TGGGGCTTCTGTAGTATGTATTTGGAGGG	62241	0.5	8	+
										TAGTATGTATTTGGAGGGATGTCAGAGGT	62252	1	7	+
										TTTGGAGGGATGTCAGAGGTAGGTGTGT	62261	1	7	+
										TCAGAGGTAGGTGTGTGTGTTTGGAAAC	62273	1	6	+
										TAGGTGTGTGTGTTTGGAAACAAAGAAAT	62280	1	8	+
										TGTGTGTGTTTGGAAACAAAGAAATCTCA	62284	1	8	+
										TGGAAACAAAGAAATCTCATAGGCGATGTGT	62294	4.5	8	+
										GGAAACAAAGAAATCTCATAGGCGATGTGTGT	62295	1	8	+
										GGAAACAAAGAAATCTCATAGGCGATGTGT	62295	1	8	+
										GAAACAAAGAAATCTCATAGGCGATGTGTGT	62296	1	9	+
										ACAAAGAAATCTCATAGGCGATGTGTGTGT	62299	1	9	+
										AAGAAATCTCATAGGCGATGTGTGTGTGT	62302	1	9	+
										AGAAATCTCATAGGCGATGTGTGTGTGTT	62303	1	9	+
										GAAATCTCATAGGCGATGTGTGTGTGTTC	62304	1	9	+
										TCTCATAGGCGATGTGTGTGTGTTCTGGA	62308	1.5	8	+
										TCATAGGCGATGTGTGTGTGTTCTGGAATC	62310	1	8	+
										CATAGGCGATGTGTGTGTGTTCTGGAATCC	62311	1	8	+
										TAGGCGATGTGTGTGTGTTCTGGAATCC	62313	2.5	8	+
										GCGATGTGTGTGTGTTCTGGAATCCTGGC	62316	1	8	+
										TGTGTGTGTGTTCTGGAATCCTGGCC	62320	1	9	+
										TTCTGGAATCCTGGCCTAGAAGTCCTGT	62330	1	4	+
										TAGAAGTCCTGTAGGGCTGTGGCCTTGC	62346	1	4	+
										TGAGCCTGTATACATAGTAATCAATGTGTAC	62417	1	1	+
										AGGCCCCTGTTGGGTATGTGCATGTGA	62469	1	9	+
										CCTGTTGGGTATGTGCATGTGAAGACCTCA	62474	5	8	+
										CCTGTTGGGTATGTGCATGTGAAGA	62474	1	9	+
										CCTGTTGGGTATGTGCATGTGAAGACCTC	62474	9.5	8	+
										CCTGTTGGGTATGTGCATGTGAAGACC	62474	1	8	+
										CCTGTTGGGTATGTGCATGTGAAGAC	62474	1	9	+
										TGGGTATGTGCATGTGAAGACCTCAGG	62479	0.5	8	+
										TGTGCATGTGAAGACCTCAGGTGGTATAGT	62485	1	3	+
										TGGTATAGTTTTGTTTGTGGGGAAGTGG	62506	1	2	+
										TAGTTTTGTTTGTGGGGAAGTGGGTGG	62511	1	3	+
										TAGTTTTGTTTGTGGGGAAGTGGGTGGA	62511	8.5	3	+
										GGGGTTGGCCTTTTCTTGTCTTTTCAGGG	62543	1	9	+
										TTGGCCTTTTCTTGTCTTTTCAGGGCAGAC	62547	1	9	+
										TGGCCTTTTCTTGTCTTTTCAGGGCAGA	62548	1	10	+
										TGGCCTTTTCTTGTCTTTTCAGGGCA	62548	1	10	+
										TTTCTTGTCTTTTCAGGGCAGACCCATGG	62554	1	10	+
										TTGTCTTTTCAGGGCAGACCCATGGCATT	62558	0.5	10	+
										TGGGACCTGCTCCATATCTGAAGGCAATCC	62672	4	11	+
										TGCTCCATATCTGAAGGCAATCCTGGATC	62679	1	11	+
										TGCTCCATATCTGAAGGCAATCCTGGATCC	62679	3	10	+
										TCCATATCTGAAGGCAATCCTGGATC	62682	0.5	11	+
										TAGCCATGACGGGAATGCCTGCTGGA	62758	0.5	1	+
										GGAATGCCTGCTGGAAGTTTTTTCCTCAC	62769	1	9	+
										TGCCTGCTGGAAGTTTTTTCCTCACAACGT	62773	2	8	+
										TGCCTGCTGGAAGTTTTTTCCTCACAACGTC	62773	3	8	+
										TGCTGGAAGTTTTTTCCTCACAACGTCATT	62777	0.5	9	+
										TCCTCACAACGTCATTTTCAGTTCTTGGC	62791	1	9	+
										TCCTCACAACGTCATTTTCAGTTCTT	62791	1	9	+
										TCCTCACAACGTCATTTTCAGTTCTTGGCA	62791	2	9	+
										TCACAACGTCATTTTCAGTTCTTGGCATC	62794	1	9	+
										TTTCAGTTCTTGGCATCAGCCCAGTCATC	62806	1	9	+
										AGCCCAGTCATCTTTTCTAGGTCATCGGA	62823	1	8	+
										TCTTTTCTAGGTCATCGGAGTTTAGTCTT	62833	1	8	+
										TCTTTTCTAGGTCATCGGAGTTTAGTCTTG	62833	1	8	+
										TTTCTAGGTCATCGGAGTTTAGTCTTGGC	62836	1	8	+
										TTCTAGGTCATCGGAGTTTAGTCTTGGCA	62837	2	8	+
										TCTAGGTCATCGGAGTTTAGTCTTGGCAGA	62838	1	8	+
										TAGGTCATCGGAGTTTAGTCTTGGCAGATT	62840	1	8	+
										AGGTCATCGGAGTTTAGTCTTGGCA	62841	1	8	+
										AGGTCATCGGAGTTTAGTCTTGGCAGATT	62841	1	8	+
										TACAATCTGCCAAGACTAAACTCCGATGAC	62843	1	8	-
										TAGGAAGGTGTCCATTTCGTCTAGGA	62878	1	5	+
										TAGGAAGGTGTCCATTTCGTCTAGGAAGT	62878	2.5	4	+
										TAGGAAGGTGTCCATTTCGTCTAGGAAGTC	62878	9.5	4	+
										TAGGAAGGTGTCCATTTCGTCTAGGAA	62878	1	4	+
										TGTCCATTTCGTCTAGGAAGTCTGTTTTC	62886	1	6	+
										TCGTCTAGGAAGTCTGTTTTCTTGGCATA	62894	1	7	+
										TAGGAAGTCTGTTTTCTTGGCATAGAGTT	62899	1	8	+
										TGTATTCTGGGATGTCCATTGGAA	62954	1	7	+
										TGTATTCTGGGATGTCCATTGGAAGCTGGC	62954	1	2	+
										TCTGGGATGTCCATTGGAAGCTGGCATGC	62959	1	1	+
										TGGGATGTCCATTGGAAGCTGGCATGCATT	62961	1	1	+
										TGTCCATTGGAAGCTGGCATGCATTTTGA	62966	1	1	+
										TATTGATTTGAGTCCACTCTTTTTTCC	62999	1	8	+
										TTGATTTGAGTCCACTCTTTTTTCCCTGATG	63001	0.5	8	+
										TTGATTTGAGTCCACTCTTTTTTCCC	63001	1.5	8	+
										TTGATTTGAGTCCACTCTTTTTTCCCTGA	63001	6	8	+
										TGATTTGAGTCCACTCTTTTTTCCCTGATGA	63002	1	8	+
										TTGAGTCCACTCTTTTTTCCCTGATGAGTC	63006	1	8	+
										TGAGTCCACTCTTTTTTCCCTGATGAGTC	63007	3	8	+
										CCACTCTTTTTTCCCTGATGAGTCTGGC	63012	1	8	+
										TCCCTGATGAGTCTGGCTAAGGGTTTAT	63023	1	9	+
										TGATGAGTCTGGCTAAGGGTTTATCCATA	63027	2	8	+
										TGATGAGTCTGGCTAAGGGTTTATCCAT	63027	2	14	+
										GATGAGTCTGGCTAAGGGTTTATCCATAT	63028	1	8	+
										TGAGTCTGGCTAAGGGTTTATCCATATGG	63030	1	8	+
										TGAGTCTGGCTAAGGGTTTATCCATATGGT	63030	1	8	+
										GTCTGGCTAAGGGTTTATCCATATGGTGGA	63033	1	8	+
										TGGCTAAGGGTTTATCCATATGGTGGATGT	63036	1	8	+
										TAAGGGTTTATCCATATGGTGGATGTATTC	63040	1	8	+
										TTTATCCATATGGTGGATGTATTCAAAGAA	63046	0.5	8	+
										TTATCCATATGGTGGATGTATTCAAAGAAGC	63047	1	8	+
										TATCCATATGGTGGATGTATTCAAAGAAGC	63048	2	8	+
										TATGGTGGATGTATTCAAAGAAGCAGTTGT	63054	10.5	7	+
										TATGGTGGATGTATTCAAAGAAGCAGTTGTA	63054	2	7	+
										TGGTGGATGTATTCAAAGAAGCAGT	63056	0.5	7	+
										TGGTGGATGTATTCAAAGAAGCAGTTGTAGC	63056	1	7	+
										TGGTGGATGTATTCAAAGAAGCAGTTGTA	63056	1	7	+
										TTCAAAGAAGCAGTTGTAGCTGCATTGATC	63067	1	7	+
										GAAGCAGTTGTAGCTGCATTGATCTTTCC	63073	1	7	+
										TTGTAGCTGCATTGATCTTTCCGATGGT	63080	1	8	+
										TGTAGCTGCATTGATCTTTCCGATGGTTT	63081	0.5	8	+
										TGTAGCTGCATTGATCTTTCCGATGGTTTT	63081	0.5	8	+
										TAGCTGCATTGATCTTTCCGATGGTTTTC	63083	1	8	+
										TGCATTGATCTTTCCGATGGTTTTCTTCGC	63087	1	5	+
										TGCATTGATCTTTCCGATGGTTTTCTTCGCT	63087	0.5	5	+
										TTGATCTTTCCGATGGTTTTCTTCGCTGC	63091	2	5	+
										TGATCTTTCCGATGGTTTTCTTCGCTGCTC	63092	3	5	+
										TCTTTCCGATGGTTTTCTTCGCTGCTCTTT	63095	1	5	+
										TTCCGATGGTTTTCTTCGCTGCTCTTTCC	63098	1	5	+
										TTCCGATGGTTTTCTTCGCTGCTCTTTC	63098	2	5	+
										TCCGATGGTTTTCTTCGCTGCTCTTTC	63099	1	5	+
										TCCGATGGTTTTCTTCGCTGCTCTTTCC	63099	1	5	+
										TGGTTTTCTTCGCTGCTCTTTCCTTTC	63104	1	5	+
										TTCTTCGCTGCTCTTTCCTTTCTGCTCTGA	63109	1	5	+
										TCGCTGCTCTTTCCTTTCTGCTCTGATC	63113	2	5	+
										TGCTCTTTCCTTTCTGCTCTGATCATTAGGA	63117	0.5	7	+
										TCCTTTCTGCTCTGATCATTAGGATGTC	63124	1	8	+
										TTTCTGCTCTGATCATTAGGATGTCTTTCCTTG	63127	0.5	8	+
										CTGCTCTGATCATTAGGATGTCTTTCCTTGT	63130	1	8	+
										TGCTCTGATCATTAGGATGTCTTTCCTTGT	63131	5.5	8	+
										TGATCATTAGGATGTCTTTCCTTGTGTTT	63136	1.5	8	+
										TGATCATTAGGATGTCTTTCCTTGTGTT	63136	1	8	+
										GAGAAAGACAAACACAAGGAAAGACATCCT	63144	1	8	-
										TGTCTTTCCTTGTGTTTGTCTTTCTCTGG	63148	3	8	+
										TTCCTTGTGTTTGTCTTTCTCTGGTTGCT	63153	2	8	+
										TTCCTTGTGTTTGTCTTTCTCTGGTTGC	63153	0.5	8	+
										TCCTTGTGTTTGTCTTTCTCTGGTTGCTTT	63154	1	8	+
										TCCTTGTGTTTGTCTTTCTCTGGTTGCTT	63154	1	8	+
										TGTGTTTGTCTTTCTCTGGTTGCTTTGGGC	63158	1.5	8	+
										TGTTTGTCTTTCTCTGGTTGCTTTGGGCGT	63160	5	6	+
										TTGTCTTTCTCTGGTTGCTTTGGGCGTA	63163	1	6	+
										TTGTCTTTCTCTGGTTGCTTTGGGCGT	63163	3	6	+
										TGTCTTTCTCTGGTTGCTTTGGGCGTA	63164	0.5	6	+
										TGTCTTTCTCTGGTTGCTTTGGGCGTAA	63164	1	6	+
										TGTCTTTCTCTGGTTGCTTTGGGCGTAAT	63164	1	1	+
										TCTTTCTCTGGTTGCTTTGGGCGTA	63166	1	6	+
										CCAGGTTGTTTGTTGGTGGTTTTCCTTGT	63194	1	7	+
										TTGTTTGTTGGTGGTTTTCCTTGTTGGCT	63199	1	7	+
										TTGTTTGTTGGTGGTTTTCCTTGTT	63199	1	7	+
										TTGTTTGTTGGTGGTTTTCCTTGTTGGC	63199	1.5	7	+
										TTGTTTGTTGGTGGTTTTCCTTGTTGGCTGA	63199	1	7	+
										TGTTTGTTGGTGGTTTTCCTTGTTGGCTG	63200	6	7	+
										TGTTTGTTGGTGGTTTTCCTTGTTGG	63200	2	7	+
										TGTTTGTTGGTGGTTTTCCTTGTTGGCTGA	63200	28.5	7	+
										TGTTTGTTGGTGGTTTTCCTTGTTGGC	63200	5	7	+
										TGTTTGTTGGTGGTTTTCCTTGTTGGCT	63200	4.5	7	+
										TTTGTTGGTGGTTTTCCTTGTTGGCTGA	63202	1	7	+
										TTGTTGGTGGTTTTCCTTGTTGGCTGAG	63203	1	7	+
										TTGTTGGTGGTTTTCCTTGTTGGCTGAGG	63203	0.5	7	+
										TTGTTGGTGGTTTTCCTTGTTGGCTGA	63203	4	7	+
										TTGTTGGTGGTTTTCCTTGTTGGCTGAGGT	63203	4.5	7	+
										TGTTGGTGGTTTTCCTTGTTGGCTGAGGTA	63204	10	6	+
										TGTTGGTGGTTTTCCTTGTTGGCTGA	63204	1	7	+
										TGTTGGTGGTTTTCCTTGTTGGCTGAGGT	63204	6	7	+
										TTGGTGGTTTTCCTTGTTGGCTGAGGTA	63206	10	6	+
										TTGGTGGTTTTCCTTGTTGGCTGAGGTAGG	63206	1	6	+
										TTGGTGGTTTTCCTTGTTGGCTGAGGTAGGC	63206	0.5	6	+
										TTGGTGGTTTTCCTTGTTGGCTGAGGT	63206	2	7	+
										TTGGTGGTTTTCCTTGTTGGCTGAGGTAG	63206	1.5	6	+
										TGGTGGTTTTCCTTGTTGGCTGAGGTAGG	63207	3	6	+
										TGGTGGTTTTCCTTGTTGGCTGAGGTAGGC	63207	2	6	+
										TCCTTGTTGGCTGAGGTAGGCTTGTATTGC	63216	1	8	+
										AGCAATACAAGCCTACCTCAGCCAACAAGGA	63216	1	8	-
										TTGTTGGCTGAGGTAGGCTTGTATTGCTGGA	63219	1	8	+
										TGAGGTAGGCTTGTATTGCTGGAAAGGTC	63227	1	6	+
										GAGGTAGGCTTGTATTGCTGGAAAGGTCC	63228	0.5	6	+
										GGCTTGTATTGCTGGAAAGGTCCCTCTTC	63234	1	7	+
										GCTTGTATTGCTGGAAAGGTCCCTCTTC	63235	1	7	+
										TTGTATTGCTGGAAAGGTCCCTCTTCGA	63237	3	7	+
										TTGTATTGCTGGAAAGGTCCCTCTTCGATC	63237	1	7	+
										TGTATTGCTGGAAAGGTCCCTCTTCGATCTG	63238	1	7	+
										TGTATTGCTGGAAAGGTCCCTCTTCGA	63238	1	7	+
										TGTATTGCTGGAAAGGTCCCTCTTC	63238	1	7	+
										TGTATTGCTGGAAAGGTCCCTCTTCGATCT	63238	4	7	+
										TGTATTGCTGGAAAGGTCCCTCTTCGAT	63238	1	7	+
										TATTGCTGGAAAGGTCCCTCTTCGATCTGC	63240	2	7	+
										TTGCTGGAAAGGTCCCTCTTCGATCTGCC	63242	1	7	+
										TGCTGGAAAGGTCCCTCTTCGATCTGCC	63243	2	7	+
										TGCTGGAAAGGTCCCTCTTCGATCTGCCTTT	63243	1	7	+
										TGCATCCCATAGGCTTTGGATTGTTATGTC	63276	2	9	+
										CATAGGCTTTGGATTGTTATGTCTTTGGTGTC	63283	0.5	8	+
										TAGGCTTTGGATTGTTATGTCTTTGGTGT	63285	1.5	8	+
										TAGGCTTTGGATTGTTATGTCTTTGGT	63285	1.5	8	+
										TAGGCTTTGGATTGTTATGTCTTTGGTGTC	63285	22.5	8	+
										ACCAAAGACATAACAATCCAAAGCCT	63286	1	8	-
										GGCTTTGGATTGTTATGTCTTTGGTGTCA	63287	1	8	+
										TTGGATTGTTATGTCTTTGGTGTCACTTG	63291	2	8	+
										TTGGATTGTTATGTCTTTGGTGTCACTTGC	63291	0.5	8	+
										TGGATTGTTATGTCTTTGGTGTCACTTGC	63292	6.5	8	+
										TGGATTGTTATGTCTTTGGTGTCACTTGCT	63292	1	8	+
										GATTGTTATGTCTTTGGTGTCACTTGCTTC	63294	1	8	+
										TTGTTATGTCTTTGGTGTCACTTGCTTCTT	63296	1	8	+
										TGTTATGTCTTTGGTGTCACTTGCTTCTT	63297	3.5	8	+
										TGTTATGTCTTTGGTGTCACTTGCTTC	63297	1	8	+
										TGTTATGTCTTTGGTGTCACTTGCTTCTTG	63297	5	8	+
										TTATGTCTTTGGTGTCACTTGCTTCTTGG	63299	2	8	+
										TTATGTCTTTGGTGTCACTTGCTTCTTGGG	63299	1	8	+
										TATGTCTTTGGTGTCACTTGCTTCTTGG	63300	0.5	8	+
										TGTCTTTGGTGTCACTTGCTTCTTGGG	63302	2	9	+
										TGTCTTTGGTGTCACTTGCTTCTTGGGAT	63302	8.5	9	+
										TGTCTTTGGTGTCACTTGCTTCTTGGGA	63302	15	9	+
										TGTCTTTGGTGTCACTTGCTTCTTGGGATC	63302	32	9	+
										TGTCTTTGGTGTCACTTGCTTCTTGG	63302	2	9	+
										ATCCCAAGAAGCAAGTGACACCAAAGACA	63302	1	9	-
										TTTGGTGTCACTTGCTTCTTGGGATC	63306	1	9	+
										TTTGGTGTCACTTGCTTCTTGGGATCTTC	63306	1.5	9	+
										TTGGTGTCACTTGCTTCTTGGGATCTTCA	63307	1	9	+
										TTGGTGTCACTTGCTTCTTGGGATCTTC	63307	1	9	+
										TTGGTGTCACTTGCTTCTTGGGATC	63307	1	9	+
										TTCTTGGGATCTTCAAATTTCCTCTTTGGT	63321	1	2	+
										TTGGGATCTTCAAATTTCCTCTTTGGTTTC	63324	6.5	2	+
										TTCCTCTTTGGTTTCTCCAGCACTCCC	63339	1	10	+
										TAGCATGTTGTCGAGTTTCCGTGCGTTGGT	63378	2	3	+
										TGTTGTCGAGTTTCCGTGCGTTGGTGTT	63383	4	3	+
										TGTTGTCGAGTTTCCGTGCGTTGGTGT	63383	1	3	+
										TGTTGTCGAGTTTCCGTGCGTTGGTGTTT	63383	13	3	+
										TGTTGTCGAGTTTCCGTGCGTTGGTGTTTGT	63383	2	3	+
										TTGTCGAGTTTCCGTGCGTTGGTGTTTGT	63385	2.5	3	+
										TGTCGAGTTTCCGTGCGTTGGTGTTTGT	63386	2	3	+
										TGTCGAGTTTCCGTGCGTTGGTGTT	63386	0.5	3	+
										TCGAGTTTCCGTGCGTTGGTGTTTGTTGC	63388	1	3	+
										CGAGTTTCCGTGCGTTGGTGTTTGTTGCCA	63389	1	3	+
										GAGTTTCCGTGCGTTGGTGTTTGTTGCC	63390	1	3	+
										TGGTGTTTGTTGCCATTGTTTCCTTGGTGGT	63404	0.5	2	+
										TGCCATTGTTTCCTTGGTGGTTGATTTCGA	63414	1	2	+
										CTTGGTGGTTGATTTCGAGCCTCATAGCGTT	63426	1	9	+
										TTGGTGGTTGATTTCGAGCCTCATAGCGTT	63427	7	9	+
										TGGTGGTTGATTTCGAGCCTCATAGCGTTG	63428	1.5	9	+
										TGGTGGTTGATTTCGAGCCTCATAGCGT	63428	1	9	+
										TGGTGGTTGATTTCGAGCCTCATAGCGTT	63428	10	9	+
										TGGTTGATTTCGAGCCTCATAGCGTTGGG	63431	2.5	9	+
										TGGTTGATTTCGAGCCTCATAGCGTT	63431	1	9	+
										TGGTTGATTTCGAGCCTCATAGCGTTGGGT	63431	7.5	9	+
										GGTTGATTTCGAGCCTCATAGCGTTGGGT	63432	2	9	+
										TTGATTTCGAGCCTCATAGCGTTGGGTTC	63434	1	9	+
										CCCAACGCTATGAGGCTCGAAATCAA	63434	1	9	-
										TGATTTCGAGCCTCATAGCGTTGGGTTCA	63435	2	9	+
										TAGCGTTGGGTTCATACAAGCTGTGGGAT	63450	3	8	+
										TAGCGTTGGGTTCATACAAGCTGTGGGA	63450	1.5	8	+
										TACAAGCTGTGGGATAGGATTTCAATTTC	63464	2	3	+
										TGGCTTGCTTGGTGACGCAGCATGTGATC	63506	0.5	6	+
										CTTGCTTGGTGACGCAGCATGTGATCTGTCC	63509	1	3	+
										GCTTGGTGACGCAGCATGTGATCTGTCCTA	63512	1	3	+
										TTGGTGACGCAGCATGTGATCTGTCCTAGG	63514	1	3	+
										TGACGCAGCATGTGATCTGTCCTAGGGA	63518	0.5	4	+
										TGACGCAGCATGTGATCTGTCCTAGGGAAT	63518	0.5	4	+
										TGACGCAGCATGTGATCTGTCCTAGGGAA	63518	1.5	4	+
										GCAGCATGTGATCTGTCCTAGGGAATGTCC	63522	1	3	+
										GCAGCATGTGATCTGTCCTAGGGAATGT	63522	1	6	+
										TGTGATCTGTCCTAGGGAATGTCCGGTGT	63528	2	3	+
										TGATCTGTCCTAGGGAATGTCCGGTGT	63530	1	3	+
										TGTCCTAGGGAATGTCCGGTGTGCCCTTGA	63535	0.5	3	+
										GTCCTAGGGAATGTCCGGTGTGCCCTTGA	63536	1	3	+
										TCCTAGGGAATGTCCGGTGTGCCCTTGA	63537	3.5	3	+
										TCCTAGGGAATGTCCGGTGTGCCCTTGAG	63537	2	3	+
										TAGGGAATGTCCGGTGTGCCCTTGAGAGG	63540	3	3	+
										TAGGGAATGTCCGGTGTGCCCTTGAGA	63540	0.5	3	+
										TGTGCCCTTGAGAGGAGTGTGTATCCTGC	63554	3	7	+
										TGTGCCCTTGAGAGGAGTGTGTATCCTGCT	63554	1	7	+
										TGTATCCTGCTTGATTGGGATGGAAAGCGC	63573	0.5	1	+
										TGATTGGGATGGAAAGCGCTCTACATATG	63584	1	1	+
										TGGGATGGAAAGCGCTCTACATATGGAGGA	63588	1	5	+
										TGGGATGGAAAGCGCTCTACATATGGAGG	63588	0.5	5	+
										GCGCTCTACATATGGAGGAAGTGCCC	63599	1	5	+
										TCTACATATGGAGGAAGTGCCCTGTGGTC	63603	0.5	4	+
										ATGGAGGAAGTGCCCTGTGGTCCAATGC	63610	1	5	+
										TGGAGGAAGTGCCCTGTGGTCCAATGC	63611	1	5	+
										TGGAGGAAGTGCCCTGTGGTCCAATGCATT	63611	1	5	+
										GCCCTGTGGTCCAATGCATTATTGAAGGCC	63621	1	6	+
										TGTGGTCCAATGCATTATTGAAGGCCTGG	63625	0.5	5	+
										TCCAATGCATTATTGAAGGCCTGGGTTCC	63630	1.5	6	+
										TCCAATGCATTATTGAAGGCCTGGGTTCCC	63630	3	6	+
										CCAATGCATTATTGAAGGCCTGGGTTCCCT	63631	0.5	6	+
										TGCATTATTGAAGGCCTGGGTTCCC	63635	1	6	+
										TTATTGAAGGCCTGGGTTCCCTTGTTGA	63639	0.5	6	+
										TTGAAGGCCTGGGTTCCCTTGTTGATT	63642	2	6	+
										AAGGCCTGGGTTCCCTTGTTGATTTTATGTC	63645	2	6	+
										TGGGTTCCCTTGTTGATTTTATGTCTGGA	63651	2	7	+
										TCCCTTGTTGATTTTATGTCTGGAGGACCC	63656	1	6	+
										TTGTTGATTTTATGTCTGGAGGACCC	63660	1.5	6	+
										TTGTTGATTTTATGTCTGGAGGACCCGT	63660	2	6	+
										TTGTTGATTTTATGTCTGGAGGAC	63660	1	8	+
										TTGTTGATTTTATGTCTGGAGGACCCGTG	63660	1	6	+
										TGTTGATTTTATGTCTGGAGGACCCGT	63661	1	6	+
										TGTTGATTTTATGTCTGGAGGACCCGTGC	63661	5	6	+
										TTTTATGTCTGGAGGACCCGTGCATTGA	63667	1	2	+
										TGGGAGTCGGGTGTGAAGGCCCCCTGCTC	63695	19.5	5	+
										TGCTCTGACTGTGTTAGTGTCCATTTCTCC	63719	8	6	+
										TGCTCTGACTGTGTTAGTGTCCATTTCTC	63719	1	6	+
										TCTGACTGTGTTAGTGTCCATTTCTC	63722	1	7	+
										TGACTGTGTTAGTGTCCATTTCTCCTTT	63724	1	7	+
										TGACTGTGTTAGTGTCCATTTCTCCTTTTA	63724	2	7	+
										TGACTGTGTTAGTGTCCATTTCTCCTTTT	63724	1	7	+
										TGTAGCAGTTGCCTTCTACATTGCGGGGATC	63758	1	8	+
										TAGCAGTTGCCTTCTACATTGCGGGGA	63760	1	8	+
										TTCTACATTGCGGGGATCCTGTATTGGGT	63771	0.5	8	+
										TACATTGCGGGGATCCTGTATTGGGTGCATA	63774	1	8	+
										TACATTGCGGGGATCCTGTATTGGGTGCA	63774	1	8	+
										TACATTGCGGGGATCCTGTATTGGGTGCAT	63774	1	8	+
										TGGAAACCTATATGCACCCAATACAGGATCC	63784	1	8	-
										TGGGTGCATATAGGTTTCCAATTCCCATCTC	63795	1	9	+
										TAGGTTTCCAATTCCCATCTCCTCTCCTTGG	63805	1	9	+
										TAGGTTTCCAATTCCCATCTCCTCTCCTTGGA	63805	0.5	9	+
										TCCAATTCCCATCTCCTCTCCTTGGATTGAT	63811	0.5	9	+
										TCCAATTCCCATCTCCTCTCCTTGGATTGA	63811	1.5	9	+
										TCCCATCTCCTCTCCTTGGATTGATCCTTG	63817	1	9	+
										TCTCCTCTCCTTGGATTGATCCTTGAC	63822	0.5	9	+
										TCTCCTCTCCTTGGATTGATCCTTGACC	63822	1	9	+
										TCTCCTCTCCTTGGATTGATCCTTGACCGT	63822	2	8	+
										TCTCCTCTCCTTGGATTGATCCTTGACCG	63822	1	8	+
										TCCTCTCCTTGGATTGATCCTTGACCGTTA	63824	1	8	+
										TCTCCTTGGATTGATCCTTGACCGTTAC	63827	1	8	+
										CTCCTTGGATTGATCCTTGACCGTTACGTA	63828	1	8	+
										TCCTTGGATTGATCCTTGACCGTTACGTAA	63829	1	8	+
										TTGGATTGATCCTTGACCGTTACGTAATGA	63832	3	8	+
										TGGATTGATCCTTGACCGTTACGTAA	63833	1	8	+
										TGGATTGATCCTTGACCGTTACGTAATGA	63833	6	8	+
										TGGATTGATCCTTGACCGTTACGTAATGAC	63833	7.5	8	+
										TGGATTGATCCTTGACCGTTACGTAATGACC	63833	2	7	+
										AAGAAGGTCATTACGTAACGGTCAAGGAT	63840	1	5	-
										TTGACCGTTACGTAATGACCTTCTTTGTGTC	63844	1	5	+
										TACGTAATGACCTTCTTTGTGTCTTATTA	63852	1	4	+
										TACGTAATGACCTTCTTTGTGTCTTATTAAT	63852	0.5	4	+
										TGACCTTCTTTGTGTCTTATTAATATGCTT	63859	0.5	3	+
										TGACCTTCTTTGTGTCTTATTAATATGC	63859	1	3	+
										TTCTTTGTGTCTTATTAATATGCTTTATTTGA	63864	1	3	+
										TCTTTGTGTCTTATTAATATGCTTTATTTGA	63865	1	3	+
										TTTGTGTCTTATTAATATGCTTTATTTGAAG	63867	1	2	+
										TGTGTCTTATTAATATGCTTTATTTGAAGGT	63869	0.5	4	+
										TGTGTCTTATTAATATGCTTTATTTGAAGGTC	63869	1	4	+
										TGTCTTATTAATATGCTTTATTTGAAGGTC	63871	4	4	+
										TATTAATATGCTTTATTTGAAGGTCTCTTTT	63876	0.5	4	+
										TATTAATATGCTTTATTTGAAGGTCTCTTT	63876	1	4	+
										TAATATGCTTTATTTGAAGGTCTCTTTTGT	63879	3	5	+
										TTTTGTCTGATGGGGGTGTTTCTACTCCGT	63903	1	4	+
										TGATGGGGGTGTTTCTACTCCGTCTCTC	63910	1	6	+
										TTCTACTCCGTCTCTCTTTTAATTCCCACG	63922	0.5	6	+
										TTCTACTCCGTCTCTCTTTTAATTCCCACGC	63922	0.5	6	+
										TACTCCGTCTCTCTTTTAATTCCCACGCA	63925	1	6	+
										TACTCCGTCTCTCTTTTAATTCCCACGC	63925	0.5	6	+
										TACTCCGTCTCTCTTTTAATTCCCACGCAC	63925	3	6	+
										TAATTCCCACGCACGAGGAATATTTTC	63941	1	7	+
										TTCTTTTTGTATGCATGCAGCCAGTGGAT	64066	1	4	+
										TGCATTTCCATTGAAGGTGCTTCTTGATC	64117	2	5	+
										TTTCCATTGAAGGTGCTTCTTGATCTGT	64121	1	6	+
										TTCCATTGAAGGTGCTTCTTGATCTGTA	64122	1	6	+
										TTCCATTGAAGGTGCTTCTTGATCTGTAT	64122	5.5	6	+
										TTGAAGGTGCTTCTTGATCTGTATGTTCTTA	64127	2	9	+
										TTGAAGGTGCTTCTTGATCTGTATGTTCT	64127	1	9	+
										TTGAAGGTGCTTCTTGATCTGTATGTTC	64127	1	9	+
										TGAAGGTGCTTCTTGATCTGTATGTTCTTA	64128	1	9	+
										GGTGCTTCTTGATCTGTATGTTCTTATGGCC	64132	1	9	+
										TGCTTCTTGATCTGTATGTTCTTATGGCC	64134	1	9	+
										TCTGTATGTTCTTATGGCCATGTTATTAGC	64144	2.5	9	+
										TGTTCTTATGGCCATGTTATTAGCTGTGTC	64150	1	9	+
										TGGCCATGTTATTAGCTGTGTCAGATTGGG	64158	3	8	+
										TGGCCATGTTATTAGCTGTGTCAGATTGG	64158	1	8	+
										TGGCCATGTTATTAGCTGTGTCAGATTGGGT	64158	4	8	+
										GGCCATGTTATTAGCTGTGTCAGATTGGGT	64159	1	8	+
										TGTTATTAGCTGTGTCAGATTGGGTTTTGT	64164	1	8	+
										TGTTATTAGCTGTGTCAGATTGGGTT	64164	1	8	+
										TATTAGCTGTGTCAGATTGGGTTTTGTTGG	64167	2.5	8	+
										TATTAGCTGTGTCAGATTGGGTTTTGTTG	64167	1	8	+
										TATTAGCTGTGTCAGATTGGGTTTTGTTGGT	64167	1	8	+
										TTAGCTGTGTCAGATTGGGTTTTGTTGGTC	64169	1	8	+
										TAGCTGTGTCAGATTGGGTTTTGTTGGTC	64170	2	8	+
										TGGGTTTTGTTGGTCTTTTCCCGTCCTCC	64184	2.5	8	+
										TGGGTTTTGTTGGTCTTTTCCCGTCCTCCC	64184	3	8	+
										TGGGTTTTGTTGGTCTTTTCCCGTCC	64184	1	8	+
										TCCCTTGTTCTCTGCTCTTGTGGTTTGA	64210	1	8	+
										TCCCTTGTTCTCTGCTCTTGTGGTTTGAT	64210	1	8	+
										CCCTTGTTCTCTGCTCTTGTGGTTTGATGA	64211	1	8	+
										TTGTTCTCTGCTCTTGTGGTTTGATGACTGC	64214	4	7	+
										TGTTCTCTGCTCTTGTGGTTTGATGACTGC	64215	7	7	+
										TTCTCTGCTCTTGTGGTTTGATGACTGCC	64217	3	8	+
										TCTCTGCTCTTGTGGTTTGATGACTG	64218	1	8	+
										TCTCTGCTCTTGTGGTTTGATGACTGC	64218	1	8	+
										TCTCTGCTCTTGTGGTTTGATGACTGCC	64218	0.5	8	+
										TCTCTGCTCTTGTGGTTTGATGACTGCCT	64218	2	8	+
										TCTCTGCTCTTGTGGTTTGATGACTGCCTC	64218	5	8	+
										TCTGCTCTTGTGGTTTGATGACTGCCTC	64220	7	8	+
										TCTGCTCTTGTGGTTTGATGACTGCCT	64220	1	8	+
										TCTGCTCTTGTGGTTTGATGACTGCCTCTA	64220	1	8	+
										CTGCTCTTGTGGTTTGATGACTGCCTCTAG	64221	0.5	8	+
										CTGCTCTTGTGGTTTGATGACTGCCTCTA	64221	3	8	+
										CTGCTCTTGTGGTTTGATGACTGCCTC	64221	1	8	+
										TGCTCTTGTGGTTTGATGACTGCCTCTAG	64222	23.5	8	+
										TGCTCTTGTGGTTTGATGACTGCCTC	64222	3	8	+
										TGCTCTTGTGGTTTGATGACTGCCTCTAGT	64222	58.5	8	+
										TGCTCTTGTGGTTTGATGACTGCCTCTA	64222	4	8	+
										TGCTCTTGTGGTTTGATGACTGCCT	64222	1	8	+
										GCTCTTGTGGTTTGATGACTGCCTCTAGT	64223	2	9	+
										CTCTTGTGGTTTGATGACTGCCTCTAGT	64224	1	9	+
										TCTTGTGGTTTGATGACTGCCTCTAGTGG	64225	4	9	+
										TCTTGTGGTTTGATGACTGCCTCTAGT	64225	0.5	9	+
										TCTTGTGGTTTGATGACTGCCTCTAGTGGG	64225	5	9	+
										TTGTGGTTTGATGACTGCCTCTAGTGGGG	64227	1	9	+
										TTGTGGTTTGATGACTGCCTCTAGT	64227	0.5	9	+
										TGTGGTTTGATGACTGCCTCTAGTGG	64228	2	9	+
										TGTGGTTTGATGACTGCCTCTAGTGGGGTGT	64228	4.5	9	+
										TGGTTTGATGACTGCCTCTAGTGGGGTGT	64230	0.5	9	+
										TGGTTTGATGACTGCCTCTAGTGGGGTGTT	64230	0.5	9	+
										TTGATGACTGCCTCTAGTGGGGTGTTTGT	64234	2	9	+
										TTGATGACTGCCTCTAGTGGGGTGTTT	64234	1	9	+
										TGATGACTGCCTCTAGTGGGGTGTTTGT	64235	1.5	9	+
										TGACTGCCTCTAGTGGGGTGTTTGTTGGGT	64238	1	9	+
										TGCCTCTAGTGGGGTGTTTGTTGGGTGT	64242	2	9	+
										TGGGTGTTTTTTGATTGTTCTTTCCCCGAG	64263	1	6	+
										TGTTCTTTCCCCGAGACAATTTTTTCCACTGT	64278	1	4	+
										TTTCCCCGAGACAATTTTTTCCACTGTCC	64283	1	5	+
										TAAGTGATTCGACCTCGTTCTCAGTGCTAC	64376	1	1	+
										TAAGTGATTCGACCTCGTTCTCAGTGCTA	64376	0.5	1	+
										TGCTAATCCCTTCCAAAAGCAGTCGTTTGCATC	64421	1	7	+
										TGCTAATCCCTTCCAAAAGCAGTCGTTTGC	64421	0.5	7	+
										TAATCCCTTCCAAAAGCAGTCGTTTGCATCC	64424	1	7	+
										TCCCTTCCAAAAGCAGTCGTTTGCATCCA	64427	1	7	+
										TCCAAGTCCATGAGTTCCTTTAGGTGGAA	64520	3	4	+
										TCCAAGTCCATGAGTTCCTTTAGGTGGAAA	64520	2.5	4	+
										TGAGTTCCTTTAGGTGGAAAGGTTCC	64530	1	9	+
										TCCTTTAGGTGGAAAGGTTCCTTTGGGCT	64535	1	8	+
										TTAGGTGGAAAGGTTCCTTTGGGCTGTATA	64539	0.5	8	+
										TAGGTGGAAAGGTTCCTTTGGGCTGTATA	64540	0.5	8	+
										TAGGTGGAAAGGTTCCTTTGGGCTGTA	64540	0.5	8	+
										TAGGTGGAAAGGTTCCTTTGGGCT	64540	0.5	8	+
										TGGAAAGGTTCCTTTGGGCTGTATATGAGA	64544	3	8	+
										TCCTTTGGGCTGTATATGAGACTCCTCATA	64553	1	8	+
										TCCTTTGGGCTGTATATGAGACTCCTCAT	64553	1	8	+
										TGTATATGAGACTCCTCATATGAGTGATGT	64563	1	9	+
										TGAGACTCCTCATATGAGTGATGTTGTATGGT	64569	0.5	2	+
										TATGGTAGTCGTCCTTCTCTTTCGGA	64595	1	6	+
										TATGGTAGTCGTCCTTCTCTTTCGGACTTC	64595	2	6	+
										TGGTAGTCGTCCTTCTCTTTCGGACTTC	64597	1	6	+
										TCGTCCTTCTCTTTCGGACTTCCTTCACTC	64603	0.5	6	+
										TCGGACTTCCTTCACTCAGGATGAGAGGGTC	64616	1	5	+
										TTCCTTCACTCAGGATGAGAGGGTCTC	64622	1	5	+
										TTCACTCAGGATGAGAGGGTCTCGTTCC	64626	0.5	4	+
										TCACTCAGGATGAGAGGGTCTCGTTCCATC	64627	1	4	+
										TGGCATTAGGGTTCTCTGTTTTATGGCGCA	64671	1	2	+
										TGTGTGTATATACCGCGTCCTCTTTGGCTC	64713	2	7	+
										TACAATCTTGTTTTCTACTGTACAACGTGG	64762	1	6	+
										TTCTACTGTACAACGTGGTGACCCAGTTAC	64774	1	8	+
										TACACATACATGTAGGCATTCTATGTTCTC	64801	3	4	+
										TAGGCATTCTATGTTCTCACATTATCATGC	64813	1	6	+
										TGGATTAGCAATGAGATCCTGCTGTGTA	64877	2	3667	-
										TGGATTAGCAATGAGATCCTGCTGTGT	64878	5	3844	-
										TGCTAATCCATTCCCAAGGCCATAGTGGGCA	64895	1	3	+
										TAGTGGGCAGGCATTAACCCCAAGCTC	64917	0.5	7	+
										TGCAAGTCCAAGAGTTGCTTTTCTGTGGAA	65000	1	1	+
										TTTGATTCCAGATATAAGTGTGTGGTATCC	65050	2	1	+
										TTTGATTCCAGATATAAGTGTGTGGTATC	65050	1	1	+
										TTCTTGAATGGATCCCTTAACCGTGAACTA	65082	0.5	5	+
										TTCTTGAATGGATCCCTTAACCGTGAACT	65082	1	5	+
										TCTTGAATGGATCCCTTAACCGTGAACTAGT	65083	2	5	+
										TCTTGAATGGATCCCTTAACCGTGAAC	65083	2	5	+
										TTGAATGGATCCCTTAACCGTGAACT	65085	1	5	+
										TTGAATGGATCCCTTAACCGTGAACTAGTGT	65085	3	5	+
										TTGAATGGATCCCTTAACCGTGAACTAGTGTC	65085	1	5	+
										TTGAATGGATCCCTTAACCGTGAACTAGT	65085	1	5	+
										TGAATGGATCCCTTAACCGTGAACTAGTGTC	65086	6.5	5	+
										TGAATGGATCCCTTAACCGTGAACTAGTGT	65086	1	5	+
										TGGATCCCTTAACCGTGAACTAGTGTC	65090	1	8	+
										TCCCTTAACCGTGAACTAGTGTCCTTC	65094	1	8	+
										TTAACCGTGAACTAGTGTCCTTCTTTGCCTTT	65098	1	8	+
										TTAACCGTGAACTAGTGTCCTTCTTTGCCT	65098	1.5	8	+
										TTAACCGTGAACTAGTGTCCTTCTTTGCCTT	65098	1	8	+
										TAACCGTGAACTAGTGTCCTTCTTTGCCTT	65099	2	8	+
										TAACCGTGAACTAGTGTCCTTCTTTGCCTTT	65099	1	8	+
										ACCGTGAACTAGTGTCCTTCTTTGCCTTTC	65101	1	8	+
										TGAACTAGTGTCCTTCTTTGCCTTTCTCGAT	65105	1.5	5	+
										TGAACTAGTGTCCTTCTTTGCCTTTC	65105	1	8	+
										TGAACTAGTGTCCTTCTTTGCCTTTCTCGA	65105	16	5	+
										TAGTGTCCTTCTTTGCCTTTCTCGATGGCC	65110	2	5	+
										TAGTGTCCTTCTTTGCCTTTCTCGATGGCCT	65110	0.5	5	+
										TGTCCTTCTTTGCCTTTCTCGATGGCCTTC	65113	1	5	+
										TCCTTCTTTGCCTTTCTCGATGGCCTTCGT	65115	1	5	+
										TCTTTGCCTTTCTCGATGGCCTTCGTTT	65119	1	5	+
										TTTGCCTTTCTCGATGGCCTTCGTTTTAA	65121	2	6	+
										TTTGCCTTTCTCGATGGCCTTCGTTTTAAA	65121	1	6	+
										TTTGCCTTTCTCGATGGCCTTCGTTTTA	65121	4	6	+
										TTGCCTTTCTCGATGGCCTTCGTTTTAA	65122	1	6	+
										TGCCTTTCTCGATGGCCTTCGTTTTAAAGG	65123	3.5	6	+
										TGCCTTTCTCGATGGCCTTCGTTTTAAAGGC	65123	2	6	+
										TTTCTCGATGGCCTTCGTTTTAAAGGCGAT	65127	0.5	6	+
										TGGCCTTCGTTTTAAAGGCGATTTTGTTGGA	65135	3.5	7	+
										TGGCCTTCGTTTTAAAGGCGATTTTGTTGG	65135	7	7	+
										GGCCTTCGTTTTAAAGGCGATTTTGTTGGA	65136	1.5	7	+
										TTTTAAAGGCGATTTTGTTGGATATGAGCA	65144	1	7	+
										TTTTAAAGGCGATTTTGTTGGATATGAGC	65144	3	7	+
										TTTAAAGGCGATTTTGTTGGATATGAGC	65145	1	7	+
										TTTAAAGGCGATTTTGTTGGATATGAGCAGC	65145	1	7	+
										TTAAAGGCGATTTTGTTGGATATGAGCAGC	65146	10.5	7	+
										TAAAGGCGATTTTGTTGGATATGAGC	65147	1	7	+
										TAAAGGCGATTTTGTTGGATATGAGCAGC	65147	16	7	+
										TTTGTTGGATATGAGCAGCGCTACTCCTG	65157	1	8	+
										TTGTTGGATATGAGCAGCGCTACTCCTGA	65158	0.5	8	+
										TGTTGGATATGAGCAGCGCTACTCCTGATC	65159	2.5	8	+
										TTGGATATGAGCAGCGCTACTCCTGA	65161	1	8	+
										GATATGAGCAGCGCTACTCCTGATCTCCTGT	65164	1	8	+
										TATGAGCAGCGCTACTCCTGATCT	65166	0.5	8	+
										TATGAGCAGCGCTACTCCTGATCTCCTGT	65166	1.5	8	+
										TGAGCAGCGCTACTCCTGATCTCCTGTCTT	65168	1	8	+
										TGAGCAGCGCTACTCCTGATCTCCTGTC	65168	1.5	8	+
										TGATCTCCTGTCTTGTCCATTGGCATGAAAT	65184	1	9	+
										TCTTGTCCATTGGCATGAAATATCTTTTCA	65194	1	8	+
										TTGTCCATTGGCATGAAATATCTTTTCACATC	65196	1	4	+
										TCCCTTTCAATCTATACGTGTCCTTTGCCCTC	65231	1.5	8	+
										TTTCAATCTATACGTGTCCTTTGCCCTCGG	65235	2	8	+
										TTCAATCTATACGTGTCCTTTGCCCT	65236	1	14	+
										TTCAATCTATACGTGTCCTTTGCCCTCGGG	65236	3	8	+
										TCTATACGTGTCCTTTGCCCTCGGGTGAGC	65241	7	8	+
										TATACGTGTCCTTTGCCCTCGGGTGAGCTT	65243	1	8	+
										TATACGTGTCCTTTGCCCTCGGGTGAGCT	65243	1	8	+
										TACGTGTCCTTTGCCCTCGGGTGAGCTTGT	65245	1	7	+
										TACGTGTCCTTTGCCCTCGGGTGAGCTTG	65245	1	8	+
										TACGTGTCCTTTGCCCTCGGGTGAGCTTGTC	65245	3	7	+
										TACGTGTCCTTTGCCCTCGGGTGAGC	65245	1	8	+
										TACGTGTCCTTTGCCCTCGGGTGAG	65245	0.5	8	+
										TCCTTTGCCCTCGGGTGAGCTTGTCTAGG	65251	1	7	+
										TGAGCTTGTCTAGGCAGCAGATTGAAGGT	65266	1.5	7	+
										TGAGCTTGTCTAGGCAGCAGATTGA	65266	1	8	+
										TGAGCTTGTCTAGGCAGCAGATTGAAGGTT	65266	1	7	+
										TGTCTAGGCAGCAGATTGAAGGTTTTTGC	65272	2	6	+
										TGTCTAGGCAGCAGATTGAAGGTTTTTGCT	65272	1	6	+
										GGAACAATTCAGGTGGTCATTGATAGATGT	65349	1	3	+
										AACAATTCAGGTGGTCATTGATAGATGTT	65351	1	5	+
										ACAATTCAGGTGGTCATTGATAGATGTTT	65352	1	5	+
										TTCAGGTGGTCATTGATAGATGTTTCTTGA	65356	2.5	5	+
										TTGATAGATGTTTCTTGATTGCCATTTGAA	65368	2	7	+
										TTGATAGATGTTTCTTGATTGCCATTTGA	65368	8	7	+
										TTGATAGATGTTTCTTGATTGCCATTTGAAG	65368	1	7	+
										TGATAGATGTTTCTTGATTGCCATTTGAA	65369	5	7	+
										TGATAGATGTTTCTTGATTGCCATTTGAAG	65369	8	7	+
										TGATAGATGTTTCTTGATTGCCATTTGA	65369	1	7	+
										TGATAGATGTTTCTTGATTGCCATTTGAAGC	65369	22	7	+
										TAGATGTTTCTTGATTGCCATTTGAAGCCTT	65372	1	6	+
										TAGATGTTTCTTGATTGCCATTTGAAGCCT	65372	1	6	+
										TTGATTGCCATTTGAAGCCTTGTTTTCCC	65382	1	6	+
										TTGATTGCCATTTGAAGCCTTGTTTTCCCGT	65382	1	6	+
										TTGATTGCCATTTGAAGCCTTGTTTTC	65382	1	6	+
										TGATTGCCATTTGAAGCCTTGTTTTCCCGTT	65383	2.5	6	+
										TGATTGCCATTTGAAGCCTTGTTTTCCCGT	65383	2.5	6	+
										TTGCCATTTGAAGCCTTGTTTTCCCGTTGA	65386	1	6	+
										TTTGAAGCCTTGTTTTCCCGTTGAGTCT	65392	1	5	+
										TTTGAAGCCTTGTTTTCCCGTTGAGTC	65392	1	5	+
										TTTGAAGCCTTGTTTTCCCGTTGAGTCTA	65392	5.5	5	+
										TGAAGCCTTGTTTTCCCGTTGAGTCTATGT	65394	0.5	5	+
										TTTCCCGTTGAGTCTATGTTTCTCTTTTCT	65405	0.5	6	+
										TCCCGTTGAGTCTATGTTTCTCTTTTCTTC	65407	1	5	+
										TGTTTCTCTTTTCTTCTTTCTTTTCCTTT	65421	1	5	+
										TCTTTTCTTCTTTCTTTTCCTTTGGGTGGA	65427	1	4	+
										CTTTTCTTCTTTCTTTTCCTTTGGGTGGA	65428	1	4	+
										TTTTCTTCTTTCTTTTCCTTTGGGTGGATG	65429	2	4	+
										TTTCTTCTTTCTTTTCCTTTGGGTGGA	65430	1	4	+
										TTTCTTCTTTCTTTTCCTTTGGGTGGATGG	65430	1	4	+
										TTTCTTCTTTCTTTTCCTTTGGGTGGATG	65430	3	4	+
										TTCTTCTTTCTTTTCCTTTGGGTGGATGG	65431	1.5	4	+
										TCTTCTTTCTTTTCCTTTGGGTGGATGGGT	65432	1	4	+
										TTCTTTCTTTTCCTTTGGGTGGATGGGTTC	65434	1	4	+
										TCTTTCTTTTCCTTTGGGTGGATGGGTTC	65435	12	4	+
										TTTCTTTTCCTTTGGGTGGATGGGTTC	65437	0.5	7	+
										TCTTTTCCTTTGGGTGGATGGGTTC	65439	2	7	+
										TCTTTTCCTTTGGGTGGATGGGTTCTGT	65439	1	3	+
										TGATTCTCTGCTGGAGTCCTTTCCTT	65467	1	8	+
										TGATTCTCTGCTGGAGTCCTTTCCTTTTC	65467	4.5	8	+
										TGATTCTCTGCTGGAGTCCTTTCCTTTTCC	65467	1	8	+
										TTCTCTGCTGGAGTCCTTTCCTTTTCCGA	65470	1	8	+
										TCTGCTGGAGTCCTTTCCTTTTCCGA	65473	1	8	+
										TCTGCTGGAGTCCTTTCCTTTTCCGATT	65473	1	8	+
										TTCCTTTTCCGATTTTTGAATGTAGTGTT	65487	1	7	+
										TTCCTTTTCCGATTTTTGAATGTAGTGT	65487	0.5	7	+
										TCCTTTTCCGATTTTTGAATGTAGTGTTGA	65488	1	1	+
										TGTTATTATGTTAACCCCTTCGTTTGTCTGC	65543	4.5	4	+
										TTATGTTAACCCCTTCGTTTGTCTGCTCAC	65548	1	4	+
										TAACCCCTTCGTTTGTCTGCTCACTTTAGC	65554	1	4	+
										TTACATAGGACCAAACGCGTCATTGAAA	65591	1	5	+
										TTACATAGGACCAAACGCGTCATTGAAAC	65591	2	5	+
										TAGGACCAAACGCGTCATTGAAACAAGAC	65596	1	4	+
										CGCGTCATTGAAACAAGACAAAGGATCT	65606	1	4	+
										TCCATTCCTCGCCCTCATTGTATGATTTGA	65643	2	8	+
										TCCTCGCCCTCATTGTATGATTTGATGTAGT	65648	1	8	+
										CTCGCCCTCATTGTATGATTTGATGTAGT	65650	1	8	+
										TCATTGTATGATTTGATGTAGTTTATTTC	65657	2	8	+
										TTGTATGATTTGATGTAGTTTATTTC	65660	1	8	+
										TTGTATGATTTGATGTAGTTTATTTCAT	65660	1	8	+
										TGGTTAGATGTGTATGCTGGCTTCTC	65709	1	1	+
										TTAGATGTGTATGCTGGCTTCTCTAAGTCA	65712	1	1	+
										TTAGATGTGTATGCTGGCTTCTCTAAGTC	65712	1	1	+
										TAGATGTGTATGCTGGCTTCTCTAAGTCAC	65713	2	1	+
										TGCTGGCTTCTCTAAGTCACTGCTTTCC	65723	1	3	+
										TGGCTTCTCTAAGTCACTGCTTTCCAATGGT	65726	1	5	+
										CTTCTCTAAGTCACTGCTTTCCAATGGT	65729	1	5	+
										TTTTTTGAATTGGAGAACCCTTAGAGTATT	65772	1	3	+
										TGAATTGGAGAACCCTTAGAGTATTTCTTTC	65777	1	4	+
										TTTCTTTCAGAATGGGATTTGTATTGCAGT	65800	1	1	+
										AATGGGATTTGTATTGCAGTACTCTTTC	65810	1	1	+
										TTTGTATTGCAGTACTCTTTCAGTGTTGGT	65817	1	8	+
										TTGTATTGCAGTACTCTTTCAGTGTTGGT	65818	1	8	+
										TGTATTGCAGTACTCTTTCAGTGTT	65819	0.5	8	+
										GTATTGCAGTACTCTTTCAGTGTTGGTTTGT	65820	1	8	+
										TATTGCAGTACTCTTTCAGTGTTGGTTTGT	65821	1.5	9	+
										TTGCAGTACTCTTTCAGTGTTGGT	65823	1	9	+
										TTGCAGTACTCTTTCAGTGTTGGTTTGTTGG	65823	3	7	+
										TGCAGTACTCTTTCAGTGTTGGTTTGTTGG	65824	5	7	+
										TGCAGTACTCTTTCAGTGTTGGTTTGTTGGA	65824	5.5	7	+
										GCAGTACTCTTTCAGTGTTGGTTTGTTGGA	65825	16	7	+
										GCAGTACTCTTTCAGTGTTGGTTTGTTGG	65825	21.5	7	+
										CAGTACTCTTTCAGTGTTGGTTTGTTGGA	65826	3	7	+
										AGTACTCTTTCAGTGTTGGTTTGTTGGAGA	65827	2	7	+
										TACTCTTTCAGTGTTGGTTTGTTGGAGAAA	65829	1	7	+
										TACTCTTTCAGTGTTGGTTTGTTGGAGAA	65829	2.5	7	+
										TACTCTTTCAGTGTTGGTTTGTTGG	65829	1	7	+
										TACTCTTTCAGTGTTGGTTTGTTGGAGA	65829	2.5	7	+
										TTTCAGTGTTGGTTTGTTGGAGAAATTCTT	65834	1.5	7	+
										TTTCAGTGTTGGTTTGTTGGAGAAATTC	65834	1	7	+
										TTCAGTGTTGGTTTGTTGGAGAAATTCT	65835	1	7	+
										TGTTGGTTTGTTGGAGAAATTCTTGCTTTC	65840	2	4	+
										GAGAAATTCTTGCTTTCCCCTTCGATTT	65853	1	4	+
										TTGCTTTCCCCTTCGATTTGAAATGATAGT	65862	1	4	+
										TGCTTTCCCCTTCGATTTGAAATGATAG	65863	0.5	4	+
										TTTCCCCTTCGATTTGAAATGATAGTCTTGC	65866	1	8	+
										TTCCCCTTCGATTTGAAATGATAGTCTTGC	65867	1	8	+
										TTCGATTTGAAATGATAGTCTTGCTGGAT	65873	1	8	+
										TCGATTTGAAATGATAGTCTTGCTGGATAGG	65874	1.5	8	+
										CGATTTGAAATGATAGTCTTGCTGGATAGG	65875	1	8	+
										TTTGAAATGATAGTCTTGCTGGATAGGGTA	65878	2	9	+
										TTTGAAATGATAGTCTTGCTGGATAGGGT	65878	2.5	9	+
										TTGAAATGATAGTCTTGCTGGATAGGGTA	65879	1	9	+
										TGATAGTCTTGCTGGATAGGGTATTTGG	65885	1	8	+
										TGATAGTCTTGCTGGATAGGGTAT	65885	1	9	+
										TAGTCTTGCTGGATAGGGTATTTGGA	65888	2	8	+
										TAGTCTTGCTGGATAGGGTATTTGGAGG	65888	1	6	+
										TTCTTTCTTTCAGTGTTTTCAATGGGTCTC	65930	1	3	+
										TTCTGGCCTGGAGTGTTTCTGTAGA	65969	1	6	+
										TGGCCTGGAGTGTTTCTGTAGAGCAAAC	65972	1	2	+
										TGGCCTGGAGTGTTTCTGTAGAGCAA	65972	1	2	+
										GCAAACTGCTGATAACCTTATTGGGGTTC	65994	15	3	+
										TGCTGATAACCTTATTGGGGTTCCCTCA	66000	1	10	+
										TGCTGATAACCTTATTGGGGTTCCCTCATC	66000	1	8	+
										TGATAACCTTATTGGGGTTCCCTCATC	66003	3	8	+
										TGATAACCTTATTGGGGTTCCCTCATCATGA	66003	1.5	8	+
										TAACCTTATTGGGGTTCCCTCATCATGAA	66006	1	8	+
										TATTGGGGTTCCCTCATCATGAATGCCTTGC	66012	1	7	+
										TTGGGGTTCCCTCATCATGAATGCCTTGC	66014	1	7	+
										TCATCATGAATGCCTTGCTTTTCTCTTGC	66025	2	5	+
										CATCATGAATGCCTTGCTTTTCTCTTGCTGC	66026	2	4	+
										TCATGAATGCCTTGCTTTTCTCTTGCTGCC	66028	2	4	+
										TCATGAATGCCTTGCTTTTCTCTTGCTGC	66028	4	4	+
										TGAATGCCTTGCTTTTCTCTTGCTGCC	66031	2	4	+
										TGAATGCCTTGCTTTTCTCTTGCTGC	66031	2	4	+
										TTGCTTTTCTCTTGCTGCCTTTAGCCTCC	66039	0.5	2	+
										TCCCTTTCTGTTTACCTTTGGCCATATTGA	66068	1	5	+
										TGGCCATATTGATCAGCATAGGTCT	66086	1	3	+
										ATAGGTCTTGCTGCGTGCCTGTTTGGGTTC	66103	1	7	+
										TAGGTCTTGCTGCGTGCCTGTTTGGGT	66104	1	7	+
										TAGGTCTTGCTGCGTGCCTGTTTGG	66104	2	7	+
										TAGGTCTTGCTGCGTGCCTGTTTGGGTTC	66104	69	7	+
										TCTTGCTGCGTGCCTGTTTGGGTTCAAC	66108	1	7	+
										TTGCTGCGTGCCTGTTTGGGTTCAACTTGT	66110	2	7	+
										TGCTGCGTGCCTGTTTGGGTTCAACTTGT	66111	1	7	+
										TGCGTGCCTGTTTGGGTTCAACTTGTTTGG	66114	2	7	+
										TGCCTGTTTGGGTTCAACTTGTTTGGGGCTC	66118	1	9	+
										TGTCCTTCCCGTATCTTGCTATCACTC	66151	1	4	+
										TGTCCTTCCCGTATCTTGCTATCACTCTCC	66151	2.5	4	+
										TGTCCTTCCCGTATCTTGCTATCACTCTC	66151	1	4	+
										TTCCCGTATCTTGCTATCACTCTCCTGTA	66156	3.5	6	+
										TCCCGTATCTTGCTATCACTCTCCTGTA	66157	1	6	+
										TATCACTCTCCTGTAGTTGTTGCTTTAAA	66170	4.5	5	+
										TATCACTCTCCTGTAGTTGTTGCTTTA	66170	0.5	5	+
										TATCACTCTCCTGTAGTTGTTGCTTTAAAA	66170	2	5	+
										TCTCCTGTAGTTGTTGCTTTAAAACCTCGAT	66176	1	5	+
										TGTAGTTGTTGCTTTAAAACCTCGA	66181	0.5	5	+
										TGTAGTTGTTGCTTTAAAACCTCGATTGCA	66181	1	5	+
										TAGTTGTTGCTTTAAAACCTCGATTGC	66183	3.5	5	+
										TAGTTGTTGCTTTAAAACCTCGATTGCAGG	66183	3	5	+
										TAGTTGTTGCTTTAAAACCTCGATTGCAGGAC	66183	4	5	+
										TAGTTGTTGCTTTAAAACCTCGATTGCAGGA	66183	36.5	5	+
										TGTTGCTTTAAAACCTCGATTGCAGGACTC	66187	0.5	7	+
										TGTTGCTTTAAAACCTCGATTGCAGGACTCC	66187	1	7	+
										TGCTTTAAAACCTCGATTGCAGGACTCCC	66190	1	8	+
										TAAAACCTCGATTGCAGGACTCCCTG	66195	1	8	+
										TAAAACCTCGATTGCAGGACTCCCTGTCGT	66195	4	3	+
										GCCAAAGGGAGGGTCTGGTCCTTGTGGC	66267	2	9	-
										CAGCCAAAGGGAGGGTCTGGTC	66275	1	12	-
										CCTCATGTCATCAGCCAAAGGGAGGGTC	66280	1	12	-
										TCCCTTTGGCTGATGACATGAGGAGA	66285	1	11	+
										TCCCTTTGGCTGATGACATGAGGAGATTT	66285	1	11	+
										TTTGGCTGATGACATGAGGAGATTTCCCCC	66289	1	3	+
										TTTGGCTGATGACATGAGGAGATTTCCC	66289	0.5	7	+
										TTTGGCTGATGACATGAGGAGATTTCCCCCCA	66289	1	3	+
										TTGGCTGATGACATGAGGAGATTTCCCCC	66290	1	3	+
										TTGGCTGATGACATGAGGAGATTTCCCCCC	66290	4	3	+
										TGGCTGATGACATGAGGAGATTTCCCC	66291	1	3	+
										TGGCTGATGACATGAGGAGATTTCCCCC	66291	3	3	+
										TGGCTGATGACATGAGGAGATTTCCCCCCA	66291	0.5	3	+
										TGGCTGATGACATGAGGAGATTTCCCCCC	66291	1	3	+
										GCTGATGACATGAGGAGATTTCCCCCCAGA	66293	1	3	+
										TGATGACATGAGGAGATTTCCCCCCAGAT	66295	0.5	3	+
										TGACATGAGGAGATTTCCCCCCAGATGGCC	66298	2	3	+
										TGACATGAGGAGATTTCCCCCCAGATGGCCC	66298	4	3	+
										GACATGAGGAGATTTCCC	66299	0.5	7	+
										GACATGAGGAGATTTCCCCCCAGATGGCCC	66299	1	3	+
										CTGAGCGCACTAACTCTAGGAAGTCCCAGC	66333	1	3	+
										TGAGCGCACTAACTCTAGGAAGTCCCAGCC	66334	8.5	3	+
										TGAGCGCACTAACTCTAGGAAGTCCC	66334	1	3	+
										TGAGCGCACTAACTCTAGGAAGTCCCAGC	66334	3	3	+
										TGAGCGCACTAACTCTAGGAAGTCCCAGCCA	66334	1	3	+
										TAACTCTAGGAAGTCCCAGCCACTC	66343	1	4	+
										TAGGAAGTCCCAGCCACTCTGTGTCTAAGC	66349	1	1	+
										TGAGCAAGACCGGCTGCCTCCAACAGGCC	66392	1	3	+
										TGCCTCCAACAGGCCTGGGTATGGGCATC	66406	1	3	+
										TTTCAGAAGATGCCCATACCCAGGCC	66417	0.5	5	-
										TGGGCATCTTCTGAAAAGGCTCAACCAAGA	66427	1	5	+
										TCTTCTGAAAAGGCTCAACCAAGACC	66433	1	5	+
										TCTTCTGAAAAGGCTCAACCAAGACCTTGAG	66433	1	5	+
										TCTTCTGAAAAGGCTCAACCAAGACCTTGA	66433	3	5	+
										TGAAAAGGCTCAACCAAGACCTTGAGAGAA	66438	0.5	5	+
										TGAAAAGGCTCAACCAAGACCTTGAGAGAAC	66438	3	5	+
										TCAACCAAGACCTTGAGAGAACACCAGAT	66447	1.5	7	+
										CCAAGACCTTGAGAGAACACCAGATGTCTA	66451	1	7	+
										GACCTTGAGAGAACACCAGATGTCTAAAGGA	66455	1	7	+
										TGAGAGAACACCAGATGTCTAAAGGAATG	66460	1	7	+
										TGAGAGAACACCAGATGTCTAAAGGAATGAG	66460	1	6	+
										TGAGAGAACACCAGATGTCTAAAGGAATGA	66460	1	7	+
										GAACACCAGATGTCTAAAGGAATGAGA	66465	1	6	+
										TGTCTAAAGGAATGAGAAAGGAAGAGGGT	66475	4	6	+
										TGTCTAAAGGAATGAGAAAGGAAGAGGGTC	66475	39.5	6	+
										TCTAAAGGAATGAGAAAGGAAGAGGGTCCC	66477	2	5	+
										TCTAAAGGAATGAGAAAGGAAGAGGGTCC	66477	3	6	+
										TAAAGGAATGAGAAAGGAAGAGGGTCC	66479	1	6	+
										TAAAGGAATGAGAAAGGAAGAGGGTCCCG	66479	1	4	+
										TAAAGGAATGAGAAAGGAAGAGGGTCCC	66479	39.5	5	+
										TAAAGGAATGAGAAAGGAAGAGGGTC	66479	2.5	6	+
										TAAAGGAATGAGAAAGGAAGAGGGTCCCGGT	66479	2	4	+
										AAGGAATGAGAAAGGAAGAGGGTCC	66481	1	6	+
										TGAGAAAGGAAGAGGGTCCCGGTTAGG	66487	1	4	+
										TGAGAAAGGAAGAGGGTCCCGGTTAGGGGT	66487	7	4	+
										GTCCCGGTTAGGGGTGTGCTGGTGCAGCCC	66502	1	4	+
										TCCCACACCAGCTCTCTTGGGCCCTGTTGGT	66584	1	6	+
										TGTTGGTACATATGTCCCTTCTCGGCC	66608	1	3	+
										TTGGTACATATGTCCCTTCTCGGCCTTGG	66610	1	3	+
										TGCTGATAGATTGAAACCTGCGATTGTCC	66690	2	2	+
										TGATAGATTGAAACCTGCGATTGTCCTGAGG	66693	1	2	+
										TAGATTGAAACCTGCGATTGTCCTGAGGG	66696	1	3	+
										TAGATTGAAACCTGCGATTGTCCTGAGGGT	66696	1	2	+
										TGAAACCTGCGATTGTCCTGAGGGTCGGT	66701	1	2	+
										AAACCTGCGATTGTCCTGAGGGTCGGTCA	66703	1	2	+
										GAGCTTCCTCCATCAGGACGCCCGTGC	66737	1	6	+
										TCCTCCATCAGGACGCCCGTGCCTGCCTGC	66742	1	7	+
										TGCCTGCCTGCATGGCTTACACAGGCTC	66761	1	8	+
										AGTACAACTGAGTGACCGTGCATGGCAGA	66825	1	7	+
										GTACAACTGAGTGACCGTGCATGGCAGA	66826	1	7	+
										TACAACTGAGTGACCGTGCATGGCAGAGAC	66827	1	7	+
										TGCATGGCAGAGACTCAGCTCTGACCTAGC	66843	1	3	+
										TCTGACCTAGCTCTGTTGCTTGCAGCCTA	66862	16	8	+
										TCTGACCTAGCTCTGTTGCTTGCAGCCTAA	66862	3	8	+
										TCTGACCTAGCTCTGTTGCTTGCA	66862	1	8	+
										TCTGACCTAGCTCTGTTGCTTGCAG	66862	1	8	+
										TCTGACCTAGCTCTGTTGCTTGCAGCC	66862	1	8	+
										TGACCTAGCTCTGTTGCTTGCAGCCTAAG	66864	0.5	8	+
										TGACCTAGCTCTGTTGCTTGCAGCCTAAGT	66864	112	8	+
										TGACCTAGCTCTGTTGCTTGCAGCC	66864	1	8	+
										TGACCTAGCTCTGTTGCTTGC	66864	0.5	8	+
										TGACCTAGCTCTGTTGCTTGCAGCCTA	66864	2	8	+
										TGACCTAGCTCTGTTGCTTGCAGCCTAAGTC	66864	1	8	+
										ACCTAGCTCTGTTGCTTGCAGCCTA	66866	1	8	+
										ACCTAGCTCTGTTGCTTGCAGCCTAAGTC	66866	1	8	+
										CTAGCTCTGTTGCTTGCAGCCTAAGTCCC	66868	1	8	+
										TAGCTCTGTTGCTTGCAGCCTAAGTCCCC	66869	4.5	8	+
										TAGCTCTGTTGCTTGCAGCCTAAGTCC	66869	1	8	+
										TAGCTCTGTTGCTTGCAGCCTAAGTCCC	66869	1	8	+
										TGTTGCTTGCAGCCTAAGTCCCCTGTCCT	66875	1	8	+
										TGTTGCTTGCAGCCTAAGTCCCCTGTC	66875	1	8	+
										TGTTGCTTGCAGCCTAAGTCCCCTGTCCTC	66875	1	8	+
										TGCTTGCAGCCTAAGTCCCCTGTCCTCCGG	66878	1	5	+
										GTCCTCCGGAGGGTGGTCCCAGGGGGGT	66899	1	3	+
										TAGACGCCTGACACGCCCCCTACCCCAGCAT	66985	1	1	+
										TACCCCAGCATCTTCACCAATATCACCTGC	67005	1.5	6	+
										ATCTTCACCAATATCACCTGCTTCTCCCAT	67014	1	8	+
										ATCTTCACCAATATCACCTGCTTCTCCC	67014	1.5	8	+
										TCTTCACCAATATCACCTGCTTCTCCCATG	67015	6	8	+
										TCTTCACCAATATCACCTGCTTCTCCCA	67015	1	8	+
										TCTTCACCAATATCACCTGCTTCTCCC	67015	1	8	+
										TCTTCACCAATATCACCTGCTTCTCCCATGG	67015	3.5	8	+
										TCTTCACCAATATCACCTGCTTCTCC	67015	1	8	+
										TCACCAATATCACCTGCTTCTCCCATGGGAC	67018	1	9	+
										TCACCAATATCACCTGCTTCTCCCATGGGA	67018	1	9	+
										ACCAATATCACCTGCTTCTCCCATGGGAC	67020	2	9	+
										ACCAATATCACCTGCTTCTCCCATGGGACC	67020	3	9	+
										CCAATATCACCTGCTTCTCCCATGGGACC	67021	1	9	+
										CAATATCACCTGCTTCTCCCATGGGAC	67022	1	9	+
										TATCACCTGCTTCTCCCATGGGACCGA	67025	2.5	5	+
										TATCACCTGCTTCTCCCATGGGACCGATGA	67025	4.5	5	+
										TCACCTGCTTCTCCCATGGGACCGATGA	67027	1	5	+
										TTCTCCCATGGGACCGATGAGATCCAGAA	67035	1	5	+
										TTCTCCCATGGGACCGATGAGATCCAGAAG	67035	1	5	+
										CTGGATCTCATCGGTCCCATGGGAGAA	67035	1	5	-
										TCCCATGGGACCGATGAGATCCAGAAGCA	67038	10.5	5	+
										TCCCATGGGACCGATGAGATCCAGAAGC	67038	11.5	5	+
										TCCCATGGGACCGATGAGATCCAGAAGCAC	67038	3	5	+
										TGGGACCGATGAGATCCAGAAGCACATGCCT	67043	2	5	+
										TGGGACCGATGAGATCCAGAAGCACATGCC	67043	4	5	+
										CGATGAGATCCAGAAGCACATGCCTC	67049	1	5	+
										ATGAGATCCAGAAGCACATGCCTCTC	67051	1	9	+
										ATGAGATCCAGAAGCACATGCCTCTCC	67051	3	9	+
										ATGAGATCCAGAAGCACATGCCTCTCCC	67051	2	9	+
										ATGAGATCCAGAAGCACATGCCTC	67051	1	9	+
										ATGAGATCCAGAAGCACATGCCTCTCCCTGA	67051	0.5	9	+
										TGAGATCCAGAAGCACATGCCTCTCCCTGA	67052	49.5	9	+
										TGAGATCCAGAAGCACATGCCTCTCC	67052	6	9	+
										TGAGATCCAGAAGCACATGCCTCTC	67052	3	9	+
										TGAGATCCAGAAGCACATGCCTCTCCCTG	67052	2	9	+
										TGAGATCCAGAAGCACATGCCTCTCCCT	67052	2.5	9	+
										TGAGATCCAGAAGCACATGCCTCTCCCTGAGC	67052	1	8	+
										TGAGATCCAGAAGCACATGCCTCTCCC	67052	19.5	9	+
										GAGATCCAGAAGCACATGCCTCTCCCTGAGC	67053	2	9	+
										GAGATCCAGAAGCACATGCCTCTCCCTGA	67053	2	10	+
										GAGATCCAGAAGCACATGCCTCTCCCT	67053	1	10	+
										GAGATCCAGAAGCACATGCCTCTCCC	67053	5	10	+
										AGATCCAGAAGCACATGCCTCTCCCTGAGC	67054	1	9	+
										AGATCCAGAAGCACATGCCTCTCCCTGA	67054	1	10	+
										TCCAGAAGCACATGCCTCTCCCT	67057	1	10	+
										TCGCAGTCTCTGCAGGCTGCTGGCTCT	67116	1	8	+
										TCGCAGTCTCTGCAGGCTGCTGGCTCTCCTG	67116	1	8	+
										TGGGCCTGGCACAGGCTTTGTGCCCCCAGA	67145	2	8	+
										TGCTGCTGTTCATGCTCGAGGTCCTGCAGC	67185	1	6	+
										TGCTGTTCATGCTCGAGGTCCTGCAGCAG	67188	1	6	+
										TGCAGCAGGCCTGGTGCAGACCCCCCGA	67209	0.5	6	+
										TGCAGCAGGCCTGGTGCAGACCCCCC	67209	0.5	9	+
										CTCCTGTCTCTGCCTCAGACTCCAGTCTCC	67246	1	8	+
										TGTCTCTGCCTCAGACTCCAGTCTCCA	67250	1	8	+
										TGTCTCTGCCTCAGACTCCAGTCTCC	67250	1.5	8	+
										TCTGCCTCAGACTCCAGTCTCCATTTGGCAA	67254	1	8	+
										TCTGCCTCAGACTCCAGTCTCCATTTGGCA	67254	2	8	+
										TGCCTCAGACTCCAGTCTCCATTTGGCAAA	67256	1	8	+
										TGCCTCAGACTCCAGTCTCCATTTGGC	67256	1	8	+
										TGCCTCAGACTCCAGTCTCCATTTGGCA	67256	1	8	+
										TAACCAAAGGAAAGTCTCCTCCTGCTGCTGCC	67387	1	7	+
										TAACCAAAGGAAAGTCTCCTCCTGCTGCT	67387	3	7	+
										TAACCAAAGGAAAGTCTCCTCCTGCTGCTGC	67387	1	7	+
										TAACCAAAGGAAAGTCTCCTCCTGCTGC	67387	1	7	+
										ACCAAAGGAAAGTCTCCTCCTGCTGC	67389	1	7	+
										AAAGGAAAGTCTCCTCCTGCTGCTGC	67392	1	7	+
										TCATCCATCCTTCCTTCTTCTGTTGGGGTC	67442	1	3	+
										TTCTTCTGTTGGGGTCCTCCATCTGACTC	67456	1	8	+
										TCTTCTGTTGGGGTCCTCCATCTGACTCCC	67457	2	8	+
										CCCTTGTCCAGGGAGTCAGATGGAGGACCCC	67466	1	8	-
										TGAGAGGGAGAGTGTCCCAGGAGGA	67506	1	10	+
										TGAGAGGGAGAGTGTCCCAGGAGGAAGGT	67506	2	10	+
										TCCCTTGAGACTCCTTCCTGCCCTGGGAGT	67583	1	9	+
										AGAGGGAATCGGTCAGCTCCAGCTGCC	67625	1	5	+
										AGGGAATCGGTCAGCTCCAGCTGCCATCACC	67627	1	5	+
										CAAGAATGTATCAACTCACCGTTTCGGAGC	67686	4	4	+
										CAAGAATGTATCAACTCACCGTTTCGGAGCCC	67686	3	4	+
										CAAGAATGTATCAACTCACCGTTTCGGAGCC	67686	11	4	+
										AAGAATGTATCAACTCACCGTTTCGGAGCCC	67687	3	4	+
										AGAATGTATCAACTCACCGTTTCGGAGCCC	67688	2.5	4	+
										GAATGTATCAACTCACCGTTTCGGAGCCCA	67689	1	4	+
										GAATGTATCAACTCACCGTTTCGGAGCC	67689	1	4	+
										GAATGTATCAACTCACCGTTTCGGAGCCC	67689	15.5	4	+
										AATGTATCAACTCACCGTTTCGGAGCCCAGC	67690	1	4	+
										AATGTATCAACTCACCGTTTCGGAGCCC	67690	1	4	+
										TATCAACTCACCGTTTCGGAGCCCAGC	67694	1	4	+
										TTCTGAGATCCCGGTATAAACAAGCTGGGT	67722	1	5	+
										TGAGGCCTCTCTCCTTGGATTCCAGATGC	67758	0.5	9	+
										TGAGGCCTCTCTCCTTGGATTCCAGATGCC	67758	2	9	+
										TCCTTGGATTCCAGATGCCCATCTCCGGCCT	67769	1	6	+
										TTGGATTCCAGATGCCCATCTCCGGCCTGC	67772	2	6	+
										TGGATTCCAGATGCCCATCTCCGGCCTGCGC	67773	1	6	+
										TCCCATCAGCTCCCTCTGTGGGACTTAGGATC	67806	0.5	2	+
										TCCTATTGTATTCGGGGCCACCTTAGTGA	67912	4	6	+
										TTGTATTCGGGGCCACCTTAGTGACCTGATT	67917	0.5	7	+
										TAGTGACCTGATTTCAGCTCTTTCTGTAC	67935	0.5	9	+
										TAGTGACCTGATTTCAGCTCTTTCTGTACA	67935	1	9	+
										TAGTGACCTGATTTCAGCTCTTTCTGTACAA	67935	1	9	+
										TGACCTGATTTCAGCTCTTTCTGTAC	67938	1	9	+
										TGACCTGATTTCAGCTCTTTCTGTACAAACT	67938	3	6	+
										TGACCTGATTTCAGCTCTTTCTGTACAAA	67938	1.5	9	+
										TGACCTGATTTCAGCTCTTTCTGTACAAAC	67938	1	6	+
										TGACCTGATTTCAGCTCTTTCTGTACAA	67938	1	9	+
										GCTCTTTCTGTACAAACTCTGCTGCAGG	67951	1	6	+
										TTTCTGTACAAACTCTGCTGCAGGGCTTGC	67955	1	6	+
										TCTGTACAAACTCTGCTGCAGGGCTTGCGG	67957	1	4	+
										TGCTGCAGGGCTTGCGGTGGTGTTGCCC	67970	1	3	+
										TGCGGTGGTGTTGCCCTGGAACTGAAC	67982	1	3	+
										TGGTGTTGCCCTGGAACTGAACCCGAGAAG	67987	1	3	+
										TGGTGTTGCCCTGGAACTGAACCCGA	67987	1	3	+
										TGGTGTTGCCCTGGAACTGAACCCGAGAA	67987	1	3	+
										TGGTGTTGCCCTGGAACTGAACCCGAG	67987	1	3	+
										TGGTGTTGCCCTGGAACTGAACCCGAGA	67987	8	3	+
										TGCCCTGGAACTGAACCCGAGAAGGAAC	67993	1	9	+
										TGGAACTGAACCCGAGAAGGAACCATGAGT	67998	8	4	+
										TGGAACTGAACCCGAGAAGGAACCATGAGTGT	67998	1	4	+
										TGAACCCGAGAAGGAACCATGAGTGTTCA	68004	0.5	4	+
										AACCCGAGAAGGAACCATGAGTGTTCA	68006	1	4	+
										TGAGTGTTCAGGTTCGATCCCTGGCCTC	68023	0.5	4	+
										TCCCTGGCCTCGCTCAGGAAGGGAAGGAT	68040	1	8	+
										GCCTCGCTCAGGAAGGGAAGGATCCAAT	68046	1	9	+
										GCCTCGCTCAGGAAGGGAAGGATCCAATGT	68046	0.5	8	+
										CTCGCTCAGGAAGGGAAGGATCCAATGTGG	68048	1	8	+
										TCGCTCAGGAAGGGAAGGATCCAATGT	68049	0.5	8	+
										GCTCAGGAAGGGAAGGATCCAATGTGGCC	68051	1	8	+
										TAGGTATCAGACCCGGCTTGGATGTGGCA	68093	0.5	1	+
										TCAGACCCGGCTTGGATGTGGCATTGC	68099	1	9	+
										TGCCAAAGGTCCGATCGATCGATGGATCGT	68147	0.5	1	+
										TCGATCGATGGATCGTTCGGATGCCAAGC	68161	3	6	+
										TCGATCGATGGATCGTTCGGATGCCAAGCC	68161	1	6	+
										TCGATGGATCGTTCGGATGCCAAGCCTGG	68165	3	6	+
										ATGGATCGTTCGGATGCCAAGCCTGGGA	68168	1	6	+
										TGGATCGTTCGGATGCCAAGCCTGGGAAC	68169	13.5	5	+
										TCGTTCGGATGCCAAGCCTGGGAAC	68173	1	5	+
										TGCCAAGCCTGGGAACTTCCATATGCCGCC	68182	1	8	+
										CAAGCCTGGGAACTTCCATATGCCGCCCC	68185	1	8	+
										TGGGAACTTCCATATGCCGCCCCAGCAGC	68191	1	7	+
										TCCAAACAAACAAACGTAGGCAATGGAAAGA	68224	1	5	+
										TAGGCAATGGAAAGACAAAGAAAAGACTGCTC	68240	2	6	+
										GACAAAGAAAAGACTGCTCCACCTAAGGTC	68253	1	7	+
										TAGGAACTTCGGGTAATAGAGTTGTAGCCC	68317	0.5	3	+
										TAGGAACTTCGGGTAATAGAGTTGTAGC	68317	2	3	+
										TAGGAACTTCGGGTAATAGAGTTGTAGCC	68317	4.5	3	+
										TAGAGTTGTAGCCCCTTTTGGCAGGTGTCTC	68333	1	4	+
										TAGAGTTGTAGCCCCTTTTGGCAGGTGTC	68333	1	4	+
										TAGAGTTGTAGCCCCTTTTGGCAGGTGTCT	68333	1.5	4	+
										TAGCCCCTTTTGGCAGGTGTCTCCAGT	68341	1	8	+
										TTGGCAGGTGTCTCCAGTGCCAGGGATGA	68350	0.5	8	+
										TCCAGTGCCAGGGATGAAGGGTCTT	68362	1	8	+
										TCCAGTGCCAGGGATGAAGGGTCTTTTGT	68362	1	6	+
										TGTAAAGTAAAGGAACATCAGTCCTGGGGT	68388	2	3	+
										AAGGAACATCAGTCCTGGGGTTGGGATGA	68397	1	7	+
										GGAACATCAGTCCTGGGGTTGGGATGA	68399	1	7	+
										TCAGTCCTGGGGTTGGGATGAAGGAGGATC	68405	0.5	7	+
										TCCTGGGGTTGGGATGAAGGAGGATCGA	68409	1	7	+
										TGGGATGAAGGAGGATCGACTCCCCAAAGT	68418	1.5	8	+
										GATGAAGGAGGATCGACTCCCCAAAGTGA	68421	1	8	+
										TGAAGGAGGATCGACTCCCCAAAGTGA	68423	1	8	+
										TGAAGGAGGATCGACTCCCCAAAGT	68423	1	9	+
										TCCCCAAAGTGAGGGAGGGACGTTTCCAGA	68438	1	8	+
										GACGTTTCCAGAGTGCAGGGCACTCGAGC	68456	1	9	+
										TTCCAGAGTGCAGGGCACTCGAGCCGGA	68461	1.5	8	+
										TGTGAGATGAGGTCCAGGCCTCACAGC	68610	1	7	+
										TGTGAGATGAGGTCCAGGCCTCACAGCAC	68610	1	7	+
										TGAGATGAGGTCCAGGCCTCACAGC	68612	1	7	+
										TCACAGCACTCTGCTCCTACATTGGATTCCC	68630	1.5	8	+
										TCTGCTCCTACATTGGATTCCCAGCACCCT	68639	1	9	+
										TGCTCCTACATTGGATTCCCAGCACCC	68641	1	9	+
										TGCTCCTACATTGGATTCCCAGCACCCTC	68641	2.5	9	+
										TACATTGGATTCCCAGCACCCTCTTTC	68647	2	9	+
										TACATTGGATTCCCAGCACCCTCTTTCAGCA	68647	3	8	+
										TCTCCATAGCCTGAAGGGGAACAACTCAC	68693	2	5	+
										TCCATAGCCTGAAGGGGAACAACTCACTGCC	68695	1	5	+
										TCCATAGCCTGAAGGGGAACAACTCACTGC	68695	2.5	5	+
										CCATAGCCTGAAGGGGAACAACTCACTGC	68696	1	5	+
										TAGCCTGAAGGGGAACAACTCACTGCCCAC	68699	3	5	+
										TAGCCTGAAGGGGAACAACTCACTGCCCA	68699	0.5	5	+
										TGAACACCTGCCTTCGGTCCAAGGGCC	68750	1	8	+
										TGAACACCTGCCTTCGGTCCAAGGG	68750	2	8	+
										CTGGCCCAAGGGGTCCACACCTCCAGCA	68786	1	7	+
										TGATGTCTCCTTTTCGGCTTAGCTGGCTC	68823	1	5	+
										GCTGGCTCAGGCCAACCCGAGGGAGTTC	68844	0.5	7	+
										TCCTGGAAGCAGTGTTGTTGCAATCCTTC	68870	1	7	+
										TGGAAGCAGTGTTGTTGCAATCCTTCCTG	68873	1	7	+
										TGGAAGCAGTGTTGTTGCAATCCTTCCTGCCC	68873	1	7	+
										GCCTGACCCAGTGTTCTCATGTAGCC	68908	0.5	7	+
										GACCCAGTGTTCTCATGTAGCCAGCAGGA	68912	1	8	+
										TCATGTAGCCAGCAGGATCCCGGGAAGCC	68924	1	9	+
										TCACAGTGCTGTGGTGGGTGACCCATCTC	68978	0.5	3	+
										TCCTAACATTTGCCCATTTTCTGGTGGAA	69008	1	2	+
										TTGCCCATTTTCTGGTGGAATAGGTCCCG	69017	1	6	+
										TTGCCCATTTTCTGGTGGAATAGGTCC	69017	0.5	6	+
										TTTTCTGGTGGAATAGGTCCCGCTGTTATGGT	69024	1	5	+
										TTTTCTGGTGGAATAGGTCCCGCTGTTATGGTC	69024	1	5	+
										TTTTCTGGTGGAATAGGTCCCGCTGTTATG	69024	0.5	5	+
										TTTCTGGTGGAATAGGTCCCGCTGTTATGGTC	69025	2	5	+
										TTCTGGTGGAATAGGTCCCGCTGTTATGGTC	69026	1	5	+
										TTCTGGTGGAATAGGTCCCGCTGTTATGGT	69026	1	5	+
										TCTGGTGGAATAGGTCCCGCTGTTATGGTC	69027	2	5	+
										TGGTGGAATAGGTCCCGCTGTTATGGTCGT	69029	2	7	+
										TGGTGGAATAGGTCCCGCTGTTATGGTC	69029	7.5	8	+
										TGGAATAGGTCCCGCTGTTATGGTCGTGTC	69032	1	8	+
										TAGGTCCCGCTGTTATGGTCGTGTCTTGG	69037	1	8	+
										TCCCGCTGTTATGGTCGTGTCTTGGCAGT	69041	1	8	+
										TGTTATGGTCGTGTCTTGGCAGTGCCTTA	69047	1	7	+
										TATGGTCGTGTCTTGGCAGTGCCTTATTC	69050	1	8	+
										TATGGTCGTGTCTTGGCAGTGCCTTATTCCC	69050	1	8	+
										TGGTCGTGTCTTGGCAGTGCCTTATTCCCTC	69052	1	8	+
										TGGTCGTGTCTTGGCAGTGCCTTATTCCC	69052	1.5	8	+
										GTCGTGTCTTGGCAGTGCCTTATTCCCTC	69054	1	8	+
										TGGCAGTGCCTTATTCCCTCGAGACACC	69063	1	9	+
										TTATTCCCTCGAGACACCAGATTTGGGTCA	69073	1	1	+
										TTGGGTCAGATGTGTGGTTGGCAGGTAGT	69095	1	8	+
										TCCAAACCTGTAGCTTCTTTTCACCTAGGA	69127	1.5	6	+
										TCACCTAGGAAAATGTTTCCATTTGATGA	69147	1	4	+
										CTAGGAAAATGTTTCCATTTGATGAGGTCC	69151	0.5	4	+
										TAGGAAAATGTTTCCATTTGATGAGGTC	69152	2	4	+
										TAGGAAAATGTTTCCATTTGATGAGGTCC	69152	4.5	4	+
										GGAAAATGTTTCCATTTGATGAGGTCCGTT	69154	1	4	+
										TGTTTCCATTTGATGAGGTCCGTTTTCTGTC	69160	1	4	+
										TGTTTCCATTTGATGAGGTCCGTTTTCTGT	69160	1	4	+
										TGTTTCCATTTGATGAGGTCCGTTTT	69160	2	4	+
										TTTCCATTTGATGAGGTCCGTTTTCTGTC	69162	0.5	4	+
										TTCCATTTGATGAGGTCCGTTTTCTGTCTGG	69163	1	4	+
										TTCCATTTGATGAGGTCCGTTTTCTGTC	69163	1	4	+
										TCCATTTGATGAGGTCCGTTTTCTGTCTGG	69164	2	4	+
										TTTGATGAGGTCCGTTTTCTGTCTGGGGTA	69168	7	5	+
										TTTGATGAGGTCCGTTTTCTGTCTGG	69168	1	5	+
										TTTGATGAGGTCCGTTTTCTGTCTGGGGT	69168	6.5	5	+
										TTGATGAGGTCCGTTTTCTGTCTGGGGTA	69169	1	5	+
										TGATGAGGTCCGTTTTCTGTCTGGGGT	69170	1	9	+
										TGATGAGGTCCGTTTTCTGTCTGGGGTAGT	69170	1	3	+
										TGATGAGGTCCGTTTTCTGTCTGGGGTA	69170	2	9	+
										TGAGGTCCGTTTTCTGTCTGGGGTA	69173	2	9	+
										TTTCTGTCTGGGGTAGTGTTTTGGCTGTC	69183	1	3	+
										TATCTTTTCATTGTTGCTGATGTTGTTGC	69227	1	2	+
										TCTTTTCATTGTTGCTGATGTTGTTGCCT	69229	1	2	+
										TCTTTTCATTGTTGCTGATGTTGTTGCC	69229	2	2	+
										TTCATTGTTGCTGATGTTGTTGCCTATTCC	69233	1	2	+
										TCATTGTTGCTGATGTTGTTGCCTATTCC	69234	1	2	+
										TTGCTGATGTTGTTGCCTATTCCAGTGGTA	69240	2	2	+
										TGCTGATGTTGTTGCCTATTCCAGTGGTA	69241	1	2	+
										TGCTGATGTTGTTGCCTATTCCAGTGGT	69241	1	2	+
										TATTGATGTAGTTATCTTCAGTTTGATTGA	69268	2	2	+
										TCTTCAGTTTGATTGAAAGGACAGTGAGGT	69282	3.5	5	+
										TCAGTTTGATTGAAAGGACAGTGAGGTAC	69285	2	3	+
										TTGATTGAAAGGACAGTGAGGTACCATGTT	69290	1	6	+
										TGATTGAAAGGACAGTGAGGTACCATGTTGT	69291	5	6	+
										TGATTGAAAGGACAGTGAGGTACCATGTT	69291	4	6	+
										TGAAAGGACAGTGAGGTACCATGTTGTGCT	69295	2	3	+
										TGAAAGGACAGTGAGGTACCATGTTGTGC	69295	2	3	+
										AAAGGACAGTGAGGTACCATGTTGTGCTA	69297	1	3	+
										GTGAGGTACCATGTTGTGCTATTTCCTGC	69305	1	3	+
										TGAGGTACCATGTTGTGCTATTTCCTGCTGT	69306	1	3	+
										TACCATGTTGTGCTATTTCCTGCTGTGTC	69311	1	3	+
										TGTTGTGCTATTTCCTGCTGTGTCGCAA	69316	1	6	+
										TGTTGTGCTATTTCCTGCTGTGTCGCAAA	69316	5	6	+
										TGTTGTGCTATTTCCTGCTGTGTCGCA	69316	4	6	+
										TGTTGTGCTATTTCCTGCTGTGTCGC	69316	1	6	+
										TGTTGTGCTATTTCCTGCTGTGTCGCAAAGT	69316	1.5	6	+
										TTTCCTGCTGTGTCGCAAAGTGAGTCGGTC	69326	1	7	+
										TGAGTCGGTCATACATACACACACACCCC	69346	1	7	+
										TACATACACACACACCCCTTCTCCCTC	69357	1	9	+
										TACATACACACACACCCCTTCTCCCTCAGA	69357	2	9	+
										TACACACACACCCCTTCTCCCTCAGA	69361	1	9	+
										TTCTCCCTCAGATTCTATGCCCATATCGACTA	69375	1	9	+
										TTCTCCCTCAGATTCTATGCCCATATCGA	69375	2	9	+
										TTCTCCCTCAGATTCTATGCCCATATCGAC	69375	4	9	+
										TTCTCCCTCAGATTCTATGCCCATATCGACT	69375	2	9	+
										TCCCTCAGATTCTATGCCCATATCGAC	69378	2.5	9	+
										CATGTACTCCGTGTGCAGAAGCCAGTCCC	69468	1	7	+
										TGTACTCCGTGTGCAGAAGCCAGTCCCAAACC	69470	1	6	+
										TGTACTCCGTGTGCAGAAGCCAGTCCCAAA	69470	2	7	+
										TGTACTCCGTGTGCAGAAGCCAGTCCCAAAC	69470	3	6	+
										TGTACTCCGTGTGCAGAAGCCAGTCCCAA	69470	2	7	+
										TTGGCTCCTTTGGGACCCATCCGGTTTTC	69524	0.5	6	+
										TTGGCTCCTTTGGGACCCATCCGGTTT	69524	1	6	+
										TTTCCAAGGCTGGGAGTCTGTTTCT	69549	1	8	+
										TCCAAGGCTGGGAGTCTGTTTCTGT	69551	1	9	+
										TGGGAGTCTGTTTCTGTTCCGTGCAC	69559	1	8	+
										TTCTGTTCCGTGCACACGTTCATTTGTGTC	69570	1	7	+
										TTGTGTCCTCTCTTTCGGTTCCACTTAGA	69593	2	6	+
										TGTGTCCTCTCTTTCGGTTCCACTTAGA	69594	1	6	+
										TAGGATGATAATTTCCAGGTCCATC	69665	1	7	+
										TAGGATGATAATTTCCAGGTCCATCCTTGC	69665	21	6	+
										AGGATGATAATTTCCAGGTCCATCCTTGCTGC	69666	1	6	+
										TGATAATTTCCAGGTCCATCCTTGCTGCTG	69670	1	7	+
										AGGTCCATCCTTGCTGCTGCAGCGTT	69681	0.5	8	+
										TGCAGCGTTCATGATTCCATTCTCTTGTA	69698	2	9	+
										TGCAGCGTTCATGATTCCATTCTCTTGTATGA	69698	1	9	+
										TGATTCCATTCTCTTGTATGATTGTGTGA	69709	1.5	10	+
										TGATTCCATTCTCTTGTATGATTGTG	69709	1	10	+
										TGATTCCATTCTCTTGTATGATTGTGTGAT	69709	2.5	10	+
										TTCCATTCTCTTGTATGATTGTGTGATGTC	69712	1	7	+
										TTCCATTCTCTTGTATGATTGTGTGATGT	69712	1	10	+
										TCCATTCTCTTGTATGATTGTGTGATGTC	69713	6	7	+
										TCCATTCTCTTGTATGATTGTGTGATGTCC	69713	13	7	+
										CCATTCTCTTGTATGATTGTGTGATGTCCC	69714	2	7	+
										CATTCTCTTGTATGATTGTGTGATGTCCCC	69715	1	7	+
										TTCTCTTGTATGATTGTGTGATGTCCCCC	69717	6.5	7	+
										TTCTCTTGTATGATTGTGTGATGTCCCCCC	69717	32	7	+
										TTCTCTTGTATGATTGTGTGATGTCCC	69717	1	7	+
										TTCTCTTGTATGATTGTGTGATGTCCCCCCGT	69717	2.5	7	+
										TTCTCTTGTATGATTGTGTGATGTCCCC	69717	2	7	+
										TTCTCTTGTATGATTGTGTGATGTCCCCCCG	69717	1	7	+
										TCTCTTGTATGATTGTGTGATGTCCCCCC	69718	1.5	7	+
										TCTTGTATGATTGTGTGATGTCCCCCCGT	69720	15.5	7	+
										TCTTGTATGATTGTGTGATGTCCCCCCGTA	69720	6	7	+
										TCTTGTATGATTGTGTGATGTCCCC	69720	0.5	7	+
										TTGTATGATTGTGTGATGTCCCCCCGTA	69722	5.5	7	+
										TTGTATGATTGTGTGATGTCCCCCC	69722	3	7	+
										TTGTATGATTGTGTGATGTCCCCCCGT	69722	3.5	7	+
										TTGTATGATTGTGTGATGTCCCCCCGTAC	69722	5.5	7	+
										TGTATGATTGTGTGATGTCCCCCCGT	69723	2	7	+
										TGTATGATTGTGTGATGTCCCCCCGTAC	69723	1.5	7	+
										TATGATTGTGTGATGTCCCCCCGTACA	69725	1	7	+
										TATGATTGTGTGATGTCCCCCCGTACAT	69725	6.5	7	+
										TATGATTGTGTGATGTCCCCCCGTAC	69725	15.5	7	+
										TATGATTGTGTGATGTCCCCCCGTA	69725	2	7	+
										TGATTGTGTGATGTCCCCCCGTACATATGA	69727	0.5	7	+
										TGTGATGTCCCCCCGTACATATGAACC	69733	1	7	+
										TGTGATGTCCCCCCGTACATATGAACCTC	69733	3	6	+
										TGTGATGTCCCCCCGTACATATGAACCTCA	69733	1	6	+
										TACATATGAACCTCATCCTCTTTATCCATGC	69748	1	8	+
										TATGAACCTCATCCTCTTTATCCATGCC	69752	2	8	+
										TGAACCTCATCCTCTTTATCCATGCCTCGGC	69754	4	8	+
										TGAACCTCATCCTCTTTATCCATGCC	69754	0.5	8	+
										TGAACCTCATCCTCTTTATCCATGCCTCGGCC	69754	1	8	+
										TCCTCTTTATCCATGCCTCGGCCGATGGA	69763	1.5	10	+
										TCCTCTTTATCCATGCCTCGGCCGATGGACA	69763	1	10	+
										TCCTCTTTATCCATGCCTCGGCCGATGGAC	69763	2	10	+
										CCTCTTTATCCATGCCTCGGCCGATGGA	69764	1	10	+
										TGCCTCGGCCGATGGACATTTAGCTTGCTC	69776	1	9	+
										TGGACATTTAGCTTGCTCCCTTGTCTTGGCTA	69788	1	10	+
										TGGACATTTAGCTTGCTCCCTTGTCTTGGC	69788	2	10	+
										TGGACATTTAGCTTGCTCCCTTGTCTTGGCT	69788	2	10	+
										GACATTTAGCTTGCTCCCTTGTCTTGGCT	69790	1	10	+
										TTAGCTTGCTCCCTTGTCTTGGCTATTGGA	69795	1	6	+
										TGCTCCCTTGTCTTGGCTATTGGAAATGGT	69801	1.5	6	+
										CTTGGCTATTGGAAATGGTGCTTCAGTGG	69812	0.5	8	+
										TGGCTATTGGAAATGGTGCTTCAGTGGACAT	69814	1	8	+
										TATTGGAAATGGTGCTTCAGTGGACATT	69818	1	8	+
										ATTGGAAATGGTGCTTCAGTGGAC	69819	1	8	+
										TTGGAAATGGTGCTTCAGTGGACATTGGG	69820	2.5	8	+
										TTGGAAATGGTGCTTCAGTGGACATTGG	69820	1	8	+
										TGGAAATGGTGCTTCAGTGGACATTGGGGT	69821	1	8	+
										TGTTTTGAAGGGCCTTTCTTTCCTTTTGA	69858	0.5	8	+
										TGTTTTGAAGGGCCTTTCTTTCCTTT	69858	0.5	9	+
										TTTGAAGGGCCTTTCTTTCCTTTTGATGAA	69861	2	8	+
										TTTGAAGGGCCTTTCTTTCCTTTTGATGAAGT	69861	1	8	+
										TTTGAAGGGCCTTTCTTTCCTTTTGATGA	69861	2.5	8	+
										TTGAAGGGCCTTTCTTTCCTTTTGATGAAGT	69862	2	8	+
										TGAAGGGCCTTTCTTTCCTTTTGATGA	69863	2	8	+
										TGAAGGGCCTTTCTTTCCTTTTGATGAAGT	69863	2	8	+
										TGAAGGGCCTTTCTTTCCTTTTGATGAAGTC	69863	7	8	+
										GAAGGGCCTTTCTTTCCTTTTGATGAAGTC	69864	2	8	+
										AAGGGCCTTTCTTTCCTTTTGATGAAGTC	69865	0.5	8	+
										AGGGCCTTTCTTTCCTTTTGATGAAGTCC	69866	1	8	+
										AGGGCCTTTCTTTCCTTTTGATGAA	69866	1	8	+
										AGGGCCTTTCTTTCCTTTTGATGAAGTCCA	69866	1	8	+
										GCCTTTCTTTCCTTTTGATGAAGTCCAACTT	69869	1	7	+
										TTCTTTCCTTTTGATGAAGTCCAACTTTCT	69873	1	7	+
										TCTTTCCTTTTGATGAAGTCCAACTTTC	69874	1	7	+
										TTTCCTTTTGATGAAGTCCAACTTTCTGTTC	69876	1	7	+
										TTCCTTTTGATGAAGTCCAACTTTCTGTTC	69877	1	7	+
										TGATGAAGTCCAACTTTCTGTTCTTTCCTTC	69884	0.5	7	+
										GATGAAGTCCAACTTTCTGTTCTTTCCTTC	69885	1	7	+
										TGAAGTCCAACTTTCTGTTCTTTCCTTCCCT	69887	1	7	+
										GTCCAACTTTCTGTTCTTTCCTTCCCTTT	69891	1	7	+
										GTCCAACTTTCTGTTCTTTCCTTCCCTT	69891	1	7	+
										GTCCAACTTTCTGTTCTTTCCTTCCCTTTT	69891	0.5	7	+
										ACTTTCTGTTCTTTCCTTCCCTTTTGGGAT	69896	0.5	2	+
										TTGGGATAATGTTTTTCTTGTCATGTGGA	69919	2.5	4	+
										TGGGATAATGTTTTTCTTGTCATGTGGAA	69920	9	4	+
										TGGGATAATGTTTTTCTTGTCATGTGGA	69920	1	4	+
										TTTCTTGTCATGTGGAAGACCCCGTTGCC	69932	1	1	+
										TGTCATGTGGAAGACCCCGTTGCCAAGCC	69937	0.5	1	+
										TCCAATTGTTTTTTCTTAGGTGTGGTAAA	69985	1	4	+
										TCCAATTGTTTTTTCTTAGGTGTGGTAAAG	69985	1	1	+
										TTACATTTGCACTGAATGTTCCATGATGAG	70042	1	8	+
										TTACATTTGCACTGAATGTTCCATGATGAGT	70042	2.5	8	+
										TTACATTTGCACTGAATGTTCCATGATGA	70042	3	8	+
										TACATTTGCACTGAATGTTCCATGATGAGT	70043	30	8	+
										TACATTTGCACTGAATGTTCCATGATGA	70043	1	8	+
										TACATTTGCACTGAATGTTCCATGATGAG	70043	2	8	+
										TACATTTGCACTGAATGTTCCATGATGAGTTC	70043	0.5	8	+
										TACATTTGCACTGAATGTTCCATGATGAGTT	70043	1	8	+
										TACATTTGCACTGAATGTTCCATGATG	70043	1	8	+
										CATTTGCACTGAATGTTCCATGATGAGTTC	70045	1	8	+
										TTGCACTGAATGTTCCATGATGAGTTC	70048	3	8	+
										TGCACTGAATGTTCCATGATGAGTTCATT	70049	1	8	+
										TGAATGTTCCATGATGAGTTCATTTTC	70054	1	8	+
										TTCCATGATGAGTTCATTTTCGTATCGGA	70060	1.5	5	+
										TGATGAGTTCATTTTCGTATCGGAT	70065	2	6	+
										TGATGAGTTCATTTTCGTATCGGATAAA	70065	1	5	+
										TCGGATAAAAACCCTATCCCTATTCCATTC	70084	3	5	+
										TTAGAACATCCCAGGTTGGTGTATTGCTAT	70135	1	8	+
										TTAGAACATCCCAGGTTGGTGTATTGCTA	70135	1	8	+
										AACATCCCAGGTTGGTGTATTGCTATGGATC	70139	1	7	+
										TTGGTGTATTGCTATGGATCTATTTC	70150	0.5	10	+
										TTGGTGTATTGCTATGGATCTATTTCTGC	70150	1	10	+
										TTGGTGTATTGCTATGGATCTATTTCTGCA	70150	2	10	+
										TGGTGTATTGCTATGGATCTATTTCTGC	70151	6	10	+
										TGGTGTATTGCTATGGATCTATTTCTGCA	70151	1.5	10	+
										TATTGCTATGGATCTATTTCTGCATTCTCT	70156	1	10	+
										TATGGATCTATTTCTGCATTCTCTCTCTGT	70162	1	5	+
										TGGATCTATTTCTGCATTCTCTCTCTGTAC	70164	1	5	+
										TGGATCTATTTCTGCATTCTCTCTCTGT	70164	1	5	+
										TGTACACTGAACTCTGTCTGCCTCTTTCCC	70189	1.5	2	+
										TACACTGAACTCTGTCTGCCTCTTTCCCTC	70191	1	2	+
										TGTCTGCCTCTTTCCCTCCAGCAATGCCAA	70203	0.5	2	+
										TGTCTGCCTCTTTCCCTCCAGCAATGCC	70203	1	2	+
										TTTCTCGAAATTATGTTTGATGTTCTGGC	70287	1	8	+
										TCTCGAAATTATGTTTGATGTTCTGGCTC	70289	1	8	+
										AATTATGTTTGATGTTCTGGCTCCTTTATC	70295	1.5	8	+
										TGTTTGATGTTCTGGCTCCTTTATCTTTTC	70300	1	9	+
										TTAGAATAATTTCATCCATGTGGGCCA	70340	1	8	+
										TAGAATAATTTCATCCATGTGGGCCAAA	70341	1	8	+
										TAGAATAATTTCATCCATGTGGGCCAAAAA	70341	1.5	7	+
										TAGAATAATTTCATCCATGTGGGCC	70341	0.5	8	+
										TAATTTCATCCATGTGGGCCAAAAAAA	70346	0.5	6	+
										AAAAAAAAAAAAACTTCTGTTGGAATTTGGCC	70378	0.5	4	+
										TGTTGGAATTTGGCCGTATTCTGTGTTGA	70395	3	4	+
										TGGAATTTGGCCGTATTCTGTGTTGAGTC	70398	2	5	+
										TGGCCGTATTCTGTGTTGAGTCTTCCCATC	70405	1	6	+
										TATTCTGTGTTGAGTCTTCCCATCCATGAG	70411	1	5	+
										TATTCTGTGTTGAGTCTTCCCATCCATGAGT	70411	1	5	+
										TAGGCCTTGTTTCGTTTTATCATACAGA	70464	1	1	+
										TAGGCCTTGTTTCGTTTTATCATACAGATGC	70464	2	1	+
										TGGCTCAGTTTGTGACGAACCTGAAAGAGT	70529	2.5	4	+
										TGGCTCAGTTTGTGACGAACCTGAAAGA	70529	1.5	4	+
										GGCTCAGTTTGTGACGAACCTGAAAGAGT	70530	2	4	+
										CTCAGTTTGTGACGAACCTGAAAGAGTGTC	70532	2	4	+
										CTCAGTTTGTGACGAACCTGAAAGAGTGTCC	70532	1	4	+
										TCAGTTTGTGACGAACCTGAAAGAGTGTC	70533	4.5	4	+
										TTTGTGACGAACCTGAAAGAGTGTCCAGGA	70537	3.5	4	+
										TGTGACGAACCTGAAAGAGTGTCCAGGA	70539	2	4	+
										TGTGACGAACCTGAAAGAGTGTCCAGGAG	70539	4	4	+
										TGACGAACCTGAAAGAGTGTCCAGGAGGA	70541	1	4	+
										TGACGAACCTGAAAGAGTGTCCAGGAGGAT	70541	1	4	+
										AACCTGAAAGAGTGTCCAGGAGGATGTGG	70546	1.5	8	+
										TGAAAGAGTGTCCAGGAGGATGTGGGTTC	70550	19	8	+
										TTCAATCCCTGACCTGGCTCAGTGGGATGA	70576	2	7	+
										ATCCCTGACCTGGCTCAGTGGGATGAGGGT	70580	1	7	+
										TGACCTGGCTCAGTGGGATGAGGGTCC	70585	1	8	+
										TTGGACCTGGTGTTGGTGGGGCTTTGCTGT	70638	1.5	7	+
										TGGACCTGGTGTTGGTGGGGCTTTGCTGT	70639	5.5	7	+
										GACCTGGTGTTGGTGGGGCTTTGCTGT	70641	1	7	+
										TGGTGTTGGTGGGGCTTTGCTGTAGGC	70645	1	7	+
										TGGTGTTGGTGGGGCTTTGCTGTAGGCT	70645	2	7	+
										TGGTGTTGGTGGGGCTTTGCTGT	70645	1	7	+
										GGTGCAGCCATAGAATGACCGATGGAACC	70724	2	4	+
										GGTGCAGCCATAGAATGACCGATGGAA	70724	1	4	+
										GTGCAGCCATAGAATGACCGATGGAA	70725	1	4	+
										TGCAGCCATAGAATGACCGATGGAACC	70726	0.5	6	+
										TGCAGCCATAGAATGACCGATGGAACCAAAT	70726	1	6	+
										GCAGCCATAGAATGACCGATGGAACCAAA	70727	1	6	+
										GCAGCCATAGAATGACCGATGGAAC	70727	1	6	+
										ATAGAATGACCGATGGAACCAAATGCTTCAA	70733	1	6	+
										ATAGAATGACCGATGGAACCAAATGCTTCAAG	70733	1	6	+
										TAGAATGACCGATGGAACCAAATGCTT	70734	1	6	+
										TAGAATGACCGATGGAACCAAATGCTTC	70734	11	6	+
										TAGAATGACCGATGGAACCAAATGCTTCAA	70734	96.5	6	+
										TAGAATGACCGATGGAACCAAATGCT	70734	1.5	6	+
										TAGAATGACCGATGGAACCAAATGCTTCAAGG	70734	2.5	6	+
										TAGAATGACCGATGGAACCAAATGCTTCA	70734	8.5	6	+
										TAGAATGACCGATGGAACCAAATGCTTCAAG	70734	12.5	6	+
										AGAATGACCGATGGAACCAAATGCTTCA	70735	1	6	+
										AGAATGACCGATGGAACCAAATGCTTCAAGGT	70735	1	6	+
										GAATGACCGATGGAACCAAATGCTTCAAGG	70736	4	6	+
										AATGACCGATGGAACCAAATGCTTCAAGGT	70737	1	6	+
										TGACCGATGGAACCAAATGCTTCAAGGTTT	70739	1	7	+
										CCGATGGAACCAAATGCTTCAAGGTTTTGGC	70742	1.5	7	+
										TGGAACCAAATGCTTCAAGGTTTTGGCAAGT	70746	1	6	+
										TGCTTCAAGGTTTTGGCAAGTCTTGTGTA	70756	3	6	+
										TTCAAGGTTTTGGCAAGTCTTGTGTATTGC	70759	1	6	+
										TCAAGGTTTTGGCAAGTCTTGTGTATTGCA	70760	0.5	6	+
										TCAAGGTTTTGGCAAGTCTTGTGTATTGC	70760	1	6	+
										TGGCAAGTCTTGTGTATTGCATGGTGTTT	70769	10	6	+
										AAAAACACCATGCAATACACAAGACTTGCCA	70769	1	6	-
										TTGTGTATTGCATGGTGTTTTTCGTTTTGGT	70778	0.5	4	+
										TTGTGTATTGCATGGTGTTTTTCGTTTT	70778	1	4	+
										TGTGTATTGCATGGTGTTTTTCGTTTTG	70779	2	4	+
										TGTGTATTGCATGGTGTTTTTCGTTTTGG	70779	18.5	4	+
										TGTGTATTGCATGGTGTTTTTCGTTTT	70779	1	4	+
										TGTGTATTGCATGGTGTTTTTCGTTTTGGT	70779	13.5	4	+
										TGGTGTTTTTCGTTTTGGTGCCATGTTCTT	70790	2	3	+
										TGGTGTTTTTCGTTTTGGTGCCATGTTC	70790	6.5	3	+
										TGTTTTTCGTTTTGGTGCCATGTTCTTTTG	70793	1	3	+
										TTTTCGTTTTGGTGCCATGTTCTTTTGTGG	70796	16	3	+
										TTTTCGTTTTGGTGCCATGTTCTTTTGTG	70796	6	3	+
										TTTTCGTTTTGGTGCCATGTTCTTT	70796	1	3	+
										TTTCGTTTTGGTGCCATGTTCTTTTGTG	70797	3	3	+
										TTTCGTTTTGGTGCCATG	70797	0.5	3	+
										TTTCGTTTTGGTGCCATGTTCTTTTGTGGG	70797	3	3	+
										TTTCGTTTTGGTGCCATGTTCTTTTGTGG	70797	42	3	+
										TTCGTTTTGGTGCCATGTTCTTTTGTGGG	70798	23	3	+
										TTCGTTTTGGTGCCATGTTCTTTTGTGGGAT	70798	1	3	+
										TTCGTTTTGGTGCCATGTTCTTTTGTGG	70798	9	3	+
										TTCGTTTTGGTGCCATGTTCTTTTGTGGGA	70798	6	3	+
										TTCGTTTTGGTGCCATGTTCTTTTGTG	70798	1	3	+
										TTCGTTTTGGTGCCATGTTCTTTTGT	70798	1	3	+
										TCGTTTTGGTGCCATGTTCTTTTGTGGGAT	70799	6	3	+
										TCGTTTTGGTGCCATGTTCTTTTGTGGGA	70799	2	3	+
										TTTTGGTGCCATGTTCTTTTGTGGGATT	70802	1	6	+
										TTTTGGTGCCATGTTCTTTTGTGGGATTT	70802	1	6	+
										TTTGGTGCCATGTTCTTTTGTGGGATTTA	70803	3	6	+
										TTTGGTGCCATGTTCTTTTGTGGGATTT	70803	1	6	+
										TTGGTGCCATGTTCTTTTGTGGGATTTAC	70804	6	7	+
										TGGTGCCATGTTCTTTTGTGGGATTTACAC	70805	4	7	+
										TGGTGCCATGTTCTTTTGTGGGATTTAC	70805	2	7	+
										TGGTGCCATGTTCTTTTGTGGGATTTACA	70805	2	7	+
										GTGCCATGTTCTTTTGTGGGATTTACAC	70807	1	7	+
										CATGTGTGTAAATCCCACAAAAGAACATGGCAC	70807	1	7	-
										TGCCATGTTCTTTTGTGGGATTTACACAC	70808	1.5	7	+
										TGCCATGTTCTTTTGTGGGATTTACACA	70808	1	7	+
										TGTTCTTTTGTGGGATTTACACACATGAT	70813	2	7	+
										TTTTGTGGGATTTACACACATGATGAAGGTGT	70818	1	5	+
										TTTTGTGGGATTTACACACATGATGAAGGT	70818	2	8	+
										TTGTGGGATTTACACACATGATGAAGGTGTT	70820	1	5	+
										TTGTGGGATTTACACACATGATGAAGGTGT	70820	1	5	+
										TGTGGGATTTACACACATGATGAAGGTGTT	70821	12	5	+
										TGTGGGATTTACACACATGATGAAGGTGTTT	70821	0.5	5	+
										GTGGGATTTACACACATGATGAAGGTGTT	70822	1	5	+
										TGGGATTTACACACATGATGAAGGTGTTTGT	70823	2	5	+
										TGGGATTTACACACATGATGAAGGTGTTT	70823	1	5	+
										TACACACATGATGAAGGTGTTTGTGTCGACC	70830	1	5	+
										TACACACATGATGAAGGTGTTTGTGTCGAC	70830	3	5	+
										ACACACATGATGAAGGTGTTTGTGTCGAC	70831	1	5	+
										ACACACATGATGAAGGTGTTTGTGTCGACC	70831	1	5	+
										ACACACATGATGAAGGTGTTTGTGTCGA	70831	0.5	5	+
										TGATGAAGGTGTTTGTGTCGACCTTGTA	70838	9.5	5	+
										TGATGAAGGTGTTTGTGTCGACCTTGTATA	70838	2	5	+
										TGATGAAGGTGTTTGTGTCGACCTTGTAT	70838	5	5	+
										TGATGAAGGTGTTTGTGTCGACCTTGT	70838	18	5	+
										CAGTATACAAGGTCGACACAAACACCTTCAT	70840	0.5	5	-
										TGAAGGTGTTTGTGTCGACCTTGTAT	70841	1	5	+
										TGAAGGTGTTTGTGTCGACCTTGTATACT	70841	1.5	5	+
										TGAAGGTGTTTGTGTCGACCTTGTATA	70841	1	5	+
										TGAAGGTGTTTGTGTCGACCTTGTATAC	70841	6	5	+
										AGGTGTTTGTGTCGACCTTGTATACTGAGG	70844	2	1	+
										AGGTGTTTGTGTCGACCTTGTATACTGA	70844	1	5	+
										TTGTATACTGAGGCTTTGATAAAGTGACC	70861	3	1	+
										TTGTATACTGAGGCTTTGATAAAGTGAC	70861	2.5	1	+
										TGATAAAGTGACCTCCATCTCTTCCGTGTGT	70877	1	3	+
										TGATAAAGTGACCTCCATCTCTTCCGTGT	70877	0.5	7	+
										GACACACGGAAGAGATGGAGGTCACTTTATC	70878	0.5	3	-
										TAAAGTGACCTCCATCTCTTCCGTGTGT	70880	1	3	+
										TAAAGTGACCTCCATCTCTTCCGTGTGTCTT	70880	1	3	+
										TAAAGTGACCTCCATCTCTTCCGTGTGTC	70880	1.5	3	+
										TCCATCTCTTCCGTGTGTCTTGGAGATTC	70890	1	2	+
										TCTTCCGTGTGTCTTGGAGATTCGGTGG	70896	7	2	+
										TCTTCCGTGTGTCTTGGAGATTCGGTGGG	70896	4	2	+
										TCTTCCGTGTGTCTTGGAGATTCGGTGGGC	70896	1.5	2	+
										TTCCGTGTGTCTTGGAGATTCGGTGGGC	70898	0.5	2	+
										TTCCGTGTGTCTTGGAGATTCGGTGG	70898	1	2	+
										TCCGTGTGTCTTGGAGATTCGGTGG	70899	0.5	2	+
										TGTGTCTTGGAGATTCGGTGGGCCTTCC	70903	1	3	+
										TGTGTCTTGGAGATTCGGTGGGCCTTCCC	70903	3	2	+
										TGTCTTGGAGATTCGGTGGGCCTTCCCGT	70905	1	2	+
										TGTCTTGGAGATTCGGTGGGCCTTCCC	70905	1	2	+
										CTTGGAGATTCGGTGGGCCTTCCCGTGGA	70908	1	4	+
										TTGGAGATTCGGTGGGCCTTCCCGT	70909	2	4	+
										TTGGAGATTCGGTGGGCCTTCCCGTGG	70909	4	4	+
										TTGGAGATTCGGTGGGCCTTCCCGTGGAG	70909	1.5	4	+
										TTGGAGATTCGGTGGGCCTTCCCGTGGA	70909	46.5	4	+
										TTGGAGATTCGGTGGGCCTTCCCGTGGAGG	70909	1	4	+
										TGGAGATTCGGTGGGCCTTCCCGTGGAG	70910	3.5	4	+
										TGGAGATTCGGTGGGCCTTCCCGT	70910	2	4	+
										TGGAGATTCGGTGGGCCTTCCCGTGGAGGT	70910	21	4	+
										TGGAGATTCGGTGGGCCTTCCCGTGGAGG	70910	16.5	4	+
										TGGAGATTCGGTGGGCCTTCCCGTGGA	70910	20	4	+
										TGGAGATTCGGTGGGCCTTCCCGTGG	70910	4	4	+
										GGAGATTCGGTGGGCCTTCCCGTGGAGGTA	70911	1	4	+
										GAGATTCGGTGGGCCTTCCCGTGGAGG	70912	2	4	+
										GAGATTCGGTGGGCCTTCCCGTGGAGGT	70912	8	4	+
										GAGATTCGGTGGGCCTTCCCGTGGA	70912	3.5	4	+
										GAGATTCGGTGGGCCTTCCCGTGGAGGTA	70912	49	4	+
										GAGATTCGGTGGGCCTTCCCGTGGAG	70912	0.5	4	+
										GAGATTCGGTGGGCCTTCCCGTGG	70912	1.5	4	+
										AGATTCGGTGGGCCTTCCCGTGGA	70913	1.5	4	+
										AGATTCGGTGGGCCTTCCCGTGGAGGTA	70913	2	4	+
										TCGGTGGGCCTTCCCGTGGAGGTAGC	70917	1	4	+
										GGTGGGCCTTCCCGTGGAGGTAGCCATGC	70919	0.5	4	+
										TGGGCCTTCCCGTGGAGGTAGCCATGC	70921	1.5	4	+
										TTCCCGTGGAGGTAGCCATGCTATCCATGA	70927	1	4	+
										TTCCCGTGGAGGTAGCCATGCTATCCATGAG	70927	1	4	+
										TCCCGTGGAGGTAGCCATGCTATCCATGA	70928	1.5	4	+
										TCCCGTGGAGGTAGCCATGCTATCCA	70928	0.5	4	+
										TCCCGTGGAGGTAGCCATGCTATCCAT	70928	1	4	+
										TGCTATCCATGAGCATGGAGAATTATGTT	70945	2	8	+
										TGCTATCCATGAGCATGGAGAATTATGTTT	70945	1	8	+
										GGCACAAACATAATTCTCCATGCTCATGGATAG	70947	1	8	-
										TATCCATGAGCATGGAGAATTATGTTTGT	70948	1	8	+
										TCCATGAGCATGGAGAATTATGTTTGTGCC	70950	4	8	+
										TGAGCATGGAGAATTATGTTTGTGCCTGTC	70954	4	8	+
										TGGAGAATTATGTTTGTGCCTGTCTCATCT	70960	1	8	+
										TGGAGAATTATGTTTGTGCCTGTCTC	70960	1	8	+
										TGGAGAATTATGTTTGTGCCTGTCTCATC	70960	9	8	+
										GAGAATTATGTTTGTGCCTGTCTCATCTGT	70962	1	8	+
										AGAATTATGTTTGTGCCTGTCTCATCTGT	70963	0.5	8	+
										GAATTATGTTTGTGCCTGTCTCATCTGTA	70964	0.5	8	+
										TTATGTTTGTGCCTGTCTCATCTGTAGGTC	70967	2.5	7	+
										TTATGTTTGTGCCTGTCTCATCTGTAGGT	70967	1	7	+
										TTATGTTTGTGCCTGTCTCAT	70967	1	8	+
										TTATGTTTGTGCCTGTCTCATCTGTA	70967	2	8	+
										TGTTTGTGCCTGTCTCATCTGTAGGTCTTT	70970	1	7	+
										TGTTTGTGCCTGTCTCAT	70970	5	8	+
										TCTGTAGGTCTTTCTTTGTTTTTCCTGCCA	70987	1	7	+
										TCTGTAGGTCTTTCTTTGTTTTTCCTGCC	70987	1.5	7	+
										TAGGTCTTTCTTTGTTTTTCCTGCCA	70991	1	7	+
										TAGGTCTTTCTTTGTTTTTCCTGCCATGCT	70991	1	7	+
										TCTTTCTTTGTTTTTCCTGCCATGCTGCCC	70995	0.5	7	+
										TTTCTTTGTTTTTCCTGCCATGCTGCCCTG	70997	1	8	+
										TCTTTGTTTTTCCTGCCATGCTGCCCTGGC	70999	1	8	+
										TTTGTTTTTCCTGCCATGCTGCCCTGGCT	71001	0.5	8	+
										TTTGTTTTTCCTGCCATGCTGCCCTGGC	71001	2	8	+
										TGTTTTTCCTGCCATGCTGCCCTGG	71003	1	8	+
										TGCTGCCCTGGCTCGTAGCTACAGTA	71017	1	8	+
										TGCCCTGGCTCGTAGCTACAGTACTAAGT	71020	0.5	8	+
										TGGCTCGTAGCTACAGTACTAAGTAGA	71025	2	8	+
										TGGCTCGTAGCTACAGTACTAAGTAGAAAA	71025	2	8	+
										TGGCTCGTAGCTACAGTACTAAGTAGAAAAG	71025	1	8	+
										TGGCTCGTAGCTACAGTACTAAGTAGAA	71025	1	8	+
										TAGCTACAGTACTAAGTAGAAAAGGAGAAAT	71032	2	8	+
										TACAGTACTAAGTAGAAAAGGAGAAATGAG	71036	1	8	+
										TACTAAGTAGAAAAGGAGAAATGAGAAAGA	71041	1	7	+
										TAAGTAGAAAAGGAGAAATGAGAAAGAAC	71044	2	7	+
										TAGAAAAGGAGAAATGAGAAAGAACTTTCT	71048	1	6	+
										AGGTCAGAAAGTTCTTTCTCATTTCTCC	71055	1	6	-
										AGAAATGAGAAAGAACTTTCTGACCTGTTT	71057	1	6	+
										TGAGAAAGAACTTTCTGACCTGTTTTGGATG	71062	2.5	5	+
										TGAGAAAGAACTTTCTGACCTGTTTTGGA	71062	10	5	+
										TGAGAAAGAACTTTCTGACCTGTTTTGGAT	71062	7.5	5	+
										GAGAAAGAACTTTCTGACCTGTTTTGGAT	71063	1	5	+
										AGAAAGAACTTTCTGACCTGTTTTGGATGG	71064	2	5	+
										GAAAGAACTTTCTGACCTGTTTTGGATGGA	71065	1	5	+
										GAAAGAACTTTCTGACCTGTTTTGGATGG	71065	2	5	+
										AAAGAACTTTCTGACCTGTTTTGGATGGA	71066	2	5	+
										AAAGAACTTTCTGACCTGTTTTGGATGG	71066	1	5	+
										TTTCTGACCTGTTTTGGATGGAGGAGGAA	71073	0.5	6	+
										TTCTGACCTGTTTTGGATGGAGGAGGAA	71074	1	6	+
										TCTGACCTGTTTTGGATGGAGGAGGA	71075	1	6	+
										TGACCTGTTTTGGATGGAGGAGGAAGAC	71077	6	6	+
										ACCTGTTTTGGATGGAGGAGGAAGAC	71079	1	7	+
										TGTTTTGGATGGAGGAGGAAGACGT	71082	1	7	+
										GAAAGAATGAACGTCTTCCTCCTCCATCCAAAA	71084	1	7	-
										GAAAGAATGAACGTCTTCCTCCTCCATCCAAA	71085	1	7	-
										AAGAATGAACGTCTTCCTCCTCCATCCA	71087	1	7	-
										GGTGAAAGAATGAACGTCTTCCTCCTCCATCCA	71087	1	7	-
										GAAAGAATGAACGTCTTCCTCCTCCATCCA	71087	1	7	-
										TGGTGAAAGAATGAACGTCTTCCTCCTCC	71092	1.5	8	-
										GGTGAAAGAATGAACGTCTTCCTCCTCC	71092	0.5	8	-
										AGGAAGACGTTCATTCTTTCACCATCACGC	71097	1	8	+
										TTGGTGTAGCTTTTTGTCGAGATGTTC	71134	1	8	+
										TGGTGTAGCTTTTTGTCGAGATGTTC	71135	3	8	+
										TGGTGTAGCTTTTTGTCGAGATGTTCTTTA	71135	1	7	+
										TGGTGTAGCTTTTTGTCGAGATGTTCTT	71135	1	7	+
										TGTAGCTTTTTGTCGAGATGTTCTTTACGGG	71138	2	6	+
										TGTAGCTTTTTGTCGAGATGTTCTTTAC	71138	1	6	+
										TGTAGCTTTTTGTCGAGATGTTCTTTACGG	71138	1	6	+
										TAGCTTTTTGTCGAGATGTTCTTTACGGG	71140	4.5	6	+
										TAGCTTTTTGTCGAGATGTTCTTTAC	71140	0.5	6	+
										TAGCTTTTTGTCGAGATGTTCTTTACGGGG	71140	1	6	+
										AGCTTTTTGTCGAGATGTTCTTTACGGGGT	71141	1	6	+
										AGCTTTTTGTCGAGATGTTCTTTACGGG	71141	1	6	+
										TTTTTGTCGAGATGTTCTTTACGGGGTTC	71144	7	6	+
										TTTTGTCGAGATGTTCTTTACGGGGTTC	71145	29.5	6	+
										TTTTGTCGAGATGTTCTTTACGGGGTTCA	71145	2	6	+
										TTTGTCGAGATGTTCTTTACGGGGTTC	71146	4	6	+
										TTTGTCGAGATGTTCTTTACGGGGTTCAA	71146	1	6	+
										TTTGTCGAGATGTTCTTTACGGGGT	71146	1	6	+
										TTGTCGAGATGTTCTTTACGGGGTTC	71147	5	6	+
										TTGTCGAGATGTTCTTTACGGGGTTCAAG	71147	0.5	6	+
										TGTCGAGATGTTCTTTACGGGGTTCAAGG	71148	1	6	+
										TGTCGAGATGTTCTTTACGGGGTTC	71148	1	6	+
										TTCTGCAAGCGCCATGGTGACCATGTA	71235	1	5	+
										TCTGCAAGCGCCATGGTGACCATGTAGGT	71236	1	4	+
										TGGTGACCATGTAGGTTTTCCTCAGTAAT	71249	1	3	+
										TCAGTAATGTCTTCATGGAGCCTATAAAGT	71270	1	3	+
										TAATGTCTTCATGGAGCCTATAAAGTTG	71274	0.5	3	+
										TGGAGCCTATAAAGTTGATGGTTGTGCAT	71285	1	3	+
										AGCCTATAAAGTTGATGGTTGTGCATAGT	71288	0.5	6	+
										TATAAAGTTGATGGTTGTGCATAGTAAGCC	71292	5	6	+
										TATAAAGTTGATGGTTGTGCATAGTAAGC	71292	3	6	+
										TAAAGTTGATGGTTGTGCATAGTAAGCCAAGC	71294	0.5	7	+
										TAAAGTTGATGGTTGTGCATAGTAAGCCAA	71294	14	7	+
										TAAAGTTGATGGTTGTGCATAGTAAGCCA	71294	4	7	+
										TGGCTTACTATGCACAACCATCAACTTTA	71294	1	7	-
										TGATGGTTGTGCATAGTAAGCCAAGCTAGTGTT	71300	1	8	+
										TGATGGTTGTGCATAGTAAGCCAAGCTAGT	71300	1.5	8	+
										TGATGGTTGTGCATAGTAAGCCAAGCTAGTGT	71300	1	8	+
										TGGTTGTGCATAGTAAGCCAAGCTAGTGTT	71303	0.5	8	+
										TGGTTGTGCATAGTAAGCCAAGCTAGTGTTC	71303	2	8	+
										TGCATAGTAAGCCAAGCTAGTGTTCCTTGGC	71309	1	8	+
										TAGTAAGCCAAGCTAGTGTTCCTTGGCTAGA	71313	5.5	8	+
										TAGTGTTCCTTGGCTAGAGTCCCTCTGAAC	71326	1	8	+
										TGTTCCTTGGCTAGAGTCCCTCTGAAC	71329	0.5	8	+
										TTGGCTAGAGTCCCTCTGAACATAGGGTAT	71335	1	8	+
										TGGCTAGAGTCCCTCTGAACATAGGGTATT	71336	1	8	+
										TGGCTAGAGTCCCTCTGAACATAGGGTAT	71336	1	8	+
										TGGCTAGAGTCCCTCTGAACATAGGGTATTGTC	71336	1	8	+
										TCCCTCTGAACATAGGGTATTGTCGTGA	71345	1	8	+
										TCCCTCTGAACATAGGGTATTGTCGTGAGC	71345	3	8	+
										CCCTCTGAACATAGGGTATTGTCGTGAGC	71346	1	8	+
										TCTGAACATAGGGTATTGTCGTGAGCTTC	71349	2	8	+
										TGAACATAGGGTATTGTCGTGAGCTTCTTTGT	71351	1.5	8	+
										TAGGGTATTGTCGTGAGCTTCTTTGTT	71357	0.5	8	+
										TAGGGTATTGTCGTGAGCTTCTTTGTTCC	71357	7	8	+
										TAGGGTATTGTCGTGAGCTTCTTTGTTC	71357	2	8	+
										TAGGGTATTGTCGTGAGCTTCTTTGTTCCT	71357	3	8	+
										TGAGCTTCTTTGTTCCTGTGTTTTTTGTA	71370	1	2	+
										TTCCTGTGTTTTTTGTATTTTGTGATTTGT	71382	1	2	+
										TGCCTTGTGTGAAAACGTAGGTTGTTGATG	71422	16	3	+
										TGCCTTGTGTGAAAACGTAGGTTGTTGATGG	71422	2.5	3	+
										TGCCTTGTGTGAAAACGTAGGTTGTTGAT	71422	1.5	3	+
										TGTGTGAAAACGTAGGTTGTTGATGG	71427	1	4	+
										TGTGAAAACGTAGGTTGTTGATGGGCAAC	71429	2	4	+
										TTTGTATTCTGTAAGCATTTCGTGCCATTT	71467	1	2	+
										TGTATTCTGTAAGCATTTCGTGCCATTTGC	71469	1	5	+
										TGTAAGCATTTCGTGCCATTTGCTTCCCTCT	71476	0.5	2	+
										TTCGTGCCATTTGCTTCCCTCTTAACACCAGT	71485	1	2	+
										TCGTGCCATTTGCTTCCCTCTTAAC	71486	1	2	+
										TTCCTTTGCCTACCGTTCTATATATTTTC	71552	1	8	+
										TTGCCTACCGTTCTATATATTTTCCCAGTTC	71557	1	2	+
										TGCCTACCGTTCTATATATTTTCCCAGTTC	71558	1.5	2	+
										TTCTATATATTTTCCCAGTTCTCCTGGAGA	71567	0.5	2	+
										TCTCCTGGAGAGGCCTCTTTGAGCATGGA	71586	1	8	+
										TCCTGGAGAGGCCTCTTTGAGCATGGAGT	71588	0.5	8	+
										TGGAGAGGCCTCTTTGAGCATGGA	71591	1	8	+
										AGGGTGCATCTCCATGTCCACATATCTGGAGG	71624	1	7	+
										TCCATGTCCACATATCTGGAGGCTTCCTTTC	71634	1	7	+
										TGTCCACATATCTGGAGGCTTCCTTTCTTC	71638	8.5	7	+
										TGTCCACATATCTGGAGGCTTCCTTTCTT	71638	1	7	+
										TGTCCACATATCTGGAGGCTTCCTTTC	71638	1	7	+
										AATGAGAAGAAAGGAAGCCTCCAGATATGTGGA	71640	1	7	-
										CCACATATCTGGAGGCTTCCTTTCTTCTC	71641	1	7	+
										TATCTGGAGGCTTCCTTTCTTCTCATT	71646	1	8	+
										TATCTGGAGGCTTCCTTTCTTCTCATTCTCGT	71646	1	8	+
										TCTGGAGGCTTCCTTTCTTCTCATTCTCGT	71648	2.5	8	+
										AGGCTTCCTTTCTTCTCATTCTCGTTGT	71653	1	8	+
										TTCCTTTCTTCTCATTCTCGTTGTTCTGCA	71657	1	7	+
										TTCCTTTCTTCTCATTCTCGTTGTTCTGC	71657	2	7	+
										TTTCTTCTCATTCTCGTTGTTCTGCAATGGA	71661	1	7	+
										TTCTTCTCATTCTCGTTGTTCTGCAATGG	71662	1	7	+
										TTCTTCTCATTCTCGTTGTTCTGCAATGGA	71662	2.5	7	+
										TTCTCATTCTCGTTGTTCTGCAATGGACAGC	71665	1	7	+
										TCTCATTCTCGTTGTTCTGCAATGGACAGC	71666	1	7	+
										TTCTCGTTGTTCTGCAATGGACAGCATATGC	71671	1.5	7	+
										TCTCGTTGTTCTGCAATGGACAGCATATGC	71672	1	7	+
										TGTTCTGCAATGGACAGCATATGCTTTGGACC	71678	1	5	+
										TTCTGCAATGGACAGCATATGCTTTGGA	71680	1	6	+
										TTCTGCAATGGACAGCATATGCTTTGGACCC	71680	0.5	5	+
										TCTGCAATGGACAGCATATGCTTTGGACCC	71681	1	5	+
										TGCAATGGACAGCATATGCTTTGGACCC	71683	0.5	5	+
										TGCAATGGACAGCATATGCTTTGGACCCAG	71683	0.5	5	+
										TGCAATGGACAGCATATGCTTTGGA	71683	1	6	+
										TGCAATGGACAGCATATGCTTTGGACCCAGT	71683	3	5	+
										ATGGACAGCATATGCTTTGGACCCAGTGG	71687	1	6	+
										TGGACAGCATATGCTTTGGACCCAGTGG	71688	1	6	+
										TGGACAGCATATGCTTTGGACCCAGTGGA	71688	6	6	+
										TGGACAGCATATGCTTTGGACCCAGTGGAGT	71688	0.5	6	+
										CAGCATATGCTTTGGACCCAGTGGAGTGAA	71692	1	6	+
										GCATATGCTTTGGACCCAGTGGAGTGAAA	71694	1	6	+
										TATGCTTTGGACCCAGTGGAGTGAAATGC	71697	4.5	6	+
										TATGCTTTGGACCCAGTGGAGTGAAATGCA	71697	3	6	+
										TATGCTTTGGACCCAGTGGAGTGAA	71697	1	6	+
										TGCTTTGGACCCAGTGGAGTGAAATGC	71699	1	6	+
										TGGACCCAGTGGAGTGAAATGCAGTGGCTC	71704	0.5	6	+
										TGAAATGCAGTGGCTCTTTGTTTCCTTATCGT	71718	0.5	7	+
										TGAAATGCAGTGGCTCTTTGTTTCCTTATC	71718	1	7	+
										TGCAGTGGCTCTTTGTTTCCTTATCGTAGA	71723	2	7	+
										TGCAGTGGCTCTTTGTTTCCTTATCGTA	71723	2	7	+
										TGGCTCTTTGTTTCCTTATCGTAGAGGTTC	71728	2.5	8	+
										GGCTCTTTGTTTCCTTATCGTAGAGGTTC	71729	1	8	+
										TTTGTTTCCTTATCGTAGAGGTTCTCCAAA	71734	1	8	+
										TTTGTTTCCTTATCGTAGAGGTTCTCCAAAC	71734	1	8	+
										TTGTTTCCTTATCGTAGAGGTTCTCCAAAC	71735	2	8	+
										TTGTTTCCTTATCGTAGAGGTTCTCCAAA	71735	2	8	+
										TGTTTCCTTATCGTAGAGGTTCTCCAAA	71736	1	8	+
										TTCCTTATCGTAGAGGTTCTCCAAACATCCC	71739	5.5	8	+
										TCCTTATCGTAGAGGTTCTCCAAACATCCC	71740	14	8	+
										CCTTATCGTAGAGGTTCTCCAAACATCCC	71741	1	8	+
										CCTTATCGTAGAGGTTCTCCAAACATCCCAG	71741	0.5	8	+
										CCTTATCGTAGAGGTTCTCCAAACATCCCA	71741	0.5	8	+
										TTATCGTAGAGGTTCTCCAAACATCCCAGGC	71743	2	8	+
										TATCGTAGAGGTTCTCCAAACATCCCAGGC	71744	1	8	+
										TCGTAGAGGTTCTCCAAACATCCCAGGCAG	71746	0.5	8	+
										TCGTAGAGGTTCTCCAAACATCCCAGGCAGGA	71746	1	8	+
										TAGAGGTTCTCCAAACATCCCAGGCAGGAAC	71749	1	8	+
										TAGAGGTTCTCCAAACATCCCAGGCAGGA	71749	1	8	+
										TCCAAACATCCCAGGCAGGAACGGC	71758	1	8	+
										TCCAAACATCCCAGGCAGGAACGGCTCCAA	71758	1	8	+
										AACGGCTCCAATATGACTGTGACAGAG	71777	1	8	+
										AACGGCTCCAATATGACTGTGACAGAGGA	71777	2	8	+
										ACGGCTCCAATATGACTGTGACAGAGGAGT	71778	1	7	+
										CGGCTCCAATATGACTGTGACAGAGGAGT	71779	0.5	7	+
										TATGACTGTGACAGAGGAGTGCTCTGCCT	71788	0.5	4	+
										TATGACTGTGACAGAGGAGTGCTCTGCCTA	71788	5	4	+
										TGACTGTGACAGAGGAGTGCTCTGCCTATT	71790	1	4	+
										TGACTGTGACAGAGGAGTGCTCTGCCTAT	71790	1	4	+
										CAGAGGAGTGCTCTGCCTATTTCCC	71799	1	4	+
										TGCCTATTTCCCTTACACTGTAACCA	71812	2	8	+
										TGCCTATTTCCCTTACACTGTAACCATAA	71812	1	8	+
										TTACACTGTAACCATAAGGGGATTACCTGA	71824	2	8	+
										TACACTGTAACCATAAGGGGATTACCTGA	71825	1	8	+
										TACACTGTAACCATAAGGGGATTACCTGAAC	71825	3	8	+
										TAAGGGGATTACCTGAACATGGAAATGC	71838	2.5	8	+
[truncated: 1,614 more rows]

## Sheet: 3
										sequence	position on chromsosome/scaffold	reads	genomic hits	strand
										TGAATATATTTTATCTAATGTTTCTTGTGG	157975	1	3	-
										ACACCCTGGAGGAGTGGAGGATCACCCCAGC	158463	0.5	8	+
										CAGCCTGTCATGTGGCCACTTCAGAGAGGC	158490	1	8	+
										TGTGGCCACTTCAGAGAGGCAAAGAGA	158500	1	1	+
										TACCTCTAGAGAGTTTCTCTTTGCCTCTC	158513	0.5	1	-
										TCTAGAGGTAAGGGCTGCCTCCAGCC	158532	1	12	+
										TGAGAATGGAGGCTGGAGGCAGCCCTTACCTC	158536	1	12	-
										GAGAATGGAGGCTGGAGGCAGCCCTTACCTC	158536	1	12	-
										TGAGAATGGAGGCTGGAGGCAGCCCTTACC	158538	7.5	12	-
										TGAGAATGGAGGCTGGAGGCAGCCCTTAC	158539	3	12	-
										TCACCAGTCGTGAGAATGGAGGCTGGA	158551	1	7	-
										TGGACACTCACCAGTCGTGAGAATGGAGGC	158555	0.5	7	-
										TCCATTCTCACGACTGGTGAGTGTCC	158558	1	7	+
										TGAACGGCACAAAAGCAGCTCTCCATCCCC	158591	1	6	+
										GATGGAGAGCTGCTTTTGTGCCGTTC	158592	1	7	-
										CACAAAAGCAGCTCTCCATCCCCAGAGTGT	158598	1	8	+
										TGCAGAGCATGGAACCGATGCCCCAGAA	158635	1	6	+
										TGCAGAGCATGGAACCGATGCCCCAGA	158635	1	6	+
										GAGCATGGAACCGATGCCCCAGAAGCCCC	158639	1.5	7	+
										GAGCATGGAACCGATGCCCCAGAAGCCCCC	158639	1	7	+
										TGGAACCGATGCCCCAGAAGCCCCCTAGCC	158644	1	7	+
										TAGCCCAGCAGGCTGGAGAGACAGGGATGA	158669	1	8	+
										TGATGAGGCTGTCCCTGGGGCTAGTGAGA	158696	1	10	+
										TGATGAGGCTGTCCCTGGGGCTAGTGA	158696	1	10	+
										TGGGGCTAGTGAGAGCTGTGTACTCCCAGG	158711	1	8	+
										TGGGGCTAGTGAGAGCTGTGTACTCC	158711	1	8	+
										TGGGCATCCTTGTCTCTGTGGAGGA	158748	1	11	+
										TGGGCATCCTTGTCTCTGTGGAGGAAAGA	158748	7.5	11	+
										TGGGCATCCTTGTCTCTGTGGAGGAAA	158748	2	11	+
										TGGGCATCCTTGTCTCTGTGGAGGAAAGAC	158748	1	11	+
										GGGCATCCTTGTCTCTGTGGAGGAAAGA	158749	1	11	+
										TCCTTGTCTCTGTGGAGGAAAGACGTAGT	158754	1	1	+
										TAGTCATTCACCTGTGGTTAGAGTCTGCC	158779	1	1	+
										TTCACCTGTGGTTAGAGTCTGCCTGGGATC	158785	1	1	+
										TGCCTGGGATCTCACACATGCTTCGTTCC	158804	1	5	+
										TGCCTGGGATCTCACACATGCTTCGTTC	158804	0.5	5	+
										TGAGAGGAACGAAGCATGTGTGAGATCCC	158809	0.5	4	-
										TCACACATGCTTCGTTCCTCTCAGATCCC	158815	1	4	+
										TTCGTTCCTCTCAGATCCCATCTCTGTC	158825	1	1	+
										TCATCTTGCATGTGCCTGTGTCCTCAGAC	158867	1	1	-
										TGAGGACACAGGCACATGCAAGATGACAGT	158870	1	3	+
										GCACATGCAAGATGACAGTGGACCAAGT	158881	1	3	+
										TGCAAGATGACAGTGGACCAAGTGCA	158886	1	3	+
										GATGACAGTGGACCAAGTGCATTTCACAAC	158891	1	3	+
										TGACAGTGGACCAAGTGCATTTCACAACAGA	158893	3	5	+
										TGGACCAAGTGCATTTCACAACAGAA	158899	1	9	+
										AACAATTTTATCCATGTTTTACATCCCC	158923	0.5	1	+
										TTTATCCATGTTTTACATCCCCCATCGCAAA	158929	1	6	+
										TATCCATGTTTTACATCCCCCATCGCAAA	158931	1	6	+
										TCCATGTTTTACATCCCCCATCGCAAAGGAGC	158933	1	6	+
										GTAGCTCCTTTGCGATGGGGGATGTAAAACA	158937	1	6	-
										TCCTTTGCGATGGGGGATGTAAAAC	158938	0.5	6	-
										TCCTGGCACTGGTCATTCTGTCTTTCCTCCC	159033	1	1	+
										TCCTGGCACTGGTCATTCTGTCTTTCC	159033	1	1	+
										TGGCACTGGTCATTCTGTCTTTCCTCCCC	159036	2	1	+
										TGGCACTGGTCATTCTGTCTTTCCTCCCCA	159036	1	1	+
										TACTGGCTGCAGTGCCACTTCCTCCTC	159168	2	8	+
										TACTGGCTGCAGTGCCACTTCCTCCTCCT	159168	1	8	+
										TGGAAGCTGCCAAGTCTAGAAAGCGGGCTC	159337	2	6	-
										AGCCCGCTTTCTAGACTTGGCAGCTTCC	159338	1	6	+
										CCGCTTTCTAGACTTGGCAGCTTCCAGGG	159341	1	6	+
										GACTTGGCAGCTTCCAGGGGGCCTGAGCTG	159351	1	8	+
										CCTGGGAAGCTTTCTGGGCCCTCTGCCCTGC	159406	0.5	1	+
										TGCAGTGCAGACAAGACCCGAGGCAGGGAC	159434	1	8	+
										TGTCCCTGCCTCGGGTCTTGTCTGCACTGC	159435	1	8	-
										TCCCTGCCTCGGGTCTTGTCTGCACTGC	159435	1	8	-
										TCCCTGCCTCGGGTCTTGTCTGCACT	159437	1	8	-
										TGTCCCTGCCTCGGGTCTTGTCTGCAC	159438	0.5	8	-
										TGTCCCTGCCTCGGGTCTTGTCTGC	159440	4	9	-
										TGGGGGCTGCCACAGAGCCCTGTCCCTGCCT	159454	0.5	9	-
										TGTGGCAGCCCCCAGGGCAGCAGGCTGT	159471	1	7	+
										TGAAGGCCCAAGAGGAAGGCCAGGCTGGG	159501	0.5	12	+
										CCCCAGCCTGGCCTTCCTCTTGGGCCT	159504	1	12	-
										CCCAAGAGGAAGGCCAGGCTGGGGAGCTC	159507	0.5	12	+
										CCAAGAGGAAGGCCAGGCTGGGGAGCTCCT	159508	1	13	+
										TGAGGAGGAGCTCCCCAGCCTGGCCTTCCTC	159512	1	13	-
										AGGATGAGGAGGAGCTCCCCAGCCTGGCCT	159517	2	11	-
										AGGATGAGGAGGAGCTCCCCAGCC	159523	1	11	-
										TCAGTGAGGATGAGGAGGAGCTCCCCAGCC	159523	5.5	11	-
										GCTGGGGAGCTCCTCCTCA	159524	1	14	+
										TCAGTGAGGATGAGGAGGAGCTCCCCAGC	159524	34.5	11	-
										TCAGTGAGGATGAGGAGGAGCTCCCCAG	159525	2.5	11	-
										TGGGGAGCTCCTCCTCATCCTCACTGAACCC	159526	1	9	+
										TGGGGAGCTCCTCCTCATCCTCACTGAAC	159526	0.5	10	+
										TCAGTGAGGATGAGGAGGAGCTCCCCA	159526	1	11	-
										TCAGTGAGGATGAGGAGGAGCTCCCC	159527	1	11	-
										GTTCAGTGAGGATGAGGAGGAGCTCCCC	159527	1	10	-
										CGGGTTCAGTGAGGATGAGGAGGAGCTCCC	159528	1	8	-
										CGGGTTCAGTGAGGATGAGGAGGAGCTCC	159529	1	8	-
										GTTCAGTGAGGATGAGGAGGAGCTCC	159529	1	10	-
										TCCTCATCCTCACTGAACCCGTGACCCAGCC	159537	1	7	+
										GCTGGGTCACGGGTTCAGTGAGGATGAGG	159538	1	7	-
										TCATCCTCACTGAACCCGTGACCCAGCCC	159540	1	7	+
										TGGGTCACGGGTTCAGTGAGGATGA	159540	1	7	-
										TCCTCACTGAACCCGTGACCCAGCCC	159543	0.5	7	+
										TCCTCACTGAACCCGTGACCCAGCCCTGG	159543	0.5	7	+
										TCCTCTTAGTGGAGCCCCAGGGCTGGGTCAC	159557	1	9	-
										TCTCCTCTTAGTGGAGCCCCAGGGCTGGGTC	159559	1	9	-
										TCTCCTCTTAGTGGAGCCCCAGGGCTGGGT	159560	2	9	-
										TCTCCTCTTAGTGGAGCCCCAGGGCTGGG	159561	1	9	-
										GAGGCCTCTCCTCTTAGTGGAGCCCCAGG	159567	1	7	-
										TCAGGGAGGCCTCTCCTCTTAGTGGAGCCC	159571	1	8	-
										TCAGGGAGGCCTCTCCTCTTAGTGGAGCC	159572	1	8	-
										TCCACTAAGAGGAGAGGCCTCCCTGAGA	159575	2	7	+
										TAAGAGGAGAGGCCTCCCTGAGACCCTTGCT	159580	2	3	+
										TAAGAGGAGAGGCCTCCCTGAGACCCTTGC	159580	10	3	+
										GGAGAGGCCTCCCTGAGACCCTTGCTGGCCC	159585	0.5	3	+
										GCCCTCCATCAGGACCCAGGGCCAGCA	159607	1	9	-
										TCGGGCCCTCCATCAGGACCCAGGGCCAGC	159608	1	7	-
										TGTGCCCTGGCGAGGAAATGGCTGT	159644	1	1	+
										TGTGCCCTGGCGAGGAAATGGCTGTGCA	159644	1	1	+
										TGTGCCCTGGCGAGGAAATGGCTGTGCAG	159644	1	1	+
										TGCACAGCCATTTCCTCGCCAGGGCA	159646	0.5	1	-
										GCCCTGGCGAGGAAATGGCTGTGCAGT	159647	1	1	+
										GGAACTGCACAGCCATTTCCTCGCCAGGGC	159647	1	1	-
										TGGAACTGCACAGCCATTTCCTCGCCAGG	159649	1	1	-
										CTGGCGAGGAAATGGCTGTGCAGTTCCAGC	159650	1	1	+
										CTGGCGAGGAAATGGCTGTGCAGTTC	159650	1	1	+
										TGGCGAGGAAATGGCTGTGCAGTTCCA	159651	1	1	+
										TGGCGAGGAAATGGCTGTGCAGTTCCAGCC	159651	7	1	+
										TGGCGAGGAAATGGCTGTGCAGTTCCAGC	159651	3	1	+
										GGCGAGGAAATGGCTGTGCAGTTCCAGCCT	159652	1	1	+
										GGCGAGGAAATGGCTGTGCAGTTCCAGCC	159652	3	1	+
										TCAGGCACAAAGGCTCTGTGCCCTCTC	159703	1	10	-
										TTCAGGCACAAAGGCTCTGTGCCCTCTC	159703	1	10	-
										TGTGCCTGAACAGGCCCCTTTCTGTTTC	159721	1	1	+
										GATGGATTTCCATGGCCATCTAAGGCACCCC	159749	1	4	-
										TGGATTTCCATGGCCATCTAAGGCACCCC	159749	3	5	-
										TGGATTTCCATGGCCATCTAAGGCACC	159751	0.5	10	-
										GTGCCTTAGATGGCCATGGAAATCCATCTG	159752	2	7	+
										GTGCCTTAGATGGCCATGGAAATCCATC	159752	1	7	+
										TGGATTTCCATGGCCATCTAAGGCA	159753	1	10	-
										TAGATGGCCATGGAAATCCATCTGGGGTGTA	159758	1	5	+
										TAGATGGCCATGGAAATCCATCTGGGGTGT	159758	1.5	7	+
										ACCCCAGATGGATTTCCATGGCCATC	159760	1	7	-
										ATGGCCATGGAAATCCATCTGGGGTGTAC	159761	1	5	+
										TGGCCATGGAAATCCATCTGGGGTGTA	159762	1	5	+
										TGGCCATGGAAATCCATCTGGGGTGTAC	159762	1.5	5	+
										GGCCATGGAAATCCATCTGGGGTGTAC	159763	1	5	+
										GCCATGGAAATCCATCTGGGGTGTACAGG	159764	0.5	5	+
										GCCATGGAAATCCATCTGGGGTGTAC	159764	1	5	+
										TGGAAATCCATCTGGGGTGTACAGG	159768	2	5	+
										TGGAAATCCATCTGGGGTGTACAGGGTTC	159768	0.5	1	+
										TGGGCCTTGCTCGTTCCTCTGGGCATC	159815	0.5	9	+
										TGCTCGTTCCTCTGGGCATCGTGTTGGGCC	159822	2	3	+
										TGGCCCAACACGATGCCCAGAGGAACGAGC	159823	0.5	3	-
										GGCCCAACACGATGCCCAGAGGAACGAGC	159823	1	3	-
										TCTGTGGCCCAACACGATGCCCAGAGGAAC	159827	1	3	-
										TTCCTCTGGGCATCGTGTTGGGCCACAGA	159828	1	3	+
										TCTGGGCATCGTGTTGGGCCACAGA	159832	1	3	+
										CCTTCAGAGTCTGTGGCCCAACACGATGCCC	159835	2	3	-
										AAGACCTTCAGAGTCTGTGGCCCAACACGAT	159839	1.5	3	-
										AAGACCTTCAGAGTCTGTGGCCCAACACGA	159840	2	3	-
										TGTTGGGCCACAGACTCTGAAGGTCTTGA	159843	3.5	6	+
										TGTTGGGCCACAGACTCTGAAGGTCTTG	159843	0.5	6	+
										TGTTGGGCCACAGACTCTGAAGGTCTT	159843	1	6	+
										AAGACCTTCAGAGTCTGTGGCCCAAC	159844	0.5	6	-
										GGACTCAAGACCTTCAGAGTCTGTGGCCCAAC	159844	1.5	6	-
										TGGACTCAAGACCTTCAGAGTCTGTGGCCCAAC	159844	1.5	6	-
										GACTCAAGACCTTCAGAGTCTGTGGCCCAA	159845	1	6	-
										TGGACTCAAGACCTTCAGAGTCTGTGGCCCA	159846	1.5	6	-
										GACTCAAGACCTTCAGAGTCTGTGGCCC	159847	9	9	-
										TGGACTCAAGACCTTCAGAGTCTGTGGCCC	159847	10.5	9	-
										GGACTCAAGACCTTCAGAGTCTGTGGCCC	159847	3.5	9	-
										TGGACTCAAGACCTTCAGAGTCTGTGGCC	159848	1	9	-
										GCCACAGACTCTGAAGGTCTTGAGTCCA	159849	1	9	+
										GCCACAGACTCTGAAGGTCTTGAGTCCAG	159849	1	9	+
										GCCACAGACTCTGAAGGTCTTGAGTCC	159849	2	9	+
										TGGACTCAAGACCTTCAGAGTCTGTGGC	159849	1	9	-
										CCCTGTGATTGGGAGTGGCTGGCACCCCGTC	159886	1	8	+
										TGTGATTGGGAGTGGCTGGCACCCCGTC	159889	6	8	+
										GTGATTGGGAGTGGCTGGCACCCCGTC	159890	6	8	+
										TGATTGGGAGTGGCTGGCACCCCGTCGTC	159891	1	6	+
										TGGGAGTGGCTGGCACCCCGTCGTCCTC	159895	1	6	+
										GTGTGTCTGCACCAGCTGGTGGGAGAGA	159938	0.5	1	+
										TGTGTCTGCACCAGCTGGTGGGAGAGAGGT	159939	1	4	+
										TGTGTCTGCACCAGCTGGTGGGAGAGA	159939	2	5	+
										TGTGTCTGCACCAGCTGGTGGGAGAGAGG	159939	2	5	+
										CTGCACCAGCTGGTGGGAGAGAGGTGGA	159944	0.5	4	+
										TGCACCAGCTGGTGGGAGAGAGGTGGA	159945	1	4	+
										TGCACCAGCTGGTGGGAGAGAGGTGGAC	159945	1	4	+
										TGTGGCCCTCCTGCCTTCCTCCTGGA	160057	0.5	1	+
										TTCTCCCCAGCAGGGTCCTTGCCCTGTCCCC	160085	1	4	+
										TCTCCCCAGCAGGGTCCTTGCCCTGTCCCC	160086	1	4	+
										GCCCTGGCTGACCTGGGTCCTTTCCTC	160244	1	9	+
										CTGGCTGACCTGGGTCCTTTCCTCCTGGA	160247	3.5	9	+
										CTGGCTGACCTGGGTCCTTTCCTCCTGG	160247	1	9	+
										CTGGCTGACCTGGGTCCTTTCCTCC	160247	1	9	+
										TGGGTCCTTTCCTCCTGGATTTCCAGGGTC	160257	4	9	+
										TGGGTCCTTTCCTCCTGGATTTCCAGGGTCAC	160257	1	9	+
										TCCTCCTGGATTTCCAGGGTCACCTGGGTTC	160266	1	3	+
										TCCTGGATTTCCAGGGTCACCTGGGTTCCCCCCC	160269	0.5	1	+
										TCCAGGGTCACCTGGGTTCCCCCCCTGC	160278	1	1	+
										TCCAGGGTCACCTGGGTTCCCCCCCTGCCCC	160278	1	1	+
										TAGTGTCAGTCCCTCCCCTGGCCACCTCTTC	160318	1	9	+
										TAGTGTCAGTCCCTCCCCTGGCCACCTC	160318	1	9	+
										TGGCCACCTCTTCAGGGGAGAGTCCTTC	160336	1	7	+
										CTTCAGGGGAGAGTCCTTCCTCCTGCTGC	160345	1	4	+
										TTCAGGGGAGAGTCCTTCCTCCTGCTGC	160346	1	4	+
										TCTCTCGGGCCTGGCTGAGGAGCTGCAGC	160369	1	4	-
										GCAGCTCCTCAGCCAGGCCCGAGAGA	160372	1	4	+
										CAGAACCAGAGCTGGATCTCTCGGGCCTGG	160384	1	8	-
										GGCCCGAGAGATCCAGCTCTGGTTCTGGGGA	160387	1	9	+
										GCCCGAGAGATCCAGCTCTGGTTCTGGGG	160388	1.5	9	+
										GCCCGAGAGATCCAGCTCTGGTTCTGG	160388	1	9	+
										GCCCGAGAGATCCAGCTCTGGTTCTGGGGA	160388	1.5	9	+
										GCCCGAGAGATCCAGCTCTGGTTCTGGG	160388	2.5	9	+
										TTCCCCAGAACCAGAGCTGGATCTCTCGGG	160389	0.5	9	-
										GAGAGATCCAGCTCTGGTTCTGGGGAAAG	160392	1	10	+
										GAGAGATCCAGCTCTGGTTCTGGGGAAAGCAAC	160392	1	9	+
										AGAGATCCAGCTCTGGTTCTGGGGAAAGCAAC	160393	0.5	9	+
										AGATCCAGCTCTGGTTCTGGGGAAAGC	160395	1	10	+
										ATCCAGCTCTGGTTCTGGGGAAAGC	160397	1	10	+
										TCCAGCTCTGGTTCTGGGGAAAGCAACTC	160398	1	9	+
										TCCAGCTCTGGTTCTGGGGAAAGCAACT	160398	1	9	+
										TCCAGCTCTGGTTCTGGGGAAAGCAACTCT	160398	1	9	+
										TCCAGCTCTGGTTCTGGGGAAAGCAACTCTG	160398	2	9	+
										GCTCTGGTTCTGGGGAAAGCAACTCTGCC	160402	1	8	+
										CTCTGGTTCTGGGGAAAGCAACTCTGCCA	160403	1	11	+
										TCCTGGCAGAGTTGCTTTCCCCAGAACCAGAG	160403	0.5	11	-
										TGGCAGAGTTGCTTTCCCCAGAACCAGAG	160403	1	11	-
										CTGGTTCTGGGGAAAGCAAC	160405	1	12	+
										TCCTGGCAGAGTTGCTTTCCCCAGAACCAG	160405	1	11	-
										TGGTTCTGGGGAAAGCAACTCTGCCAGGA	160406	1	11	+
										TCCTGGCAGAGTTGCTTTCCCCAGAACCA	160406	2	11	-
										ATTCCTGGCAGAGTTGCTTTCCCCAGAACC	160407	1	11	-
										TCCTGGCAGAGTTGCTTTCCCCAGAACC	160407	3	11	-
										CTGGCAGAGTTGCTTTCCCCAGAACC	160407	1	11	-
										ATTCCTGGCAGAGTTGCTTTCCCCAGAAC	160408	1	11	-
										TCCTGGCAGAGTTGCTTTCCCCAGAAC	160408	2	11	-
										CGATTCCTGGCAGAGTTGCTTTCCCCAGAAC	160408	2	10	-
										TCCTGGCAGAGTTGCTTTCCCCAGAA	160409	2	11	-
										TTCCTGGCAGAGTTGCTTTCCCCAGAA	160409	1	11	-
										TCCTGGCAGAGTTGCTTTCCCCAGA	160410	1	11	-
										TGGGGAAAGCAACTCTGCCAGGAAT	160412	1	11	+
										TCTGCCAGGAATCGGGGGTGAATGACC	160425	1	8	+
										TCTGCCAGGAATCGGGGGTGAATGACCGC	160425	13.5	7	+
										TCTGCCAGGAATCGGGGGTGAATGACCGCCT	160425	1	7	+
										TCTGCCAGGAATCGGGGGTGAATGA	160425	2	9	+
										TCTGCCAGGAATCGGGGGTGAATGAC	160425	1	9	+
										TCTGCCAGGAATCGGGGGTGAATGACCGCC	160425	5	7	+
										TGCCAGGAATCGGGGGTGAATGACCGCCTC	160427	0.5	7	+
										CCAGGAATCGGGGGTGAATGACCGCCTCC	160429	1	7	+
										TGAATGACCGCCTCCACCTGGAATGGAAGGA	160443	1	7	+
										ATGACCGCCTCCACCTGGAATGGAAGGAAGA	160446	0.5	7	+
										TGACCGCCTCCACCTGGAATGGAAGGAAGA	160447	1	7	+
										CCTCCACCTGGAATGGAAGGAAGAGGCTGT	160453	2.5	8	+
										TCCACCTGGAATGGAAGGAAGAGGCT	160455	1	8	+
										TCCACCTGGAATGGAAGGAAGAGGCTGT	160455	1	8	+
										CCACCTGGAATGGAAGGAAGAGG	160456	1	8	+
										CCACCTGGAATGGAAGGAAGAGGCTGTGA	160456	2	8	+
										TGGAATGGAAGGAAGAGGCTGTGAGC	160461	2	8	+
										TGGAATGGAAGGAAGAGGCTGTGAGCA	160461	2	8	+
										TGGAATGGAAGGAAGAGGCTGTGA	160461	1	8	+
										TGGAATGGAAGGAAGAGGCTGTGAGCAGCCTT	160461	1	8	+
										GGCTGTGAGCAGCCTTGGCAGGAGTGC	160477	1	5	+
										GGCTGTGAGCAGCCTTGGCAGGAGTGCCCT	160477	0.5	5	+
										GGCTGTGAGCAGCCTTGGCAGGAGT	160477	0.5	7	+
										TTCAAACTCCCATAGGTATTGTCTACTCTC	160580	3	3	+
										TCAAACTCCCATAGGTATTGTCTACTCTCAC	160581	0.5	3	+
										TAGGTATTGTCTACTCTCACATAAACACA	160592	0.5	6	+
										TAGGTATTGTCTACTCTCACATAAACACAC	160592	13.5	6	+
										TAGGTATTGTCTACTCTCACATAAACACACA	160592	7	6	+
										TAGGTATTGTCTACTCTCACATAAACAC	160592	3	6	+
										TAGGTATTGTCTACTCTCACATAAACACACAC	160592	1	6	+
										GGTATTGTCTACTCTCACATAAACACACACAC	160594	1	6	+
										TATTGTCTACTCTCACATAAACACACACAC	160596	2	6	+
										TTGTCTACTCTCACATAAACACACACACAC	160598	1	6	+
										TGTCTACTCTCACATAAACACACACACACA	160599	1	3	+
										TGTCTACTCTCACATAAACACACACACACAC	160599	1	3	+
										TACTCTCACATAAACACACACACACACTC	160603	1	3	+
										TACTCTCACATAAACACACACACACACTCAC	160603	3.5	3	+
										TACTCTCACATAAACACACACACACACTCA	160603	1	3	+
										CTGCTTGTGAGTGTGTGTGTGTGTTTATGTGA	160608	1	6	-
										CTGCTTGTGAGTGTGTGTGTGTGTTTA	160613	1	6	-
										CACACACACTCACAAGCAGGTGCACATGCAGA	160621	1	12	+
										CACACACACTCACAAGCAGGTGCACATGCA	160621	1	12	+
										CACACTCACAAGCAGGTGCACATGCAGACA	160625	1.5	12	+
										ACACTCACAAGCAGGTGCACATGCAGAC	160626	1	12	+
										CTCACAAGCAGGTGCACATGCAGACACATG	160629	1.5	12	+
										CTCACAAGCAGGTGCACATGCAGACAC	160629	0.5	12	+
										TCACAAGCAGGTGCACATGCAGACACATGG	160630	1	12	+
										TCACAAGCAGGTGCACATGCAGACACA	160630	1	12	+
										TCACAAGCAGGTGCACATGCAGACACATG	160630	5	12	+
										TGCTTTGGAGCCCATGTGTCTGCATGTGCAC	160640	1	12	-
										TGTGCTTTGGAGCCCATGTGTCTGCATGTGCAC	160640	1	9	-
										TGCACATGCAGACACATGGGCTCCAAAG	160641	0.5	12	+
										TGCACATGCAGACACATGGGCTCCAAAGC	160641	6	12	+
										TGCAGACACATGGGCTCCAAAGCACAAACA	160647	2	9	+
										TGCAGACACATGGGCTCCAAAGCACA	160647	1	9	+
										ATGGGCTCCAAAGCACAAACACATAGGCAC	160656	1	8	+
										ATGGGCTCCAAAGCACAAACACATAGGCA	160656	1	8	+
										ATGGGCTCCAAAGCACAAACACATAGGCACC	160656	2	8	+
										ATGGGCTCCAAAGCACAAACACATAGGC	160656	1	9	+
										TGGGCTCCAAAGCACAAACACATAGGCACC	160657	1	8	+
										TATGTGTTTGTGCTTTGGAGCCCA	160657	1	10	-
										TCGGTGCCTATGTGTTTGTGCTTTGGAGCCC	160658	1	8	-
										TCGGTGCCTATGTGTTTGTGCTTTGGAGCC	160659	1.5	8	-
										TCGGTGCCTATGTGTTTGTGCTTTGGAGC	160660	1.5	8	-
										TCGGTGCCTATGTGTTTGTGCTTTGGA	160662	0.5	8	-
										CACATAGGCACCGACACAGACACACAAAGGC	160675	0.5	6	+
										TAGGCACCGACACAGACACACAAAGGC	160679	1	6	+
										TAGGCACCGACACAGACACACAAAGGCC	160679	4.5	6	+
										TAGGCACCGACACAGACACACAAAGGCCT	160679	0.5	6	+
										TAGGCACCGACACAGACACACAAAGGCCTA	160679	3.5	3	+
										TCTCTCTCTTTGTAGGCCTTTGTGTGTCT	160692	1	6	-
										GAGAGACAGACACCAACATGTACAACTTTC	160715	1	1	+
										TGTACAACTTTCACATCCACATATACACATCC	160733	1	4	+
										TGTACAACTTTCACATCCACATATACACATC	160733	3	4	+
										TACAACTTTCACATCCACATATACACATCCTA	160735	2	4	+
										TACAACTTTCACATCCACATATACACATCCT	160735	2.5	4	+
										TACAACTTTCACATCCACATATACACATCC	160735	1	4	+
										CTTTCACATCCACATATACACATCCTATGCA	160740	1	4	+
										CTTTGGTGCATAGGATGTGTATATGTGGATGT	160745	0.5	10	-
										CACATATACACATCCTATGCACCAAAGTAC	160750	1	12	+
										TCTGAGTGTACTTTGGTGCATAGGATGTGTATAT	160753	1	13	-
										TATACACATCCTATGCACCAAAGTACACTCA	160754	3	13	+
										TATACACATCCTATGCACCAAAGTAC	160754	1	13	+
										TACACATCCTATGCACCAAAGTACACTC	160756	1	13	+
										TACACATCCTATGCACCAAAGTACACTCAGAC	160756	2.5	13	+
										TACACATCCTATGCACCAAAGTACACTCAGA	160756	38	13	+
										TACACATCCTATGCACCAAAGTACACTCA	160756	7	13	+
										TACACATCCTATGCACCAAAGTACACTCAGACA	160756	1	13	+
										TACACATCCTATGCACCAAAGTACACTCAG	160756	10	13	+
										CATCCTATGCACCAAAGTACACTCAGACACA	160760	1	13	+
										TCCTATGCACCAAAGTACACTCAGACACAC	160762	1	13	+
										TCCTATGCACCAAAGTACACTCAGACACACA	160762	2	13	+
										TCCTATGCACCAAAGTACACTCAGACAC	160762	1	13	+
										TATGCACCAAAGTACACTCAGACACACAGG	160765	2	13	+
										TGCACCAAAGTACACTCAGACACACAGGA	160767	1	13	+
										TGCACCAAAGTACACTCAGACACACAGGAAGA	160767	1	13	+
										TGCACCAAAGTACACTCAGACACACAGGAAG	160767	1	13	+
										TGCACCAAAGTACACTCAGACACACAGGAA	160767	7	13	+
										CACCAAAGTACACTCAGACACACA	160769	1	14	+
										TCTGTGTGTCTTCCTGTGTGTCTGAGTGTACT	160775	1	13	-
										TCTGTGTGTCTTCCTGTGTGTCTGAGTGTAC	160776	1	13	-
										TACACTCAGACACACAGGAAGACACACAGA	160777	5.5	13	+
										TCAGACACACAGGAAGACACACAGATGTCA	160782	2	8	+
										GACACACAGGAAGACACACAGATGTCAGGGTC	160785	0.5	7	+
										ACACACAGGAAGACACACAGATGTCAGGGTC	160786	0.5	7	+
										CACAGGAAGACACACAGATGTCAGGGTCAAG	160789	1	7	+
										CAGGAAGACACACAGATGTCAGGGTCAAG	160791	1	7	+
										GGAAGACACACAGATGTCAGGGTCAAGGAC	160793	1	7	+
										GGAAGACACACAGATGTCAGGGTCAAGGA	160793	1	7	+
										GAAGACACACAGATGTCAGGGTCAAGGAC	160794	1	7	+
										ACACACAGATGTCAGGGTCAAGGACCAGAGC	160798	1	7	+
										CACACAGATGTCAGGGTCAAGGACCAGAGC	160799	1	7	+
										TAAATCCCATTATCCTGGGCCAAAGCCAGA	160830	6	8	+
										TAAATCCCATTATCCTGGGCCAAAGCCAGAA	160830	2	7	+
										TAAATCCCATTATCCTGGGCCAAAGCCAGAAC	160830	8.5	7	+
										TAAATCCCATTATCCTGGGCCAAAGCCAG	160830	1	8	+
										TCCCATTATCCTGGGCCAAAGCCAGAACTA	160834	0.5	10	+
										TCCCATTATCCTGGGCCAAAGCCAGAAC	160834	1	10	+
										TCCCATTATCCTGGGCCAAAGCCAGAACT	160834	1	10	+
										CCCATTATCCTGGGCCAAAGCCAGAACTA	160835	3	10	+
										CCCATTATCCTGGGCCAAAGCCAGAAC	160835	1	10	+
										TATCCTGGGCCAAAGCCAGAACTAGGGT	160840	0.5	10	+
										TCCTGGGCCAAAGCCAGAACTAGGGTGCGA	160842	4	6	+
										CCTGGGCCAAAGCCAGAACTAGGGTGCGA	160843	1	6	+
										TGGGCCAAAGCCAGAACTAGGGTGCGAAGA	160845	1	6	+
										ACTAGGGTGCGAAGAGCATCTCTCCCTGGA	160860	0.5	7	+
										TAGGGTGCGAAGAGCATCTCTCCCTGGAAT	160862	1	7	+
										TAGGGTGCGAAGAGCATCTCTCCCTGGA	160862	1	7	+
										AGGGTGCGAAGAGCATCTCTCCCTGGAATC	160863	1	7	+
										AGCATCTCTCCCTGGAATCCTGGAGTC	160874	1	14	+
										TGGAGTCTCAGACTCCAGGCCCAGCCCACCT	160894	1	14	+
										TGTGTTCCCAGGAGGCCTTTGACAC	160927	1	4	-
										TGTCAAAGGCCTCCTGGGAACACAGCTTGT	160928	1	4	+
										TGTCAAAGGCCTCCTGGGAACACAGCTTGTC	160928	1	4	+
										ACAAGCTGTGTTCCCAGGAGGCCTTTGACA	160928	1	4	-
										CCTCCTGGGAACACAGCTTGTCCACGTAGC	160937	0.5	8	+
										CTCCTGGGAACACAGCTTGTCCACGTAGC	160938	1	8	+
										TCAGCTACGTGGACAAGCTGTGTTCCCAGGAG	160938	2	7	-
										CAGCTACGTGGACAAGCTGTGTTCCCAGGAG	160938	1	7	-
										ACGTGGACAAGCTGTGTTCCCAGGAG	160938	1	8	-
										TACGTGGACAAGCTGTGTTCCCAGGAG	160938	1	8	-
										TCCTGGGAACACAGCTTGTCCACGTAGCTG	160939	1	7	+
										TCCTGGGAACACAGCTTGTCCACGTAGC	160939	1	8	+
										CCTGGGAACACAGCTTGTCCACGTAGCTGA	160940	1.5	7	+
										CAGCTACGTGGACAAGCTGTGTTCCCAGG	160940	1	7	-
										TCCTCAGCTACGTGGACAAGCTGTGTTCCCAG	160941	2	7	-
										TGGGAACACAGCTTGTCCACGTAGCTGA	160942	1	7	+
										TGGGAACACAGCTTGTCCACGTAGCTGAGG	160942	2	7	+
										TGGGAACACAGCTTGTCCACGTAGCTGAG	160942	1	7	+
										TCCTCAGCTACGTGGACAAGCTGTGTTCCCA	160942	1	7	-
										TCAGCTACGTGGACAAGCTGTGTTCCC	160943	1	7	-
										TCCTCAGCTACGTGGACAAGCTGTGTTCCC	160943	4.5	7	-
										CAGCTACGTGGACAAGCTGTGTTCCC	160943	1	7	-
										TCAGCTACGTGGACAAGCTGTGTTCC	160944	0.5	7	-
										TCCTCAGCTACGTGGACAAGCTGTGTTCC	160944	3	7	-
										CACAGCTTGTCCACGTAGCTGAGGA	160948	1	7	+
										TTGTCCACGTAGCTGAGGAGATCCGGGT	160954	1	7	+
										TTGTCCACGTAGCTGAGGAGATCCGGGTC	160954	2	7	+
										GACCCGGATCTCCTCAGCTACGTGGACAA	160954	1	7	-
										CAGACCCGGATCTCCTCAGCTACGTGGAC	160956	1	7	-
										TCCACGTAGCTGAGGAGATCCGGGTCTGG	160957	0.5	7	+
										TCCCAGACCCGGATCTCCTCAGCTACGTGGA	160957	1	7	-
										CCAGACCCGGATCTCCTCAGCTACGTGGA	160957	1	7	-
										CCACGTAGCTGAGGAGATCCGGGTCT	160958	1	7	+
										CCCAGACCCGGATCTCCTCAGCTACGTGG	160958	1	7	-
										TCCCAGACCCGGATCTCCTCAGCTACGTGG	160958	0.5	7	-
										CCAGACCCGGATCTCCTCAGCTACGTGG	160958	1	7	-
										ACGTAGCTGAGGAGATCCGGGTCTG	160960	1	7	+
										ACGTAGCTGAGGAGATCCGGGTCTGGGAA	160960	1	7	+
										ACGTAGCTGAGGAGATCCGGGTCTGGGA	160960	0.5	7	+
										TTCCCAGACCCGGATCTCCTCAGCTAC	160962	1	8	-
										TAGCTGAGGAGATCCGGGTCTGGGAA	160963	1	10	+
										TAGCTGAGGAGATCCGGGTCTGGGAAGC	160963	18	10	+
										TAGCTGAGGAGATCCGGGTCTGGGAAGCA	160963	6	10	+
										GCTGAGGAGATCCGGGTCTGGGAAGC	160965	4	10	+
										GCTGAGGAGATCCGGGTCTGGGAAGCAGC	160965	5.5	10	+
										GCTGAGGAGATCCGGGTCTGGGAAGCAG	160965	1	10	+
										CTGCTTCCCAGACCCGGATCTCCTCAGC	160965	1	10	-
										TGAGGAGATCCGGGTCTGGGAAGCAGC	160967	1	11	+
										TGAGGAGATCCGGGTCTGGGAAGCAGCC	160967	1	11	+
										TGAGGAGATCCGGGTCTGGGAAGCA	160967	1	11	+
										TGAGGAGATCCGGGTCTGGGAAGC	160967	0.5	11	+
										GGAGATCCGGGTCTGGGAAGCAGCCGTCC	160970	2	9	+
										GGAGATCCGGGTCTGGGAAGCAGCCGTC	160970	0.5	9	+
										AGATCCGGGTCTGGGAAGCAGCCGTC	160972	0.5	10	+
										GATCCGGGTCTGGGAAGCAGCCGTCCTC	160973	1	10	+
										GACGAGGACGGCTGCTTCCCAGACCCGGATC	160973	1	9	-
										TCCGGGTCTGGGAAGCAGCCGTCCTCGTC	160975	1.5	9	+
										CCGGGTCTGGGAAGCAGCCGTCCTCGTCC	160976	1	9	+
										CGGGTCTGGGAAGCAGCCGTCCTCGTCC	160977	1	9	+
										GGGTCTGGGAAGCAGCCGTCCTCGTCCTGT	160978	2	8	+
										GGTCTGGGAAGCAGCCGTCCTCGTCC	160979	1	9	+
										TGCCACAGGACGAGGACGGCTGCTTCCCAGA	160981	0.5	8	-
										CTGGGAAGCAGCCGTCCTCGTCCTGTGGC	160982	2	8	+
										CTGGGAAGCAGCCGTCCTCGTC	160982	1	9	+
										TGGGAAGCAGCCGTCCTCGTCCTGTGGCA	160983	19.5	8	+
										TGGGAAGCAGCCGTCCTCGTCCTGTGGC	160983	6	8	+
										TGGGAAGCAGCCGTCCTCGTCCTGTGGCAG	160983	0.5	8	+
										TGCCACAGGACGAGGACGGCTGCTTCC	160985	0.5	8	-
										GCCGTCCTCGTCCTGTGGCAGCTCA	160992	1	8	+
										TCGTCCTGTGGCAGCTCATATCCATCGTCTC	160999	1	3	+
										TGTGGCAGCTCATATCCATCGTCTCGA	161005	1	3	+
										TGTGGCAGCTCATATCCATCGTCTCGAC	161005	1	3	+
										TGTGGCAGCTCATATCCATCGTCTC	161005	0.5	3	+
										GAATGTCGAGACGATGGATATGAGCTGCC	161008	3.5	3	-
										AATGTCGAGACGATGGATATGAGCTGCC	161008	1	3	-
										TGGAATGTCGAGACGATGGATATGAGCTGCC	161008	1.5	2	-
										GGAATGTCGAGACGATGGATATGAGCTGC	161009	1	2	-
										TGGAATGTCGAGACGATGGATATGAGCTGC	161009	17.5	2	-
										ATGGAATGTCGAGACGATGGATATGAGCT	161011	2.5	2	-
										TATGGAATGTCGAGACGATGGATATGAGC	161012	12.5	2	-
										TGGAATGTCGAGACGATGGATATGAGC	161012	0.5	2	-
										ATGGAATGTCGAGACGATGGATATGAGC	161012	5	2	-
										ATGGAATGTCGAGACGATGGATATGAG	161013	1	2	-
										TGGAATGTCGAGACGATGGATATGAG	161013	1	2	-
										TATGGAATGTCGAGACGATGGATATGA	161014	5	2	-
										TGGAATGTCGAGACGATGGATATGA	161014	0.5	2	-
										TGGAATGTCGAGACGATGGATATG	161015	1	2	-
										TATGGAATGTCGAGACGATGGA	161019	1	2	-
										TGGAATGTCGAGACGATGGA	161019	1	2	-
										TGTGGCTGAGGGGCCAGGACCCACCAGT	161052	1	10	+
										CCCGCAGGCACTGGTGGGTCCTGGCCCCTC	161059	2	8	-
										CAGGCACTGGTGGGTCCTGGCCCCTC	161059	1	11	-
										TGGGGACATCCCGCAGGCACTGGTGGGTC	161069	1.5	9	-
										CCAGTGCCTGCGGGATGTCCCCATGCTCCCTGC	161075	1	8	+
										GTGCCTGCGGGATGTCCCCATGCTCCC	161078	1	9	+
										TGCCTGCGGGATGTCCCCATGCTCCC	161079	2	9	+
										TGCCTGCGGGATGTCCCCATGCTCCCTGCG	161079	4	8	+
										TGCCTGCGGGATGTCCCCATGCTCCCT	161079	1	8	+
										TGCCTGCGGGATGTCCCCATGCTCCCTGCGA	161079	2	8	+
										TGCGGGATGTCCCCATGCTCCCTGCGAGCC	161083	1	8	+
										TGCGGGATGTCCCCATGCTCCCTGCGAGCCT	161083	2	8	+
										TGCGGGATGTCCCCATGCTCCCTGCGAGCCTC	161083	2.5	8	+
										GCGGGATGTCCCCATGCTCCCTGCGAGCCTC	161084	0.5	8	+
										CTGAGGCTCGCAGGGAGCATGGGGAC	161091	1	10	-
										CCCAAGGAGATTGCCCCTGAGGCTCGCAGG	161103	1	4	-
										TGGAGAACAAGGCCCCCAAGGAGATTGCCCCT	161115	1.5	3	-
										TGGAGAACAAGGCCCCCAAGGAGATTGCC	161118	1	3	-
										TGCTGGAGAACAAGGCCCCCAAGGAGATTGC	161119	1.5	3	-
										TGGAGAACAAGGCCCCCAAGGAGATT	161121	1	11	-
										TCTCCTTGGGGGCCTTGTTCTCCAGCAGC	161123	2	11	+
										TGCTGGAGAACAAGGCCCCCAAGGAGA	161123	1	11	-
										TCCTTGGGGGCCTTGTTCTCCAGCAGC	161125	1	11	+
										TCCTTGGGGGCCTTGTTCTCCAGCAGCTGC	161125	4.5	11	+
										TTGGGGGCCTTGTTCTCCAGCAGC	161128	1	11	+
										TTGGGGGCCTTGTTCTCCAGCAGCTGCCA	161128	0.5	11	+
										TGGGGGCCTTGTTCTCCAGCAGCTGCCA	161129	1	11	+
										GGGTCTGCGTGGCCTTGGGTGGGTGTGCTGGAC	161157	1	1	+
										TCTGCGTGGCCTTGGGTGGGTGTGCTGG	161160	1	13	+
										TCTGCGTGGCCTTGGGTGGGTGTGCTGGA	161160	2.5	13	+
										TGCGTGGCCTTGGGTGGGTGTGCT	161162	1	13	+
										TGCGTGGCCTTGGGTGGGTGTGCTGGAC	161162	1	11	+
										TGCGTGGCCTTGGGTGGGTGTGCTGGACCC	161162	1	11	+
										CGTGGCCTTGGGTGGGTGTGCTGGACCCTG	161164	1	11	+
										TGGCCTTGGGTGGGTGTGCTGGACCCTGG	161166	1	11	+
										TCCAAGGAAACACGGCCCCAGGGTCCAGCACA	161180	1	11	-
										TCCAAGGAAACACGGCCCCAGGGTCCAGCAC	161181	19	11	-
										TCCAAGGAAACACGGCCCCAGGGTCCAGCA	161182	14.5	11	-
										CTCCAAGGAAACACGGCCCCAGGGTCCAGC	161183	1	12	-
										TCCAAGGAAACACGGCCCCAGGGTCCAGC	161183	11.5	12	-
										CAAGGAAACACGGCCCCAGGGTCCAGC	161183	1	12	-
										TCCAAGGAAACACGGCCCCAGGGTCC	161186	3	12	-
										TGCTCCAAGGAAACACGGCCCCAGGGTC	161187	1	12	-
										CCTGTGCTCCAAGGAAACACGGCCC	161194	1	12	-
										TGTTTCCTTGGAGCACAGGCTGAGGCAGA	161200	1	12	+
										TTTCCTTGGAGCACAGGCTGAGGCAGAGC	161202	6	12	+
										TTTCCTTGGAGCACAGGCTGAGGCAGAGCA	161202	1	12	+
										TTTCCTTGGAGCACAGGCTGAGGCAGA	161202	0.5	12	+
										TTTCCTTGGAGCACAGGCTGAGGCA	161202	0.5	12	+
										TTTCCTTGGAGCACAGGCTGAG	161202	1	12	+
										TCCTTGGAGCACAGGCTGAGGCAGAGCAGA	161204	1	1	+
										TTGTGGGGCAATGGATATGCATGTGG	161302	1	7	+
										GGAGCAGCCAGAGCCTCAGGTTTTGT	161337	1	4	+
										GGAGCAGCCAGAGCCTCAGGTTTTGTGGGA	161337	7.5	4	+
										AGCAGCCAGAGCCTCAGGTTTTGTGGGAGGC	161339	1	4	+
										TCAGGTTTTGTGGGAGGCCAGATTCAA	161352	1.5	8	+
										TCAGGTTTTGTGGGAGGCCAGATTCAAGTC	161352	1	8	+
										TCAGGTTTTGTGGGAGGCCAGATTCAAGT	161352	19.5	8	+
										TGGGAGGCCAGATTCAAGTCAGGGACAGGT	161362	1	14	+
										TGGGAGGCCAGATTCAAGTCAGGGAC	161362	1	14	+
										TGGGAGGCCAGATTCAAGTCAGGGA	161362	2	14	+
										CCCTGACTTGAATCTGGCCTCCCA	161362	1	14	-
										GGAGGCCAGATTCAAGTCAGGGACAGGTA	161364	0.5	14	+
										ACCTGACTTTTACCTGTCCCTGACTTGAATC	161372	1	14	-
										CTGACTTTTACCTGTCCCTGACTTGAATC	161372	1	14	-
										CTGACTTTTACCTGTCCCTGACTTGAAT	161373	1	14	-
										TTCAAGTCAGGGACAGGTAAAAGTCAGGTGT	161374	4	14	+
										TTCAAGTCAGGGACAGGTAAAAGTCAGG	161374	1	14	+
										TTCAAGTCAGGGACAGGTAAAAGTCAGGT	161374	1	14	+
										GTCAGGGACAGGTAAAAGTCAGGTGTGAGA	161379	1	14	+
										TCAGGGACAGGTAAAAGTCAGGTGTGA	161380	1	14	+
										TCAGGGACAGGTAAAAGTCAGGTGTGAGA	161380	6	14	+
										CAGGGACAGGTAAAAGTCAGGTGTGAGA	161381	2	14	+
										TAAAAGTCAGGTGTGAGAATGTGTGGAA	161391	3	4	+
										TAAAAGTCAGGTGTGAGAATGTGTGGAAC	161391	8.5	3	+
										TAAAAGTCAGGTGTGAGAATGTGTGGAACA	161391	2	3	+
										TAAAAGTCAGGTGTGAGAATGTGTGG	161391	2	4	+
										TAAAAGTCAGGTGTGAGAATGTGTGGA	161391	1	4	+
										TTGATCATTAGATGTTCCACACATTCTCACAC	161401	1	3	-
										TGTGAGAATGTGTGGAACATCTAATGATC	161402	1	3	+
										TGTGTGGAACATCTAATGATCAAGGGTCTC	161410	1	3	+
										TGTGGAACATCTAATGATCAAGGGTCTCCC	161412	2	9	+
										GTGGAACATCTAATGATCAAGGGTCTCCCC	161413	20	9	+
										GTGGAACATCTAATGATCAAGGGTCTCCC	161413	3	9	+
										GTGGAACATCTAATGATCAAGGGTC	161413	1	9	+
										TGGAACATCTAATGATCAAGGGTCTCCCCACC	161414	3	9	+
										TGGAACATCTAATGATCAAGGGTCTCCCCAC	161414	1	9	+
										GGAACATCTAATGATCAAGGGTCTCCCCACC	161415	1	9	+
										GAACATCTAATGATCAAGGGTCTCCCCACC	161416	2	9	+
										CATCTAATGATCAAGGGTCTCCCCACCAGC	161419	1	9	+
										TCTAATGATCAAGGGTCTCCCCACCAGC	161421	4.5	12	+
										TCTAATGATCAAGGGTCTCCCCAC	161421	0.5	12	+
										TCTAATGATCAAGGGTCTCCCCACCA	161421	1	12	+
										TCTAATGATCAAGGGTCTCCCCACCAGCAC	161421	14.5	11	+
										TCTAATGATCAAGGGTCTCCCCACCAGCA	161421	4	12	+
										TAATGATCAAGGGTCTCCCCACCAGCAC	161423	3	11	+
										TAATGATCAAGGGTCTCCCCACCAGCACAC	161423	1	11	+
										TAATGATCAAGGGTCTCCCCACCAGCACACT	161423	1	11	+
										TGATCAAGGGTCTCCCCACCAGCACACTTGT	161426	1	9	+
										TGATCAAGGGTCTCCCCACCAGCAC	161426	1	11	+
										ACCAGCACACTTGTTAGGCAGATTTCACA	161443	1	9	+
										TAGGCAGATTTCACAGGGGCCCCTTAGA	161457	0.5	12	+
										TAGGCAGATTTCACAGGGGCCCCTTAGAC	161457	0.5	12	+
										GCAGATTTCACAGGGGCCCCTTAGA	161460	2	12	+
										GCAGATTTCACAGGGGCCCCTTAGAC	161460	1	12	+
										TAGACAGGGAGAAGGGTGATGAGGTTCT	161481	1	3	+
										TAGACAGGGAGAAGGGTGATGAGGTTC	161481	1	3	+
										TCCGTGTTGAAAGACCAATGCCCCC	161569	1	10	+
										TCCGTGTTGAAAGACCAATGCCCCCTTGAG	161569	4	10	+
										TCCGTGTTGAAAGACCAATGCCCCCTTGAGG	161569	1	6	+
										TGTTGAAAGACCAATGCCCCCTTGAGG	161573	1	8	+
										TTGACGTCCAGGGGGAAGGTGATTCACAGA	161654	1	4	+
										TCTGTGAATCACCTTCCCCCTGGACGTC	161656	1	4	-
										GTCTGTGAATCACCTTCCCCCTGGAC	161659	1	5	-
										GTGATTCACAGACTGAGTGCCCCTTTT	161672	1	6	+
										GTGATTCACAGACTGAGTGCCCCTTTTG	161672	2	6	+
										GTGATTCACAGACTGAGTGCCCCTTTTGC	161672	21	6	+
										GTGATTCACAGACTGAGTGCCCCTTTTGCG	161672	11	6	+
										GTGATTCACAGACTGAGTGCCCCTTTTGCGG	161672	5	6	+
										TGATTCACAGACTGAGTGCCCCTTTTGCGG	161673	1	6	+
										TGATTCACAGACTGAGTGCCCCTTTTGC	161673	1	6	+
										TGATTCACAGACTGAGTGCCCCTTTTGCGGGA	161673	0.5	6	+
										TGATTCACAGACTGAGTGCCCCTTTTGCG	161673	3	6	+
										GATTCACAGACTGAGTGCCCCTTTTGCGGGAT	161674	0.5	7	+
										GATTCACAGACTGAGTGCCCCTTTTGCGGGA	161674	6.5	7	+
										GATTCACAGACTGAGTGCCCCTTTTGCGG	161674	1	7	+
										TTCACAGACTGAGTGCCCCTTTTGCGGGAT	161676	1	7	+
										TTCACAGACTGAGTGCCCCTTTTGCGGGATGT	161676	1	7	+
										TGAGTGCCCCTTTTGCGGGATGTGGGTT	161685	0.5	7	+
										TGAGTGCCCCTTTTGCGGGATGTGGGTTC	161685	29	7	+
										TGAGTGCCCCTTTTGCGGGATGTGGGTTCC	161685	2.5	7	+
										GAGTGCCCCTTTTGCGGGATGTGGGTTCC	161686	1	7	+
										TGCCCCTTTTGCGGGATGTGGGTTCCTGA	161689	1	7	+
										TGCCCCTTTTGCGGGATGTGGGTTCC	161689	1	7	+
										TGCCCCTTTTGCGGGATGTGGGTTC	161689	3	7	+
										CCCCTTTTGCGGGATGTGGGTTCCTGAGG	161691	1	7	+
										CCCTTTTGCGGGATGTGGGTTCCTGAGGA	161692	1	7	+
										CCCTTTTGCGGGATGTGGGTTCCTGAGG	161692	1	7	+
										TTTTGCGGGATGTGGGTTCCTGAGGAGC	161695	1	8	+
										TTTTGCGGGATGTGGGTTCCTGAGGAGCCA	161695	1	8	+
										TTTTGCGGGATGTGGGTTCCTGAGGA	161695	1	8	+
										TTTGCGGGATGTGGGTTCCTGAGGAGCCAG	161696	1	8	+
										TTGCGGGATGTGGGTTCCTGAGGAGCCAGCT	161697	1	8	+
										TTGCGGGATGTGGGTTCCTGAGGAGCCA	161697	1	8	+
										TGCGGGATGTGGGTTCCTGAGGAGCCAGC	161698	1	8	+
										TGCGGGATGTGGGTTCCTGAGGAGCCAGCT	161698	4	8	+
										AGCTGGCTCCTCAGGAACCCACATCCC	161701	1	10	-
										TGTGGGTTCCTGAGGAGCCAGCTTTGGTGGA	161705	3	7	+
										GTGGGTTCCTGAGGAGCCAGCTTTGGTGGA	161706	0.5	7	+
										TCCACCAAAGCTGGCTCCTCAGGAACCCAC	161706	1	7	-
										TGGGTTCCTGAGGAGCCAGCTTTGGTGGAG	161707	0.5	7	+
										TGGGTTCCTGAGGAGCCAGCTTTGGTGGA	161707	11.5	7	+
										GAGGAGGCATGCCCTGTGCCCACGTTGTGC	161740	1	4	+
										GGCATGCCCTGTGCCCACGTTGTGCAGGAC	161745	1	4	+
										TGTGCCCACGTTGTGCAGGACACGTTCCCC	161754	1	4	+
										TGTGCCCACGTTGTGCAGGACACGTTCCCCA	161754	2	4	+
										TGTGCCCACGTTGTGCAGGACACGTTCCC	161754	1	4	+
										TGCCCACGTTGTGCAGGACACGTTCCCCA	161756	1	5	+
										TGCCCACGTTGTGCAGGACACGTTC	161756	1	5	+
										TGCCCACGTTGTGCAGGACACGTTCCCC	161756	2	5	+
										TGCCCACGTTGTGCAGGACACGTTCCC	161756	0.5	5	+
										TTGTGCAGGACACGTTCCCCATCCTGATC	161764	1	6	+
										GAGATCAGGATGGGGAACGTGTCCTGCAC	161766	3	6	-
										GATGAGATCAGGATGGGGAACGTGTCCTGCAC	161766	2	6	-
										TGCAGGACACGTTCCCCATCCTGATCTCATCC	161767	1	4	+
										GATGAGATCAGGATGGGGAACGTGTCCTGC	161768	3	6	-
										TGAGATCAGGATGGGGAACGTGTCCTGC	161768	1	6	-
										TGAGATCAGGATGGGGAACGTGTCCTG	161769	0.5	6	-
										GAGATCAGGATGGGGAACGTGTCCTG	161769	1	6	-
										GATGAGATCAGGATGGGGAACGTGTCCTG	161769	2	6	-
										AGGACACGTTCCCCATCCTGATCTCATCCTC	161770	1	4	+
										GATGAGATCAGGATGGGGAACGTGTCCT	161770	1	6	-
										TGAGATCAGGATGGGGAACGTGTCCT	161770	1	6	-
										GAGGATGAGATCAGGATGGGGAACGTGTC	161772	1.5	4	-
										GATGAGATCAGGATGGGGAACGTGTC	161772	5.5	6	-
										CGTTCCCCATCCTGATCTCATCCTCTGCC	161776	1	5	+
										TCCTGATCTCATCCTCTGCCTCAAATTGC	161785	20.5	6	+
										TCCTGATCTCATCCTCTGCCTCAAATTGCATGA	161785	1	5	+
										TCCTGATCTCATCCTCTGCCTCAAATTGCAT	161785	3	5	+
										TCCTGATCTCATCCTCTGCCTCAAATTGCA	161785	5	6	+
										TCCTGATCTCATCCTCTGCCTCAA	161785	1	6	+
										TGCAATTTGAGGCAGAGGATGAGATCAGGA	161785	1	6	-
										CCTGATCTCATCCTCTGCCTCAAATTGCA	161786	3	6	+
										CCTGATCTCATCCTCTGCCTCAAATTGC	161786	2	6	+
										CCTGATCTCATCCTCTGCCTCAAATTGCAT	161786	1.5	5	+
										TGATCTCATCCTCTGCCTCAAATTGCATGA	161788	3	5	+
										TGATCTCATCCTCTGCCTCAAATTGCATGAA	161788	1	5	+
										TGCAATTTGAGGCAGAGGATGAGATC	161789	1	6	-
										TCTCATCCTCTGCCTCAAATTGCATGAACC	161791	2	5	+
										TCTCATCCTCTGCCTCAAATTGCATGAACCT	161791	1	5	+
										TCATCCTCTGCCTCAAATTGCATGAACCTG	161793	1	7	+
										TCTGCCTCAAATTGCATGAACCTGGGGGGT	161799	1	9	+
										TCTGCCTCAAATTGCATGAACCTGGGGGG	161799	1	9	+
										CTGCCTCAAATTGCATGAACCTGGGGGGT	161800	1	9	+
										TGCCTCAAATTGCATGAACCTGGGGGGTGT	161801	1	9	+
										TCAAATTGCATGAACCTGGGGGGTGTTGA	161805	51.5	9	+
										TCAAATTGCATGAACCTGGGGGGTGTTG	161805	5.5	9	+
										TCAAATTGCATGAACCTGGGGGGTGTTGAG	161805	2	9	+
										TCAAATTGCATGAACCTGGGGGGT	161805	0.5	9	+
										TCAAATTGCATGAACCTGGGGGGTGT	161805	1	9	+
										TCAAATTGCATGAACCTGGGGGGTGTT	161805	1	9	+
										TGCATGAACCTGGGGGGTGTTGAGGGAC	161811	0.5	9	+
										TGGGGGGTGTTGAGGGAC	161821	0.5	12	+
										GGTTTTCTCACTGGGGCCTGTCCCTCAACACCC	161825	1	11	-
										TGAGGGACAGGCCCCAGTGAGAAAACCACCT	161831	1	10	+
										AGTGAGAAAACCACCTGGGCTCTGGAGC	161846	1	11	+
										TGAGAAAACCACCTGGGCTCTGGAGCCCACC	161848	2	11	+
										TGAGAAAACCACCTGGGCTCTGGAG	161848	1	11	+
										TGAGAAAACCACCTGGGCTCTGGAGCCCACCC	161848	6	11	+
										TGAGAAAACCACCTGGGCTCTGGAGC	161848	4.5	11	+
										TGAGAAAACCACCTGGGCTCTGGAGCC	161848	0.5	11	+
										AAACCACCTGGGCTCTGGAGCCCACCC	161853	1	11	+
										ACCGAGGGGGTGAGGAGAGGGTGTCC	161891	1	9	+
										GGGGTGAGGAGAGGGTGTCCTTGGGGCT	161897	1	6	+
										AGAGGGTGTCCTTGGGGCTATCAGGGCCCTG	161906	1	1	+
										TCCTTGGGGCTATCAGGGCCCTGTGA	161914	0.5	1	+
										TGTGAGGTGCTGTTGCATCAGGGAGCTGT	161935	1	1	+
										TGGAGCTGGAGGGCATGGCCCAGCAGAGAC	162010	1	12	+
										TCAATCTCTGGGACCAGGCTTAGGGGACA	162045	1	5	+
										TGCTCATGTGCCCCCGGACCTTGTCTGA	162096	1	5	+
										TGCTCATGTGCCCCCGGACCTTGTCTGACCC	162096	2	5	+
										TGCTCATGTGCCCCCGGACCTTGTCTGACC	162096	4	5	+
										TCATGTGCCCCCGGACCTTGTCTGACCC	162099	0.5	5	+
										TCATGTGCCCCCGGACCTTGTCTGA	162099	1	5	+
										TGTGCCCCCGGACCTTGTCTGACCCAAAC	162102	2	5	+
										TGTGCCCCCGGACCTTGTCTGACCCAAACTA	162102	0.5	1	+
										CCGGACCTTGTCTGACCCAAACTATGGAGA	162109	1	1	+
										TGTCTGACCCAAACTATGGAGATGGCCAGT	162117	2	1	+
										TGACCCAAACTATGGAGATGGCCAGTGG	162121	0.5	1	+
										AAACTATGGAGATGGCCAGTGGCCTGGTCAGG	162127	1	1	+
										ATGGAGATGGCCAGTGGCCTGGTCAGGCA	162132	1	6	+
										TGGGAGTGAGAGTCCGGGAAATCACGCA	162203	1	1	+
										TGAGAGTCCGGGAAATCACGCATGAGTCA	162209	1	1	+
										TGGAGTGGGGATCCTACCCTTAGAGGTGAGG	162253	1	5	+
										GATCCTACCCTTAGAGGTGAGGCATCTC	162262	1	6	+
										TACCCTTAGAGGTGAGGCATCTCTTGCCAC	162267	2.5	7	+
										TTAGAGGTGAGGCATCTCTTGCCACTGAG	162272	1	10	+
										TTAGAGGTGAGGCATCTCTTGCCACTGAGA	162272	4	10	+
										TTAGAGGTGAGGCATCTCTTGCCACTGA	162272	0.5	10	+
										TAGAGGTGAGGCATCTCTTGCCACTGAGAGC	162273	2	10	+
										TCTCTTGCCACTGAGAGCTAGCTGCTCC	162286	0.5	10	+
										TGAGAGCTAGCTGCTCCTTTGGTTT	162297	0.5	10	+
										GAGCTAGCTGCTCCTTTGGTTTTGTTTGGA	162300	1	10	+
										TAGCTGCTCCTTTGGTTTTGTTTGGA	162304	3.5	10	+
										TAGCTGCTCCTTTGGTTTTGTTTGG	162304	1	10	+
										TAGCTGCTCCTTTGGTTTTGTTTGGAAAC	162304	11.5	10	+
										TAGCTGCTCCTTTGGTTTTGTTTGGAA	162304	1	10	+
										TAGCTGCTCCTTTGGTTTTGTTTGGAAA	162304	2	10	+
										AGCTGCTCCTTTGGTTTTGTTTGGAAAC	162305	1	10	+
										AGCTGCTCCTTTGGTTTTGTTTGGAAA	162305	1	10	+
										TGCTCCTTTGGTTTTGTTTGGAAACTAGGA	162308	44	10	+
										TGCTCCTTTGGTTTTGTTTGGAAAC	162308	1	10	+
										TGCTCCTTTGGTTTTGTTTGGAAACTAGG	162308	4.5	10	+
										TGCTCCTTTGGTTTTGTTTGGAAACTAGGAG	162308	2.5	10	+
										CTCCTTTGGTTTTGTTTGGAAACTAGGA	162310	1	10	+
										TCCTTTGGTTTTGTTTGGAAACTAGGAGA	162311	14.5	5	+
										TCCTTTGGTTTTGTTTGGAAACTAGGAG	162311	1	10	+
										CCTTTGGTTTTGTTTGGAAACTAGGAGATTC	162312	0.5	5	+
										TTTGGTTTTGTTTGGAAACTAGGAGATTCA	162314	1	5	+
										TTTGGTTTTGTTTGGAAACTAGGAGATTC	162314	2	6	+
										TTGGTTTTGTTTGGAAACTAGGAGATTCA	162315	1.5	5	+
										TGGTTTTGTTTGGAAACTAGGAGATTC	162316	1	6	+
										TCCCCAAGGATGGCCGGTTGCCCATTCC	162383	1	3	+
										TGATGAGGAGAGGCTTAACACATGCTAGGT	162420	2	1	+
										TGAGGAGAGGCTTAACACATGCTAGGT	162423	1	1	+
										TAGGTCAGTGATGGCCAGGCACCCAGCA	162445	1	4	+
										GTGGAGTCCTCACCCCTGCACAGCCC	162495	1	6	+
										GTGGAGTCCTCACCCCTGCACAGCCCCC	162495	2	6	+
										TCACCCCTGCACAGCCCCCATGCCTTCA	162504	1	7	+
										TGCCTTCAGGGGACCCCCTCCTGGGCT	162524	1	9	+
										TCCTGGGCTGCCGTGCTCCCCAAGGC	162542	1	10	+
										TGGGCTGCCGTGCTCCCCAAGGCCATCC	162545	1	9	+
										TCCTGAGGCCTCCCCACATCAGCATCACGG	162570	1	5	+
										GGAAGAGCCAAGCTCTCCAGGTGGC	162629	1	10	+
										TGCCAGCCTCCTCTTGCATCCTCTCTGA	162711	1	7	+
										CAGCCTCCTCTTGCATCCTCTCTGATTGC	162714	0.5	6	+
										TCCTCTTGCATCCTCTCTGATTGCTAGCACC	162719	0.5	9	+
										TCCTCTTGCATCCTCTCTGATTGCTAGCAC	162719	2	9	+
										TCTTGCATCCTCTCTGATTGCTAGCACC	162722	1	9	+
										TCTTGCATCCTCTCTGATTGCTAGCAC	162722	1.5	9	+
										TTGCATCCTCTCTGATTGCTAGCACCA	162724	2	5	+
										TTGCATCCTCTCTGATTGCTAGCACC	162724	1	9	+
										TTGCATCCTCTCTGATTGCTAGCAC	162724	2	9	+
										TGATTGCTAGCACCATAGCCAGATCCTGCC	162736	1	1	+
										TGCCCTGGGGCCTGCCCATCACCCACCAC	162762	1	9	+
										TGGCCCAGGACCCTGACTCACTTTGCTGCC	162811	2	9	+
										CCTGACTCACTTTGCTGCCATTTCATAAA	162822	0.5	9	+
										TGACTCACTTTGCTGCCATTTCATAAAAGGC	162824	1	7	+
										TGACTCACTTTGCTGCCATTTCATAAAAGGCCA	162824	1	7	+
										TGACTCACTTTGCTGCCATTTCATA	162824	1	10	+
										TCACTTTGCTGCCATTTCATAAAAGGCC	162828	2	8	+
										TGGCCTTTTATGAAATGGCAGCAAAGTGA	162828	1	8	-
										TGCCATTTCATAAAAGGCCATCCTCT	162837	1	8	+
										TGCCATTTCATAAAAGGCCATCCTCTCAACG	162837	1	8	+
										TGCCATTTCATAAAAGGCCATCCTCTCAAC	162837	4	8	+
										CATTTCATAAAAGGCCATCCTCTCAACGGT	162840	1	8	+
										ACCGTTGAGAGGATGGCCTTTTATGAAATG	162840	2	8	-
										GCACCGTTGAGAGGATGGCCTTTTATGAAA	162842	1	9	-
										AGCACCGTTGAGAGGATGGCCTTTTATGAA	162843	1	9	-
										TGAGCACCGTTGAGAGGATGGCCTTTTAT	162846	2	9	-
										TGAGCACCGTTGAGAGGATGGCCTTTTA	162847	1	9	-
										AGGCCATCCTCTCAACGGTGCTCATGT	162851	1	8	+
										TGGCAGCACATGAGCACCGTTGAGAGGAT	162856	2	9	-
										TCCTCTCAACGGTGCTCATGTGCTGC	162857	1	9	+
										TCCTCTCAACGGTGCTCATGTGCTGCC	162857	1	9	+
										TCTCAACGGTGCTCATGTGCTGCCATTCC	162860	3.5	9	+
										TCAACGGTGCTCATGTGCTGCCATTCCTGC	162862	1	9	+
										ACGGTGCTCATGTGCTGCCATTCCTGCAT	162865	6	9	+
										ACGGTGCTCATGTGCTGCCATTCCTGCATGGC	162865	0.5	9	+
										ACGGTGCTCATGTGCTGCCATTCCTGCA	162865	2	9	+
										ACGGTGCTCATGTGCTGCCATTCCTGCATG	162865	2	9	+
										TGTGCTGCCATTCCTGCATGGCCTGC	162875	1	9	+
										TGTGCTGCCATTCCTGCATGGCCTGCCGCA	162875	0.5	7	+
										TGCCATTCCTGCATGGCCTGCCGCATGCCC	162880	3	5	+
										TGCCATTCCTGCATGGCCTGCCGCATGCCCTC	162880	0.5	5	+
										TGCCATTCCTGCATGGCCTGCCGCAT	162880	1	7	+
										TTCCTGCATGGCCTGCCGCATGCCCTCCTC	162885	1	5	+
										TCCTGCATGGCCTGCCGCATGCCCTCC	162886	0.5	5	+
										TCCTGCATGGCCTGCCGCATGCCCTC	162886	1	5	+
										CCTGCATGGCCTGCCGCATGCCCTCCTCCA	162887	1	5	+
										TGGCCTGCCGCATGCCCTCCTCCAGCGT	162893	1	5	+
										TGACGCTGGAGGAGGGCATGCGGCAGGCCA	162893	1	5	-
										TGACGCTGGAGGAGGGCATGCGGCAGGCC	162894	0.5	5	-
										TGACGCTGGAGGAGGGCATGCGGCAGGC	162895	1	5	-
										TCCTCCAGCGTCATGGTGGGCTTCA	162910	1	8	+
										TGAAGCCCACCATGACGCTGGAGGA	162910	0.5	8	-
										TCCAGCGTCATGGTGGGCTTCAGGCGAGCC	162913	1	7	+
										TCCAGCGTCATGGTGGGCTTCAGGCG	162913	1	7	+
										TTCGCACCCTGGCTCGCCTGAAGCCCACC	162924	1	7	-
										TGCTTCGCACCCTGGCTCGCCTGAAGCC	162928	1	7	-
										CCCAGTGCTTCGCACCCTGGCTCGCCTGA	162932	1	9	-
										TAAGCCCTCAGGGTCAGTCTCTTGGTACA	162964	1	7	+
										TAAGCCCTCAGGGTCAGTCTCTTGGTAC	162964	18.5	7	+
										TAAGCCCTCAGGGTCAGTCTCTTGGT	162964	1	7	+
										TAAGCCCTCAGGGTCAGTCTCTTGGTA	162964	2	7	+
										AAGCCCTCAGGGTCAGTCTCTTGGTAC	162965	1	10	+
										GCCCTCAGGGTCAGTCTCTTGGTACAGC	162967	1	10	+
										TCAGGGTCAGTCTCTTGGTACAGCCCAGCC	162971	1	10	+
										TCAGGGTCAGTCTCTTGGTACAGCCCAGC	162971	1.5	10	+
										TCTCTTGGTACAGCCCAGCCCCCAACTGCC	162981	1	9	+
										TCTTGGTACAGCCCAGCCCCCAACTGCCCA	162983	1	9	+
										TCTTGGTACAGCCCAGCCCCCAACTGCC	162983	1	9	+
										TGGTACAGCCCAGCCCCCAACTGCCCA	162986	1	9	+
										TGGTACAGCCCAGCCCCCAACTGCCC	162986	0.5	9	+
										TTCCTGGTGCCTGGTGCCACCACCTC	163107	1	7	+
										TCCTGGTGCCTGGTGCCACCACCTCC	163108	0.5	7	+
										TGGTGCCACCACCTCCCACTCACCAGA	163118	0.5	8	+
										CTCCCACTCACCAGAGGATGCTTGTC	163130	1	5	+
										AGAGGATGCTTGTCCACTCCCTGGCTATAGA	163142	1	1	+
										TGCCATCTCATATAAAATGCAGCCCCATC	163197	3	8	+
										TCTCATATAAAATGCAGCCCCATCAATGC	163202	4	6	+
										TCTCATATAAAATGCAGCCCCATCAATGCG	163202	1	5	+
										AGACCTGTTAGCTGGTAGACTGGCGCCTGC	163237	1	4	-
										AGACCTGTTAGCTGGTAGACTGGCGCCT	163239	1	4	-
										TACCAGCTAACAGGTCTGAGAAGCCC	163250	1	5	+
										TACCAGCTAACAGGTCTGAGAAGCCCAAGG	163250	1	4	+
										TAACAGGTCTGAGAAGCCCAAGGATTCTTCT	163257	1	2	+
										CTGAGAAGCCCAAGGATTCTTCTGCCCAGGT	163265	1	2	+
										TGAGAAGCCCAAGGATTCTTCTGCCCAGGT	163266	2	2	+
										TGAGAAGCCCAAGGATTCTTCTGCCCAGG	163266	2	2	+
										TGCCCAGGTTTCTGCACTAGATGGCCTAGTC	163287	1	1	+
										TCTGCACTAGATGGCCTAGTCCCCC	163297	0.5	7	+
										TGCACTAGATGGCCTAGTCCCCCTTTTCGG	163299	1	7	+
										TGCACTAGATGGCCTAGTCCCCCTTTTCGGA	163299	1.5	7	+
										GGCCTAGTCCCCCTTTTCGGAGGGACCTC	163309	1	6	+
										TCGGAGGGACCTCGGGTCTAGGAGGGATGTTC	163325	1	5	+
										TCGGGTCTAGGAGGGATGTTCCTGCCA	163336	1	6	+
										TCGGGTCTAGGAGGGATGTTCCTGCCAGGT	163336	1	3	+
										TAGGAGGGATGTTCCTGCCAGGTTCACAGC	163343	3	3	+
										TAGGAGGGATGTTCCTGCCAGG	163343	0.5	6	+
										ACCACCTCCCCGTTCACACTGGACTTC	163409	0.5	8	+
										TTCTGAAGAAGTCCAGTGTGAACGGGGA	163415	1	8	-
										TTCACACTGGACTTCTTCAGAACAACAAGG	163421	1	10	+
										TTCACACTGGACTTCTTCAGAACAACAAGGAC	163421	2	10	+
										TTCACACTGGACTTCTTCAGAACAAC	163421	1	10	+
										TTCACACTGGACTTCTTCAGAACAACAAG	163421	0.5	10	+
										TTCACACTGGACTTCTTCAGAACAACAAGGA	163421	3	10	+
										TCACACTGGACTTCTTCAGAACAACAAGGAC	163422	3.5	10	+
										TCACACTGGACTTCTTCAGAACAACAAGGA	163422	3	10	+
										ACTGGACTTCTTCAGAACAACAAGGACC	163426	1	9	+
										TGGACTTCTTCAGAACAACAAGGACCGGGCA	163428	5.5	9	+
										CGGTCCTTGTTGTTCTGAAGAAGTCC	163429	1	9	-
										TTCTTCAGAACAACAAGGACCGGGCATGC	163433	3	8	+
										AAAGCTCCGTCCTGGGCCTGAATGTC	163464	0.5	4	+
										AAAGCTCCGTCCTGGGCCTGAATGT	163464	1	4	+
										TGGGCCTGAATGTCCTAAGCCTCATCTGAAG	163476	0.5	2	+
										TGAATGTCCTAAGCCTCATCTGAAGTGATAC	163482	1	2	+
										TAAGCCTCATCTGAAGTGATACCCACTGGC	163491	2	2	+
										TCATCTGAAGTGATACCCACTGGCTGCCA	163497	1	2	+
										TCTGAAGTGATACCCACTGGCTGCCAGAGG	163500	1	4	+
										CCCAGGTCCATGGTGAAAGGAGGTAGCA	163530	1	1	+
										TGAAAGGAGGTAGCACCAGAGAAGCAGGTC	163543	1	8	+
										AAAGGAGGTAGCACCAGAGAAGCAGGTC	163545	1	8	+
										AGGAGGTAGCACCAGAGAAGCAGGTC	163547	1	8	+
										ATGGGACCTGCTTCTCTGGTGCTACCTCCT	163547	1	8	-
										TGGGACCTGCTTCTCTGGTGCTACCTCC	163548	1	8	-
										AAGCAGGTCCCATTCAAACTCTGGCTC	163564	0.5	4	+
										AGGTCCCATTCAAACTCTGGCTCCTCAC	163568	1	5	+
										CCCATTCAAACTCTGGCTCCTCACATCCGA	163572	2	4	+
										TCGGATGTGAGGAGCCAGAGTTTGAATGGG	163572	0.5	4	-
										CCATTCAAACTCTGGCTCCTCACATCC	163573	1	4	+
										TATCATGGCAGTGCAGAAAGTGAGACAACT	163638	1	10	+
										TATCATGGCAGTGCAGAAAGTGAGACAAC	163638	7.5	10	+
										TATCATGGCAGTGCAGAAAGTGAGACAA	163638	2	10	+
										TGGCAGTGCAGAAAGTGAGACAACTGGTCTT	163643	2	10	+
										TGGCAGTGCAGAAAGTGAGACAACTGGTCTTG	163643	0.5	10	+
										TGGCAGTGCAGAAAGTGAGACAACTGGTC	163643	1	10	+
										TGCAAGACCAGTTGTCTCACTTTCTGCAC	163648	1	10	-
										AGCTAAGGCATGGACGGGATGTCA	163692	0.5	1	+
										TCTGAGTGCAGACGTGCCTCCTCATAGC	163736	0.5	8	+
										TGAGTGCAGACGTGCCTCCTCATAGCATGG	163738	7.5	8	+
										TGAGTGCAGACGTGCCTCCTCATAGCATGGAC	163738	1	6	+
										TGAGTGCAGACGTGCCTCCTCATAGCATG	163738	3	8	+
										GAGTGCAGACGTGCCTCCTCATAGCATGGA	163739	0.5	6	+
										GTCCATGCTATGAGGAGGCACGTCTGCAC	163741	1	6	-
										GTCCATGCTATGAGGAGGCACGTCTGC	163743	1	6	-
										CAGACGTGCCTCCTCATAGCATGG	163744	0.5	9	+
										TGCCTCCTCATAGCATGGACATTGCTGTC	163750	0.5	8	+
										TCCTCATAGCATGGACATTGCTGTCAACCC	163754	3	7	+
										TCATAGCATGGACATTGCTGTCAACCC	163757	2	7	+
										TCATAGCATGGACATTGCTGTCAACCCTCC	163757	1.5	6	+
										ATAGCATGGACATTGCTGTCAACCCTCC	163759	1	6	+
										TAGCATGGACATTGCTGTCAACCCTC	163760	2	6	+
										TAGCATGGACATTGCTGTCAACCCTCCTT	163760	1	6	+
										TAGCATGGACATTGCTGTCAACCCTCC	163760	1.5	6	+
										TTCTTTTGAGGTGAAAGGATGCCTGGAA	163787	1	1	+
										GGTGAAAGGATGCCTGGAAAC	163796	1	9	+
										TCCCTGCTTAGGTTTCCAGGCATCCTTTCACC	163796	1	8	-
										TGAAAGGATGCCTGGAAACCTAAGCAGGGA	163798	1	8	+
										GATGCCTGGAAACCTAAGCAGGGAGGCCAT	163804	1	3	+
										TAAGCAGGGAGGCCATGCCAAGGTCC	163818	1	2	+
										AGCAGGGAGGCCATGCCAAGGTCCTGT	163820	1	2	+
										TGCCAAGGTCCTGTATATGCGAAGGCTC	163833	1.5	6	+
										TGCCAAGGTCCTGTATATGCGAAGGCT	163833	0.5	6	+
										TGCCAAGGTCCTGTATATGCGAAGGCTCC	163833	12	6	+
										TGCCAAGGTCCTGTATATGCGAAGGC	163833	1	6	+
										AGGTCCTGTATATGCGAAGGCTCCAGCTGA	163838	1	8	+
										TATATGCGAAGGCTCCAGCTGAGCTAATGAGG	163846	1	9	+
										TATGCGAAGGCTCCAGCTGAGCTAATGAGG	163848	2	10	+
										TGAGCTAATGAGGGCCTGAGAGGTCAC	163865	1	4	+
										TGAGCTAATGAGGGCCTGAGAGGTC	163865	1	5	+
										TGAGAGGTCACTTACATGAGAAAGCAGGA	163881	5	10	+
										TGAGAGGTCACTTACATGAGAAAGCAGGAG	163881	1	10	+
										TTACATGAGAAAGCAGGAGAGAGCTTCCGC	163892	2	9	+
										AGCCCCGATGCGGAAGCTCTCTCCTGCTT	163902	1	8	-
										TGCCCCAGAGCCCCGATGCGGAAGCTCTC	163910	1.5	8	-
										CAGCGCTTCAAGTCCCTGGCCCGCAGCCACC	163939	0.5	10	-
										AGCGCTTCAAGTCCCTGGCCCGCAGCCAC	163940	1	10	-
										GGCAGCGCTTCAAGTCCCTGGCCCGCAGC	163943	1	10	-
										TGGCAGCGCTTCAAGTCCCTGGCCCGCAGC	163943	2	10	-
										TGGCAGCGCTTCAAGTCCCTGGCCC	163948	2	12	-
										GACGCTGGCAGCGCTTCAAGTCCCTGGCCC	163948	0.5	12	-
										CCGACGCTGGCAGCGCTTCAAGTCCCTGGCC	163949	1	12	-
										GACGCTGGCAGCGCTTCAAGTCCCTGGCC	163949	1	12	-
										AACTTCCGACGCTGGCAGCGCTTCAAGTC	163956	1	13	-
										AGAACTTCCGACGCTGGCAGCGCTTCAAGTC	163956	1	11	-
										AGAACTTCCGACGCTGGCAGCGCTTCAAGT	163957	3	11	-
										CAGAACTTCCGACGCTGGCAGCGCTTCAA	163959	1	11	-
										TCAGAACTTCCGACGCTGGCAGCGCTTCAA	163959	1.5	11	-
										TGAAGCGCTGCCAGCGTCGGAAGTTCTGAT	163960	0.5	11	+
										TGAAGCGCTGCCAGCGTCGGAAGTTCTGA	163960	1	11	+
										TCAGAACTTCCGACGCTGGCAGCGCTTCA	163960	8.5	11	-
										AGAACTTCCGACGCTGGCAGCGCTTCA	163960	1	11	-
										TCAGAACTTCCGACGCTGGCAGCGCTTC	163961	14.5	11	-
										TATCAGAACTTCCGACGCTGGCAGCGCTTC	163961	11.5	11	-
										TATCAGAACTTCCGACGCTGGCAGCGCTT	163962	3	11	-
										AGCGCTGCCAGCGTCGGAAGTTCTGATAGA	163963	2	11	+
										TCTATCAGAACTTCCGACGCTGGCAGCGCT	163963	1	11	-
										TATCAGAACTTCCGACGCTGGCAGCGC	163964	1	11	-
										TCAGAACTTCCGACGCTGGCAGCGC	163964	1	11	-
										ATCAGAACTTCCGACGCTGGCAGCGC	163964	1	11	-
										GTCTATCAGAACTTCCGACGCTGGCAGCGC	163964	1.5	11	-
										TCTATCAGAACTTCCGACGCTGGCAGCGC	163964	2	11	-
										GCGTCTATCAGAACTTCCGACGCTGGCAGC	163966	5.5	11	-
										CACCATAAGAGCGTCTATCAGAACTTCCGAC	163975	1	9	-
										TCACCATAAGAGCGTCTATCAGAACTTCCG	163977	1	9	-
										TCACCATAAGAGCGTCTATCAGAACTTCC	163978	1.5	9	-
										GAAGTTCTGATAGACGCTCTTATGGTGAGA	163979	14	9	+
										CACCATAAGAGCGTCTATCAGAACTTC	163979	1	9	-
										TCTCACCATAAGAGCGTCTATCAGAACTTC	163979	2.5	9	-
										AGTTCTGATAGACGCTCTTATGGTGAGAGGC	163981	1.5	9	+
										TTCTGATAGACGCTCTTATGGTGAGAGGC	163983	1	9	+
										TAGACGCTCTTATGGTGAGAGGCGTCCTCC	163989	1	10	+
										AGACGCTCTTATGGTGAGAGGCGTCCTC	163990	0.5	10	+
										GACGCTCTTATGGTGAGAGGCGTCCTCCTG	163991	4	10	+
										GACGCTCTTATGGTGAGAGGCGTCCTCCTGA	163991	1	10	+
										GCTCTTATGGTGAGAGGCGTCCTCCTGAG	163994	1	10	+
										TCTTATGGTGAGAGGCGTCCTCCTGAGGGCC	163996	1	10	+
										TCTTATGGTGAGAGGCGTCCTCCTGAGGGC	163996	4	10	+
										CTTATGGTGAGAGGCGTCCTCCTGAGGGCCC	163997	1	10	+
										TATGGTGAGAGGCGTCCTCCTGAGGGCCC	163999	1	11	+
										AGAGGTGCCATGTGGCCACGGCCCAGAGCTC	164060	1	6	+
										GAGGCTTGGCCCCAGGCCTTCCTCCTCAA	164135	1	8	-
										TGGGGCCAAGCCTCCCTTGCCAGCCTGAGC	164150	1	8	+
										CTCCCTTGCCAGCCTGAGC	164161	0.5	12	+
										TTGCTATGCAAAGGGGTGCAGGACACA	164224	1	5	+
										TTGCTATGCAAAGGGGTGCAGGACACAA	164224	1	5	+
										GAGTGCTTTGTGTCCTGCACCCCTTTGCA	164230	1	9	-
										GAGTGCTTTGTGTCCTGCACCCCTTTGC	164231	1	9	-
										GAGTGCTTTGTGTCCTGCACCCCTT	164234	1	10	-
										TGCCCCACCAGTCTCAGGCCTTTGGGCGCC	164302	1	8	-
										AGGCCTGAGACTGGTGGGGCAATGCT	164311	1	12	+
										AGGCCTGAGACTGGTGGGGCAATGCTGAC	164311	1	12	+
										TGAGACTGGTGGGGCAATGCTGACCTCCC	164316	1	12	+
										TGGTCAGGAGGGAGGTCAGCATTGCCCCA	164325	1	12	-
										TCCCAGTCTGGTCAGGAGGGAGGTCAGC	164334	1	15	-
										TGTCCCAGTCTGGTCAGGAGGGA	164341	1	12	-
										TGACCAGACTGGGACAGGGATGTTGCC	164348	1	12	+
										GACTGGGACAGGGATGTTGCCAAGCCCT	164354	1	11	+
										TGGGGCAATGGGGCCATGGTCAGCA	164381	1	15	+
										TGAGGTGTCATGGGGTGAGCTGGCTGCAA	164415	0.5	1	+
										TTGCAGCCAGCTCACCCCATGACACCTC	164416	1	6	-
										TGGCAGCACCCTATTGCAGCCAGCTCACCC	164427	2	5	-
										TGGCCCCATTACTCCTGCCTGGCAGCAC	164448	2	10	-
										TGGGCACGGATGTGGTCATGCACCCTGG	164553	2	8	-
										TCCGTGCCCAGCAGTGGAAATGCTGTGGA	164571	3.5	5	+
										TCCGTGCCCAGCAGTGGAAATGCTGTGGAGA	164571	3	5	+
										CGTGCCCAGCAGTGGAAATGCTGTGGAGA	164573	1	5	+
										AGAGAAAGGAAAGGGGTGAATGGAA	164599	1	11	+
										ATGGGCGACATGGACGGAAGCTCTCTGG	164631	1	2	+
										TGGGGACTCAGAGGGCACACCTCAGTGGGA	164656	1	10	+
										TGTGCAGATGTCCTGGCGGGATGTTCATGGT	164715	1	1	+
										TGCAGATGTCCTGGCGGGATGTTC	164717	0.5	1	+
										TGCAGATGTCCTGGCGGGATGTTCATGGT	164717	1	1	+
										TGCAGATGTCCTGGCGGGATGTTCATGGTC	164717	1	1	+
										TCCTGGCGGGATGTTCATGGTCTGACCTGC	164725	5	1	+
										TGTTCATGGTCTGACCTGCGGTTGAGA	164736	1	1	+
										TTCATGGTCTGACCTGCGGTTGAGAATGAC	164738	1	1	+
										TCTGACCTGCGGTTGAGAATGACTTCCC	164745	1	1	+
										TGACCTGCGGTTGAGAATGACTTCCC	164747	1	1	+
										TCCCTGAGGAGCTCCCTGACACCTCGTCC	164855	1	9	+
										TGAGGAGCTCCCTGACACCTCGTCCTC	164859	1	9	+
										TGACACCTCGTCCTCACAGGCTGTCCCC	164871	2.5	9	+
										TGACACCTCGTCCTCACAGGCTGTCC	164871	1	9	+
										TGACACCTCGTCCTCACAGGCTGTCCCCAC	164871	1	9	+
										TCACAGGCTGTCCCCACGTCCTGGAC	164884	1	11	+
										TGGAAGGACCTTGGAGAAGGCCCTTACC	164941	1	11	-
										GCCTTCTCCAAGGTCCTTCCAGGCAC	164948	1	11	+
										AGGTCCTTCCAGGCACCGTGAGGCCTTTGA	164958	1	9	+
										GGTCCTTCCAGGCACCGTGAGGCCTTTGA	164959	2	9	+
										TCCTTCCAGGCACCGTGAGGCCTTTGA	164961	1	9	+
										TCCTTCCAGGCACCGTGAGGCCTTTGATG	164961	1	9	+
										TAGACAGTGGAGGTCCATCAAAGGCCTCACGGT	164972	1	7	-
										AGGCCTTTGATGGACCTCCACTGTCTAAAGT	164978	1	8	+
										TTTGATGGACCTCCACTGTCTA	164983	0.5	9	+
										TTTGATGGACCTCCACTGTCTAAAGTCGA	164983	14	8	+
										TTTGATGGACCTCCACTGTCTAAAGTC	164983	1	8	+
										TTTGATGGACCTCCACTGTCTAAAGTCGAA	164983	5	8	+
										TTCGACTTTAGACAGTGGAGGTCCATCAAA	164983	0.5	8	-
										TTGATGGACCTCCACTGTCTAAAGTCGA	164984	0.5	8	+
										TTGATGGACCTCCACTGTCTAAAGTCGAA	164984	1	8	+
										TTGATGGACCTCCACTGTCTAAAGTCGAAGGG	164984	1	8	+
										TTGATGGACCTCCACTGTCTAAAGTCGAAGG	164984	18.5	8	+
										TTGATGGACCTCCACTGTCTAAAGTCGAAG	164984	2.5	8	+
										TGATGGACCTCCACTGTCTAAAGTC	164985	0.5	8	+
										TGATGGACCTCCACTGTCTAAAGTCGAAGG	164985	9	8	+
										TGATGGACCTCCACTGTCTAAAGTCGA	164985	2.5	8	+
										TGATGGACCTCCACTGTCTAAAGTCGAA	164985	2	8	+
										TGATGGACCTCCACTGTCTAAAGT	164985	1	8	+
										TGGACCTCCACTGTCTAAAGTCGAAGGGCC	164988	1	8	+
										CCTCCACTGTCTAAAGTCGAAGGGCCTCAC	164992	1	7	+
										CCTCCACTGTCTAAAGTCGAAGGGCCTCA	164992	4	8	+
										CCTCCACTGTCTAAAGTCGAAGGGCCTC	164992	1	8	+
										TCCTCCTCAACCCTTCCTCTCGGGATGCTC	165023	1	10	+
										TCCTCAACCCTTCCTCTCGGGATGCTCAGC	165026	1	10	+
										TCAACCCTTCCTCTCGGGATGCTCAGCA	165029	1	10	+
										GCCTTTGAGAGGTGTTGTGCGAAGTCAGG	165079	0.5	1	-
										TCTCAAAGGCTGAGAAGATCGCTCTGCA	165098	1	3	+
										TGCACACAGAACCCTTAGACAAACACAGA	165122	1	8	+
										TGCACACAGAACCCTTAGACAAACACAGAACA	165122	1	8	+
										TGCACACAGAACCCTTAGACAAACACAGAAC	165122	2	8	+
										CACAGAACCCTTAGACAAACACAGAACAGC	165126	1	8	+
										ACCCTTAGACAAACACAGAACAGCCCCACC	165132	0.5	8	+
										ACCCTTAGACAAACACAGAA	165132	0.5	8	+
										CCTTAGACAAACACAGAACAGCCCCACC	165134	1	9	+
										TTAGACAAACACAGAACAGCCCCACCAAGC	165136	1.5	9	+
										TAGACAAACACAGAACAGCCCCACCAAGC	165137	1	9	+
										GTGCATGCTTGGTGGGGCTGTTCTGT	165146	1	9	-
										AAGCATGCACCTGCCTCTCCGAACCACC	165162	1	9	+
										TGCACCTGCCTCTCCGAACCACCCAGAGT	165167	0.5	7	+
										TGCACCTGCCTCTCCGAACCACCCAGAGTGG	165167	0.5	7	+
										TGCCTCTCCGAACCACCCAGAGTGGACACTTC	165173	0.5	7	+
										TGCCTCTCCGAACCACCCAGAGTGGAC	165173	2	7	+
										TGCCTCTCCGAACCACCCAGAGTGGACACTTCA	165173	1	7	+
										TCCGAACCACCCAGAGTGGACACTTCACGG	165179	3	4	+
										TCCCGATGGCCCTGAATCCCTCCCAAC	165230	1	2	+
										TCCCGATGGCCCTGAATCCCTCCCA	165230	0.5	8	+
										TGCAGTTCTGCTCCTCAGAGAGAAGTCTGA	165258	1.5	10	+
										TGCTCCTCAGAGAGAAGTCTGAGAAGTCGGT	165266	1.5	8	+
										TGCTCCTCAGAGAGAAGTCTGAGAAGTCGG	165266	1	8	+
										CTCAGAGAGAAGTCTGAGAAGTCGGT	165271	0.5	10	+
										GTCCCCTGCATTTTTGCCACTTCCCATC	165301	1	11	+
										GCCACTTCCCATCCAGGGTTGGCTTCCGAAG	165316	2	5	+
										TTCCAGCTCCCAATAATGGAAAGTGAGGA	165417	1	8	+
										TGCCATTGTGAGAAAACCGCCCATTCAGGA	165473	2.5	11	+
										TACCACGAGGCACCGAATTGACCTCCAC	165515	1	7	+
										TACCACGAGGCACCGAATTGACCTCCACA	165515	1	7	+
										AGGAAGATGATCTAGTCTGCTACTCTCAA	165559	1	5	-
										TGAGAGTAGCAGACTAGATCATCTTCCTGCT	165560	2	5	+
										TGAGAGTAGCAGACTAGATCATCTTCCTGC	165560	1	5	+
										GACTAGATCATCTTCCTGCTTCTGTGCTAC	165571	4.5	9	+
										GACTAGATCATCTTCCTGCTTCTGTGCT	165571	1	9	+
										GACTAGATCATCTTCCTGCTTCTGTGCTA	165571	1	9	+
										TAGATCATCTTCCTGCTTCTGTGCTACACT	165574	1	9	+
										TAGATCATCTTCCTGCTTCTGTGCTACACTG	165574	1	9	+
										TAGATCATCTTCCTGCTTCTGTGCTACAC	165574	1	9	+
										TAGATCATCTTCCTGCTTCTGTGCTAC	165574	2	9	+
										ATCATCTTCCTGCTTCTGTGCTACACTGC	165577	1	9	+
										TCATCTTCCTGCTTCTGTGCTACACTGCTTC	165578	2	8	+
										TCATCTTCCTGCTTCTGTGCTACAC	165578	1	9	+
										CATCTTCCTGCTTCTGTGCTACACTGCTTC	165579	1	8	+
										TCTTCCTGCTTCTGTGCTACACTGCTTCACC	165581	1	8	+
										TCTTCCTGCTTCTGTGCTACACTGCTTCA	165581	1	9	+
										TCCTGCTTCTGTGCTACACTGCTTC	165584	1	9	+
										TCCTGCTTCTGTGCTACACTGCTTCAC	165584	1	9	+
										TCCTGCTTCTGTGCTACACTGCTTCACCCC	165584	2	8	+
										TCCTGCTTCTGTGCTACACTGCTTCACCC	165584	1	8	+
										CCTGCTTCTGTGCTACACTGCTTCACCCC	165585	1	8	+
										CTGCTTCTGTGCTACACTGCTTCACCCCC	165586	1	7	+
										CTGCTTCTGTGCTACACTGCTTCACCCCCCC	165586	1	7	+
										TGCTTCTGTGCTACACTGCTTCACCCCC	165587	2	7	+
										TGCTTCTGTGCTACACTGCTTCACCCCCCCC	165587	1	6	+
										TGCTTCTGTGCTACACTGCTTCACCCCCC	165587	0.5	7	+
										TGCTTCTGTGCTACACTGCTTCACCC	165587	1	8	+
										TGCTTCTGTGCTACACTGCTTCACCCCCCC	165587	4	7	+
										TGCTTCTGTGCTACACTGCTTCACCCC	165587	2	8	+
										TGTGTTCCTATTTCAAGTCACTACTACTACA	165674	1	9	-
										AGTGACTTGAAATAGGAACACACTCTTCATC	165683	0.5	12	+
										GTGACTTGAAATAGGAACACACTCTTCATC	165684	1	12	+
										TTTGAGATGAAGAGTGTGTTCCTATTTCAA	165689	1	10	-
										TGAAATAGGAACACACTCTTCATCTCAAAGT	165690	1	6	+
										TGACACGCTGCGCCATGTCTGCAGAGACGT	165749	1	4	+
										TGTCTGCAGAGACGTATTTCCACAAAAGGGA	165764	0.5	8	+
										TCCCTTTTGTGGAAATACGTCTCTGCAGAC	165765	1	8	-
										ATTTCCACAAAAGGGAAACCAATACAGAAC	165779	1	11	+
										TTTCCACAAAAGGGAAACCAATACAGAAC	165780	1	11	+
										GTGTTCTGTATTGGTTTCCCTTTTGTGGA	165782	0.5	8	-
										AGGGAAACCAATACAGAACACCTCAGGCCC	165790	1	7	+
										GGGAAACCAATACAGAACACCTCAGGCC	165791	0.5	7	+
										TACAGAACACCTCAGGCCCACGAGTCC	165801	6	9	+
										TACAGAACACCTCAGGCCCACGAGTCCTAGC	165801	6	9	+
										ACGAGTCCTAGCTTGGGTGAAGTCACCTGGT	165820	1	12	+
										AGTCCTAGCTTGGGTGAAGTCACCTGGT	165823	1	12	+
										TAGCTTGGGTGAAGTCACCTGGTTGCCC	165828	1	11	+
										TGGGTGAAGTCACCTGGTTGCCCATCC	165833	1	10	+
										AGTCACCTGGTTGCCCATCCCTTGTG	165840	1	10	+
										CACCTGGTTGCCCATCCCTTGTGGAATC	165843	1	8	+
										TTGGATTCCACAAGGGATGGGCAACCAGGT	165844	1	8	-
										TGGTTGCCCATCCCTTGTGGAATCCAAGGCC	165847	1	10	+
										TGGTTGCCCATCCCTTGTGGAATCCAAGGC	165847	1.5	10	+
										TCCCTTGTGGAATCCAAGGCCACAGTTGC	165857	1.5	7	+
										TTGTGGAATCCAAGGCCACAGTTGCCTGACC	165861	2.5	7	+
										TTGTGGAATCCAAGGCCACAGTTGCCTG	165861	1	7	+
										TGTGGAATCCAAGGCCACAGTTGCCTGACC	165862	1	7	+
										TGCCTGACCTGAGAAGTGAGTTCTGG	165883	3	8	+
										TGCCTGACCTGAGAAGTGAGTTCTGGG	165883	2	8	+
										TGACCTGAGAAGTGAGTTCTGGGCGGG	165887	1	9	+
										TGACCTGAGAAGTGAGTTCTGGGCGGGAT	165887	2	9	+
										GACCTGAGAAGTGAGTTCTGGGCGGGATGG	165888	0.5	9	+
										CTGAGAAGTGAGTTCTGGGCGGGATGGA	165891	2	8	+
										TGAGAAGTGAGTTCTGGGCGGGATGGA	165892	2	8	+
										TGCCCAGCTCAGAGCAGACCCTTTCC	165957	1	9	+
										TGTCTGTGGCCACATGCTCAGGAAAGGGTC	165973	0.5	8	-
										ACCCTTTCCTGAGCATGTGGCCACAGA	165974	1	8	+
										CTTTCCTGAGCATGTGGCCACAGACAAC	165977	1	10	+
										TTTCCTGAGCATGTGGCCACAGACAACACCC	165978	1	9	+
										TCCTGAGCATGTGGCCACAGACAACACCCACC	165980	1	10	+
										GCCACAGACAACACCCACCAGCACTGAATC	165993	1	8	+
										TTCAGTGCTGGTGGGTGTTGTCTGTGG	165994	0.5	8	-
										ATAGTCAGAAAATGATTCAGTGCTGGTGGG	166006	1	6	-
										TGAATCATTTTCTGACTATACCCTCCC	166017	2	6	+
										TTTTCTGACTATACCCTCCCATTCCACGCCC	166024	1	7	+
										TTCTGACTATACCCTCCCATTCCACGCCC	166026	0.5	7	+
										TTCTGACTATACCCTCCCATTCCACGCCCC	166026	3	7	+
										TCTGACTATACCCTCCCATTCCACGCCCCC	166027	1	7	+
										TCTGACTATACCCTCCCATTCCACGCCCC	166027	1	7	+
										TGACTATACCCTCCCATTCCACGCCCCC	166029	1	7	+
										TGACTATACCCTCCCATTCCACGCCCC	166029	1	7	+
										GACTATACCCTCCCATTCCACGCCCCC	166030	0.5	7	+
										CTCTGGCTAATGGGGGCGTGGAATGGGAG	166039	1	10	-
										TCCCATTCCACGCCCCCATTAGCCAGAGTA	166040	1	9	+
										TTCCACGCCCCCATTAGCCAGAGTATGCTC	166045	1	10	+
										TAGCCAGAGTATGCTCCAGTTCCAATC	166059	1	7	+
										TAGCCAGAGTATGCTCCAGTTCCAATCC	166059	1	7	+
										TGCTCCAGTTCCAATCCCTTAGAGAGGTC	166070	1	6	+
										TTCCAATCCCTTAGAGAGGTCTGGTGAGGC	166078	1	10	+
										TTCCAATCCCTTAGAGAGGTCTGGTGAGG	166078	0.5	10	+
										TCCCTTAGAGAGGTCTGGTGAGGCGAGC	166084	1	9	+
										TCCCTTAGAGAGGTCTGGTGAGGCGAGCT	166084	1	9	+
										TGGTGAGGCGAGCTTCAGATGCCTGAGGAC	166099	1.5	11	+
										TGGTGAGGCGAGCTTCAGATGCCTGAGGA	166099	2	11	+
										TGAGGCGAGCTTCAGATGCCTGAGGACC	166102	1	11	+
										TGAGGCGAGCTTCAGATGCCTGAGGAC	166102	1	11	+
										TCCACACACGTTCCAAGTGGCTTGTCTCCC	166188	3	4	+
										TTCTAGAAACCGCCAACCTGCCTGCTGCCA	166218	1	12	+
										TTCTAGAAACCGCCAACCTGCCTGCTGCC	166218	1	12	+
										TCTAGAAACCGCCAACCTGCCTGCTGCCATC	166219	0.5	12	+
										TAGAAACCGCCAACCTGCCTGCTGCCATCC	166221	0.5	13	+
										TGCCATCCTGCCTCCCCAACCAGAGCAAG	166243	1	12	+
										TCCCCAACCAGAGCAAGGCCTCTTGA	166255	1	12	+
										TCTTGAACCACCTCCAAGCAGCTGTC	166275	1	12	+
										TGAACCACCTCCAAGCAGCTGTCCTCCC	166278	1	11	+
										TGAACCACCTCCAAGCAGCTGTCCTCCCC	166278	1	11	+
										TTCTACAGGCTCCCCAGCTGAGATGTC	166322	1	12	+
										TTCTACAGGCTCCCCAGCTGAGATGTCCC	166322	1	12	+
										TTCGGTCCAACTCGATGTCCACAGTGAA	166380	1	3	+
										ACGGAAACCCAGGGATTTGAGGGA	166416	1	8	+
										TTCTCTTGGAAAACAGCCCCTGTCTAG	166446	1	8	+
										TTGGAAAACAGCCCCTGTCTAGAGGCTTA	166451	1	9	+
										TGGAAAACAGCCCCTGTCTAGAGGCTTACC	166452	1	8	+
										TGGAAAACAGCCCCTGTCTAGAGGCTTACCG	166452	1	8	+
										GAAAACAGCCCCTGTCTAGAGGCTTACCGCC	166454	1	8	+
										TGGCCTCAACGTGGACAGTCCAGAGCAGG	166532	1	7	+
										TGCTCTGGACTGTCCACGTTGAGGCCA	166532	1	7	-
										TGGACAGTCCAGAGCAGGACCCAGCGA	166543	1	7	+
										TAAAGGAGCCCAAGTTTGAATCTCAACAGTA	166603	1	12	+
										TTGAATCTCAACAGTAGAATGCGGGCCTCC	166618	1	10	+
										TGAATCTCAACAGTAGAATGCGGGCCTCCA	166619	3	10	+
										TCTCAACAGTAGAATGCGGGCCTCCAGTCA	166623	1	10	+
										TTCCATGCTGGCCTCTGCAGGGAGGCAAGAAC	166709	0.5	8	+
										AGGTTTGTCTTGATGTTCCCTTTCCC	166832	1	9	+
										TTCATCAACTTGTTTGTTGTCCTTCAACCCC	166865	1	4	+
										AATTCACCTTTTATCATCTGATAACCACTTGGG	166952	1	2	+
										TATCATCTGATAACCACTTGGGTTTTCATGG	166963	1	5	+
										TGTTTATGGTTTGGCTTCTCTCAGCAG	167009	1	12	+
										TGTTTATGGTTTGGCTTCTCTCAGCAGAC	167009	1	12	+
										TGTTTATGGTTTGGCTTCTCTCAGCA	167009	1	12	+
										TGTTTATGGTTTGGCTTCTCTCAGCAGA	167009	4	12	+
										TGTTTATGGTTTGGCTTCTCTCAGC	167009	2	12	+
										CCCACCATTTGTGATTGGTGTGTGTCCGT	167037	1	7	+
										ATTTGTGATTGGTGTGTGTCCGTCTTTC	167043	1	9	+
										TTTGTGATTGGTGTGTGTCCGTCTT	167044	4	9	+
										TTTGTGATTGGTGTGTGTCCGTCTTTCCT	167044	3	9	+
										TTTGTGATTGGTGTGTGTCCGTCTTTCC	167044	2	9	+
										TTGTGATTGGTGTGTGTCCGTCTTTCCTA	167045	0.5	9	+
										TTGTGATTGGTGTGTGTCCGTCTT	167045	1	9	+
										TTGTGATTGGTGTGTGTCCGTCTTTCC	167045	7	9	+
										TTGTGATTGGTGTGTGTCCGTCTTTC	167045	4	9	+
										TGTGATTGGTGTGTGTCCGTCTTTCCTA	167046	15.5	12	+
										TGTGATTGGTGTGTGTCCGTCTTTCCTAAG	167046	0.5	12	+
										TGTGATTGGTGTGTGTCCGTCTTTCCT	167046	9	12	+
										TGTGATTGGTGTGTGTCCGTCTTTCC	167046	29.5	12	+
										TGTGATTGGTGTGTGTCCGTCTTTCCTAA	167046	10.5	12	+
										TGTGATTGGTGTGTGTCCGTCTTTC	167046	13	12	+
										TGATTGGTGTGTGTCCGTCTTTCCTAAGG	167048	6.5	13	+
										TGATTGGTGTGTGTCCGTCTTTCCTAAG	167048	1	13	+
										TGATTGGTGTGTGTCCGTCTTTCCTAA	167048	1	13	+
										ATTGGTGTGTGTCCGTCTTTCCTAAGG	167050	1	13	+
										GGTGTGTGTCCGTCTTTCCTAAGGAAGCC	167053	1	7	+
										TGTGTGTCCGTCTTTCCTAAGGAAGCCGTC	167055	2	7	+
										TCCTAAGGAAGCCGTCCTTGTGTGCCAA	167069	1	5	+
										TCCTAAGGAAGCCGTCCTTGTGTGCCAAC	167069	2.5	4	+
										TAAGGAAGCCGTCCTTGTGTGCCAACCAGC	167072	6	4	+
										AAGGAAGCCGTCCTTGTGTGCCAACCAGC	167073	1	4	+
										TCCTTGTGTGCCAACCAGCATCCAGCAGGACCC	167083	2	10	+
										TCCTTGTGTGCCAACCAGCATCCAGCAGGAC	167083	3	10	+
										CCTTGTGTGCCAACCAGCATCCAGCAGGACC	167084	1	10	+
										TTGTGTGCCAACCAGCATCCAGCAGGACCC	167086	1.5	10	+
										TTGTGTGCCAACCAGCATCCAGCAGGACC	167086	2	10	+
										TTGTGTGCCAACCAGCATCCAGCAGGAC	167086	1.5	10	+
										TGTGTGCCAACCAGCATCCAGCAGGACCC	167087	2.5	10	+
										TGTGTGCCAACCAGCATCCAGCAGGACCCA	167087	1	10	+
										TGTGTGCCAACCAGCATCCAGCAGGA	167087	2	10	+
										TGTGTGCCAACCAGCATCCAGCAGGACC	167087	4	10	+
										TGTGTGCCAACCAGCATCCAGCAGGAC	167087	3	10	+
										TGCCAACCAGCATCCAGCAGGACCC	167091	0.5	10	+
										TGCCAACCAGCATCCAGCAGGACCCACCT	167091	0.5	9	+
										TGCCAACCAGCATCCAGCAGGACCCAC	167091	1	10	+
										TGCCAACCAGCATCCAGCAGGACCCACC	167091	3	9	+
										GCCAACCAGCATCCAGCAGGACCCACC	167092	1	10	+
										ACATGAGGAAGGTGGGTCCTGCTGGAT	167102	1	10	-
										TCCAGCAGGACCCACCTTCCTCATGTTCCC	167103	2	8	+
										TCCAGCAGGACCCACCTTCCTCATGTTC	167103	1	10	+
										TCCAGCAGGACCCACCTTCCTCATGTTCC	167103	0.5	10	+
										TTCCTCATGTTCCCTTGTGCTGGAAAGGCCC	167119	1	7	+
										TCCTCATGTTCCCTTGTGCTGGAAAGG	167120	1	10	+
										TCCTCATGTTCCCTTGTGCTGGAAAGGCCC	167120	7	7	+
										TCCTCATGTTCCCTTGTGCTGGAAAGGCC	167120	1	7	+
										TCATGTTCCCTTGTGCTGGAAAGGCCC	167123	2	7	+
										TGTTCCCTTGTGCTGGAAAGGCCCAGCCTATC	167126	1	6	+
										TCCCTTGTGCTGGAAAGGCCCAGCCTATCCAAAA	167129	0.5	6	+
										TCCCTTGTGCTGGAAAGGCCCAGCCTATCCAAA	167129	1	6	+
										TCCCTTGTGCTGGAAAGGCCCAGCCTATC	167129	1	6	+
										GAAAGGCCCAGCCTATCCAAAAAGCC	167141	1	6	+
										TATCCAAAAAGCCACTGCACAGCCCACGTGT	167154	1	8	+
										TCCAAAAAGCCACTGCACAGCCCACGT	167156	1	8	+
										TCCAAAAAGCCACTGCACAGCCCACGTGTC	167156	8.5	8	+
										AAGCCACTGCACAGCCCACGTGTCCAAGACC	167162	0.5	8	+
										TGCACAGCCCACGTGTCCAAGACCAGAG	167169	1	16	+
										TCCAAGACCAGAGATCAGTCTGTGGTGTCT	167184	2.5	5	+
										ACCAGAGATCAGTCTGTGGTGTCTCCCTTA	167190	1	1	+
										TCCCTTCTCAGGGATCACAGTCCACGTGT	167291	1	5	+
										TGCCGAATAGCATATGGAGTGCTGAGTC	167319	1	9	+
										TAGCATATGGAGTGCTGAGTCCTCCTCTC	167326	1	9	+
										TAGCATATGGAGTGCTGAGTCCTCCTC	167326	1	9	+
										TGCAGGTAGTATTCCTTTGTCTCTGGTTGA	167473	1	11	+
										TGGTTGAAATGTACCATGTGCACAGG	167496	1	13	+
										TTGGACTTGTGATGGAAAAGGTTGGGGGA	167532	1	11	+
										TGGACTTGTGATGGAAAAGGTTGGG	167533	1	11	+
										TGGACTTGTGATGGAAAAGGTTGGGGGATA	167533	1	9	+
										TTGTGATGGAAAAGGTTGGGGGATAA	167538	1	9	+
										TAATGTGAGAAAGTGATTACATATGTATCC	167561	1	10	+
										AGTTGATTTACAATGTTTGGTCTACTTCTGC	167664	0.5	3	-
										TGAGAAAAAGTAAAAAAGGAAACGAGAAA	167738	0.5	2	+
										TCTTTCCTTTTGTTGCCTTCCTACTGATATC	167796	1	7	+
										TCCTACTGATATCGTGGCTCCTCTGTTAC	167814	1	11	+
										TACTGATATCGTGGCTCCTCTGTTACTG	167817	1	13	+
										TGATATCGTGGCTCCTCTGTTACTGGATGC	167820	1	8	+
										TGTTACTGGATGCATTTTTAACATGGGAGT	167837	1	8	+
										TCTGAAATTTACCTTTCCCTCGGAATC	168052	1	4	+
										TCGGAATCAGCATGCATCTGGCAAGACTC	168071	1	3	+
										TGGCAAGACTCGCCCATAAGGGTACCATATT	168089	1	7	+
										TGCAGGCTCTTTGGATGAAATGGCAATGG	168226	1	7	+
										GAAGACAAAATCTTCTCTTTCCTTATGTGA	168319	1	5	+
										TTGGTTTAATTGCTTTCTCCTTTGGGGGAC	168384	1	8	+
										TATTCTACTGAAGGAGGCTGGGATGGAGT	168552	1	3	+
										TTCTACTGAAGGAGGCTGGGATGGAGTGT	168554	1.5	3	+
										TTTTATCCACCAATGTCCAATCTCCACATGT	168705	1	2	+
										TCCTCCCCAGCAAGCCCTGCTTAAAAGCTGGT	168757	1	3	+
										TGCTTAAAAGCTGGTGCATTTCCTGTC	168774	1	4	+
										TTGAGAATCGAGGCTCGTCCTTGCCTATGG	168821	0.5	7	+
										TGAGAATCGAGGCTCGTCCTTGCCTATGGT	168822	2	7	+
										TGGGAATCAACGTAGCATCCCTGACACA	168862	1	10	+
										CCTGAGGAAACGTTCAGATTGGGAGTT	168906	1	9	+
										TGAGGAAACGTTCAGATTGGGAGTTAAGA	168908	1.5	3	+
										CTCCTAGGACTGCAAGCAAATCTCTTGGGA	169038	1	10	+
										TGCAGATTGAGAAAAAGGACTTGTGTGGGT	169155	1	10	+
										TACACACACATGTACACATTCTAGTCTCTCC	169615	0.5	6	+
										TGGATTAGCAATGAGATCCTGCTGTGTA	169678	2	3667	-
										TGGATTAGCAATGAGATCCTGCTGTGT	169679	5	3844	-
										CAGGATCTCATTGCTAATCCACACCAAAGC	169685	0.5	8	+
										TGGCAACCTACACCGCAGCTCACATCAAC	169982	1	4	+

## Sheet: 4
										sequence	position on chromsosome/scaffold	reads	genomic hits	strand
										CTCTATTCTGTTCCATTGGTCTGTCTGTC	121118023	1	4103	+
										TTCTGTTCCATTGGTCTGTCTGTCTGTT	121118028	1	4714	+
										TTCTGTTCCATTGGTCTGTCTGTCTGTTTT	121118028	0.5	4647	+
										TTCTGTTCCATTGGTCTGTCTGTCTGT	121118028	2	4810	+
										TGTTCCATTGGTCTGTCTGTCTGTTTTGAT	121118031	0.5	3118	+
										TGTTCCATTGGTCTGTCTGTCTGT	121118031	1	5017	+
										TGTTCCATTGGTCTGTCTGTCTGTTTTGA	121118031	1	3145	+
										TTCCATTGGTCTGTCTGTCTGTTTTGA	121118033	0.5	3252	+
										TTGGTCTGTCTGTCTGTTTTGATACCAGTACCA	121118038	1	2876	+
										TACTGGTATCAAAACAGACAGACAGACCAA	121118038	3	2969	-
										TGGTACTGGTATCAAAACAGACAGACAGACCA	121118039	1	2927	-
										GGTACTGGTATCAAAACAGACAGACAGACC	121118040	1	2978	-
										TACTGGTATCAAAACAGACAGACAGACC	121118040	1	3054	-
										TCAAAACAGTGTGGTACTGGTATCAAAAC	121118053	1	3002	-
										TCAAAACAGTGTGGTACTGGTATCAA	121118056	1	3089	-
										TGATACCAGTACCACACTGTTTTGATGA	121118057	1	3007	+
										GATACCAGTACCACACTGTTTTGATGA	121118058	1	3024	+
										GATACCAGTACCACACTGTTTTGATGACT	121118058	1	2955	+
										GTCATCAAAACAGTGTGGTACTGGTATC	121118058	1	2991	-
										TACCAGTACCACACTGTTTTGATGAC	121118060	1	3884	+
										TACCAGTACCACACTGTTTTGATGACTG	121118060	1	3760	+
										TACAAAGCCACAGTCATCAAAACAGTGTGG	121118068	1	4018	-
										TACAAAGCCACAGTCATCAAAACAGTGT	121118070	0.5	4121	-
										ACTGTTTTGATGACTGTGGCTTTGTAG	121118072	1	3627	+
										TGTTTTGATGACTGTGGCTTTGTAGTA	121118074	1	3672	+
										TGTTTTGATGACTGTGGCTTTGTAGTATTT	121118074	1	3520	+
										TGTTTTGATGACTGTGGCTTTGTAG	121118074	1	3755	+
										TACTACAAAGCCACAGTCATCAAAA	121118076	1	3790	-
										TGATGACTGTGGCTTTGTAGTATTTCT	121118079	1	3685	+
										TGATGACTGTGGCTTTGTAGTATTTCTTG	121118079	1	3620	+
										TTCAAGAAATACTACAAAGCCACAGTCATC	121118080	1	3536	-
										ATGACTGTGGCTTTGTAGTATTTCTTG	121118081	1	3686	+
										TGGCTTTGTAGTATTTCTTGAAGT	121118088	1	3789	+
										TGGCTTTGTAGTATTTCTTGAAGTCTGG	121118088	1	3663	+
										TGGCTTTGTAGTATTTCTTGAAGTCTGGGA	121118088	1	3567	+
										TGGCTTTGTAGTATTTCTTGAAGTCT	121118088	3	3737	+
										GGCTTTGTAGTATTTCTTGAAGTCTGGGA	121118089	2	3578	+
										CTTTGTAGTATTTCTTGAAGTCTGGG	121118091	1	3671	+
										TTGTAGTATTTCTTGAAGTCTGGGA	121118093	1	3668	+
										TATTTCTTGAAGTCTGGGAGAGTTATGCCT	121118099	1	2860	+
										TCTTGAAGTCTGGGAGAGTTATGCCTC	121118103	1	2934	+
										TCTTGAAGTCTGGGAGAGTTATGCCTCC	121118103	1	2914	+
										TGAAGTCTGGGAGAGTTATGCCTCCTGCTT	121118106	2	4554	+
										AAGTCTGGGAGAGTTATGCCTCCTGCTTG	121118108	0.5	4589	+
										CAAGCAGGAGGCATAACTCTCCCAGACTT	121118108	1	4589	-
										AAACCAAGCAGGAGGCATAACTCTCCCAGAC	121118110	1	4436	-
										GGGAGAGTTATGCCTCCTGCTTGGTTTTTGTTT	121118114	1	3127	+
										GGGAGAGTTATGCCTCCTGCTTGGTTTTTG	121118114	1	4414	+
										TCCTGAGAAACAAAAACCAAGCAGGAGGCAT	121118123	1	4100	-
										TGCCTCCTGCTTGGTTTTTGTTTCTCAGG	121118124	2	4231	+
										TGCCTCCTGCTTGGTTTTTGTTTC	121118124	0.5	4498	+
										TGCCTCCTGCTTGGTTTTTGTTTCTCAGGA	121118124	2	4193	+
										TGCTTGGTTTTTGTTTCTCAGGATTGC	121118131	1	4503	+
										TTGGTTTTTGTTTCTCAGGATTGCTTTGGC	121118134	1	4028	+
										TGGTTTTTGTTTCTCAGGATTGCTTTGGC	121118135	1	4047	+
										AGAATCGCCAAAGCAATCCTGAGAAACAAA	121118140	0.5	3145	-
										TTGTTTCTCAGGATTGCTTTGGCGA	121118141	1	3237	+
										TTGTTTCTCAGGATTGCTTTGGCGATT	121118141	1	3197	+
										TGCTTTGGCGATTCTGGGTCTTTTGT	121118155	1	3123	+
										TGGAACAACAAAAGACCCAGAATCGCC	121118161	1	1163	-
										TAAATGTTTGGATTGTTTGTTCTAGTT	121118190	0.5	3915	+
										TCACAGAACTAGAACAAACAATCCAAACATTTA	121118190	1	3666	-
										TTGGATTGTTTGTTCTAGTTCTGTGAA	121118197	1	5829	+
										TTTTCACAGAACTAGAACAAACAATCCAA	121118197	2	4960	-
										CATTTTTCACAGAACTAGAACAAACAATC	121118200	1	4552	-
										ATTTTTCACAGAACTAGAACAAACAA	121118202	1	5131	-
										TTCTGTGAAAAATGTCCTGGGTCATTTGA	121118215	0.5	66	+
										TCTGTGAAAAATGTCCTGGGTCATTTGA	121118216	1	66	+
										TGTGAAAAATGTCCTGGGTCATTTGA	121118218	2	72	+
										TGTGAAAAATGTCCTGGGTCATT	121118218	0.5	79	+
										TGTGAAAAATGTCCTGGGTCATTTGATA	121118218	1.5	70	+
										TTTTTACAATATTGATTTTCCCAATCC	121118290	1	1194	+
										TTTTTACAATATTGATTTTCCCAATCCAGG	121118290	1	1134	+
										TTTTACAATATTGATTTTCCCAATCCAGGAA	121118291	1.5	1074	+
										TTTTACAATATTGATTTTCCCAATCCAGGA	121118291	2	1132	+
										TACAATATTGATTTTCCCAATCCAGGAACA	121118294	0.5	1081	+
										TTGATTTTCCCAATCCAGGAA	121118301	1	1545	+
										TGGAAAGATATTCCATGTTCCTGGATTGG	121118310	1	3244	-
										AATGGAAAGATATTCCATGTTCCTGGA	121118314	0.5	3376	-
										GAAGATGTAAAGAAATGGAAAGATATTCCATGT	121118321	1	2949	-
										AGAAGATGTAAAGAAATGGAAAGATATTCCATG	121118322	1	3574	-
										AGAAGATGTAAAGAAATGGAAAGATATTCC	121118325	1	3734	-
										AAGATGTAAAGAAATGGAAAGATATTCC	121118325	1	3946	-
										GAAGATGTAAAGAAATGGAAAGATATTCC	121118325	1	3778	-
										AAGAAGATGTAAAGAAATGGAAAGATATTC	121118326	2	3770	-
										AGAAGATGTAAAGAAATGGAAAGATATTC	121118326	1	3809	-
										AAGAAGATGTAAAGAAATGGAAAGATA	121118329	0.5	4263	-
										TCAAAGAAGATGTAAAGAAATGGAAA	121118333	1	3129	-
										TCAAAGAAATCAAAGAAGATGTAAAGAAA	121118339	1	2911	-
										TAATCAAAGAAATCAAAGAAGATGTAAAGAA	121118340	1	2762	-
										TATTTGATTTTGTGAGGTGCAATTTTA	121118430	0.5	1532	+
										TCAGAAGTCAGTTGCATTTCTGTATACCAGC	121118498	1	2780	-
										TCAGAAGTCAGTTGCATTTCTGTATACC	121118501	1	2867	-
										TTCAGAAGTCAGTTGCATTTCTGTATA	121118503	1	2921	-
										CAGAAATGCAACTGACTTCTGAATGTTAATC	121118507	1	2703	+
										TGCAACTGACTTCTGAATGTTAATCTTATA	121118513	2.5	2674	+
										TGACTTCTGAATGTTAATCTTATATCCTGCTA	121118519	2	1407	+
										TGACTTCTGAATGTTAATCTTATATCCTG	121118519	2	3000	+
										TGACTTCTGAATGTTAATCTTATATC	121118519	1	3081	+
										TGACTTCTGAATGTTAATCTTATATCC	121118519	3	3055	+
										TGAATGTTAATCTTATATCCTGCTAC	121118526	0.5	2916	+
										TGAATGTTAATCTTATATCCTGCTA	121118526	2	3021	+
										TGAATGTTAATCTTATATCCTGCTACT	121118526	3	2837	+
										TATTAATCAGTTCAAGTAGTTTTGGGGT	121118563	1	557	+
										TAAGGACTCAACCCCAAAACTACTTGAAC	121118572	1	850	-
										TAGAAAACCCTAAGGACTCAACCCCAAAAC	121118581	1	2838	-
										TAGAAAACCCTAAGGACTCAACCCCAAAA	121118582	1	2885	-
										GGGGTTGAGTCCTTAGGGTTTTCTATGTA	121118586	1	980	+
										TGATACTATACATAGAAAACCCTAAGGAC	121118594	1	1599	-
										TGACATGATACTATACATAGAAAACCC	121118601	1	1474	-
										TGTATGCAGATGACATGATACTATACA	121118611	1	1419	-
										AGAGAAGAGATAAAACTGTCACTGTATGC	121118631	0.5	888	-
										TAGGAAGAGAAGAGATAAAACTGTCACTGT	121118635	1	924	-
										TCTCTTCTCTTCCTATATGGATGCCTTTTA	121118650	0.5	1887	+
										TCTCTTCCTATATGGATGCCTTTTA	121118655	1	2049	+
										TCTCTTCCTATATGGATGCCTTTTATTTC	121118655	1	1980	+
										TCTTCCTATATGGATGCCTTTTATTTCTTTT	121118657	1	1805	+
										AAAAGAAATAAAAGGCATCCATATAGGA	121118660	0.5	1874	-
										TATGGATGCCTTTTATTTCTTTTGTTTG	121118665	1	1870	+
										TTAGACAAACAAAAGAAATAAAAGGCATC	121118669	1	1961	-
										ATGCCTTTTATTTCTTTTGTTTGTCTAATTGC	121118670	1	1864	+
										ATGCCTTTTATTTCTTTTGTTTGTCTAATT	121118670	1	1918	+
										TTATTTCTTTTGTTTGTCTAATTGCTGT	121118677	1	2046	+
										TATTTCTTTTGTTTGTCTAATTGCTGTGGCT	121118678	1	1805	+
										GTTTGTCTAATTGCTGTGGCTAGGACTTCC	121118688	1	1530	+
										GTTTGTCTAATTGCTGTGGCTAGGAC	121118688	1	1636	+
										TTTGGAAGTCCTAGCCACAGCAATTAGA	121118693	1	1555	-
										TCAACATAGTTTTGGAAGTCCTAGCCACA	121118702	2	2223	-
										TCAACATAGTTTTGGAAGTCCTAGCCAC	121118703	2	2358	-
										TCTTCAACATAGTTTTGGAAGTCCTAGCC	121118705	1	1827	-
										TCAACATAGTTTTGGAAGTCCTAGC	121118706	1	3107	-
										GACTTCCAAAACTATGTTGAAGAGCAGTGGT	121118711	1	1960	+
										ACTATGTTGAAGAGCAGTGGTGAGAGT	121118721	0.5	2067	+
										TTGAAGAGCAGTGGTGAGAGTGGGCATCCCT	121118727	0.5	2958	+
										TTGAAGAGCAGTGGTGAGAGTGGGCATCC	121118727	1	3032	+
										TGAAGAGCAGTGGTGAGAGTGGGCATCC	121118728	1	3050	+
										CTGGAACAAGACAGGGATGCCCACTC	121118744	1	3424	-
										CCCTGTCTTGTTCCAGATTTGAGTGAGA	121118754	1	3023	+
										TGTCTTGTTCCAGATTTGAGTGAGAAGAC	121118757	1	24	+
										TCTTGTTCCAGATTTGAGTGAGAAGA	121118759	1	30	+
										ATCAAAGCCATTTATGATAAACCCACAGCAAA	121118814	0.5	2305	-
										ATCAAAGCCATTTATGATAAACCCACAGCA	121118816	1	2330	-
										ATCAAAGCCATTTATGATAAACCCACAGC	121118817	0.5	2337	-
										ATCAAAGCCATTTATGATAAACCCACAG	121118818	0.5	2364	-
										ATCAAAGCCATTTATGATAAACCCAC	121118820	1	2409	-
										ACATTCCTGAATATAATCAAAGCCATTTATG	121118830	1	2168	-
										TGGCTTTGATTATATTCAGGAATGTTCCCTC	121118836	3	2113	+
										TGGCTTTGATTATATTCAGGAATGTTC	121118836	3	2263	+
										TGGCTTTGATTATATTCAGGAATGTTCC	121118836	2	2237	+
										TGGCTTTGATTATATTCAGGAATGTTCCC	121118836	2	2153	+
										TGGCTTTGATTATATTCAGGAATGTTCCCT	121118836	1	2138	+
										GCTTTGATTATATTCAGGAATGTTCCCTCT	121118838	1	2145	+
										TATATTCAGGAATGTTCCCTCTATACCCAC	121118846	0.5	2010	+
										TATTCAGGAATGTTCCCTCTATACCCACTTT	121118848	1	2135	+
										CCATTCATGATCAAGACCCTCACCAAAGT	121118874	1	217	-
										ATCCATTCATGATCAAGACCCTCACC	121118879	0.5	241	-
										TTGATCATGAATGGATGTTGGACTTTGTCA	121118889	2	1830	+
										TTGATCATGAATGGATGTTGGACTTTGTC	121118889	2	1874	+
										TGATCATGAATGGATGTTGGACTTTGTCAA	121118890	0.5	1746	+
										TGATCATGAATGGATGTTGGACTTTGTC	121118890	6	1903	+
										TGATCATGAATGGATGTTGGACTTTGT	121118890	1	1948	+
										ATCATGAATGGATGTTGGACTTTGTC	121118892	4	2530	+
										TCATGAATGGATGTTGGACTTTGTCAAA	121118893	3	2316	+
										TCATGAATGGATGTTGGACTTTGTCA	121118893	4	2578	+
										TCATGAATGGATGTTGGACTTTGTC	121118893	7	2635	+
										GAATGGATGTTGGACTTTGTCAAATGCTTTT	121118897	1	1982	+
										CGCAGAAAAAGCATTTGACAAAGTCCA	121118907	1	796	-
										ATGCTTTTTCTGCGTCTATTGAGATGATC	121118920	1	1510	+
										AATCAATCAGCATCATACACCACATTAAC	121118972	1	1647	-
										TTAATGTGGTGTATGATGCTGATTGATTTGC	121118973	1	1537	+
										TCAATCAGCATCATACACCACATTAA	121118973	0.5	1686	-
										TAATGTGGTGTATGATGCTGATTGA	121118974	1	1699	+
										TAATGTGGTGTATGATGCTGATTGATTT	121118974	1.5	1675	+
										TAATGTGGTGTATGATGCTGATTGAT	121118974	1	1690	+
										TAATGTGGTGTATGATGCTGATTGATTTGCGTA	121118974	1	1264	+
										TAATGTGGTGTATGATGCTGATTGATTTG	121118974	2.5	1666	+
										ATGTGGTGTATGATGCTGATTGATTTGCGTA	121118976	1	1288	+
										ATGTGGTGTATGATGCTGATTGATTTG	121118976	1	1696	+
										TGTGGTGTATGATGCTGATTGATTTG	121118977	1	1718	+
										TGTGGTGTATGATGCTGATTGATTTGCGTA	121118977	0.5	1303	+
										TGGTGTATGATGCTGATTGATTTGCGTATGT	121118979	1	1287	+
										TGGTGTATGATGCTGATTGATTTGCGTA	121118979	5	1331	+
										TGGTGTATGATGCTGATTGATTTGC	121118979	1	1628	+
										TATGATGCTGATTGATTTGCGTATGTTGA	121118984	0.5	1375	+
										TGGTTCAACATACGCAAATCAATCAGCATC	121118987	1	1359	-
										ATGGTTCAACATACGCAAATCAATCAGCATC	121118987	2	1347	-
										TGCTGATTGATTTGCGTATGTTGA	121118989	0.5	1428	+
										TGCTGATTGATTTGCGTATGTTGAAC	121118989	7	1391	+
										TGCTGATTGATTTGCGTATGTTGAACCAT	121118989	1	1362	+
										TGCTGATTGATTTGCGTATGTTGAACC	121118989	6	1382	+
										TGCTGATTGATTTGCGTATGTTGAACCATC	121118989	3	1343	+
										CTGATTGATTTGCGTATGTTGAACCATC	121118991	1	1363	+
										TGATTGATTTGCGTATGTTGAACCATCCT	121118992	1	2174	+
										TGATTGATTTGCGTATGTTGAACCATCCTTGT	121118992	0.5	2110	+
										TTGATTTGCGTATGTTGAACCATCCTTGT	121118995	1	2164	+
										TCACAAGGATGGTTCAACATACGCAAATC	121118997	1	2128	-
										CATCCCAGGTTCACAAGGATGGTTCAACATA	121119005	0.5	3049	-
										TGTTGAACCATCCTTGTGAACCTGGGAT	121119007	1	3217	+
										TCCCAGGTTCACAAGGATGGTTCAACA	121119007	1	3257	-
										GAACCATCCTTGTGAACCTGGGATGAACC	121119011	0.5	2591	+
										GATGAACCCAACCTGGTCATGGTGTATAATT	121119032	1	1924	+
										TCATGGTGTATAATTTTTTTGGTATGTTGT	121119048	1	899	+
										TGGTGTATAATTTTTTTGGTATGTTGTTGGA	121119051	1	887	+
										TCCAACAACATACCAAAAAAATTATACACCA	121119051	1	887	-
										TCCAACAACATACCAAAAAAATTATACACC	121119052	1	898	-
										AATCCAACAACATACCAAAAAAATTATACAC	121119053	1	898	-
										TATAATTTTTTTGGTATGTTGTTGGATTC	121119056	2	859	+
										TAATTTTTTTGGTATGTTGTTGGA	121119058	1	968	+
										TGGTATGTTGTTGGATTCGGTTGGCT	121119067	1	919	+
										TGTTGTTGGATTCGGTTGGCTAAGA	121119072	1	2327	+
										TGTTGTTGGATTCGGTTGGCTAAGAT	121119072	2	2316	+
										TGTTGTTGGATTCGGTTGGCTAAGATTT	121119072	1	2278	+
										TTGGATTCGGTTGGCTAAGATTTTGTTGAG	121119077	1	2275	+
										TTCTCAACAAAATCTTAGCCAACCGA	121119083	1	2292	-
										TGCAAAAATTCTCAACAAAATCTTAGCCA	121119088	1	2301	-
										TTTTTGCATCTATATTCATCAATGATATTGG	121119109	0.5	1935	+
										TTTTTGCATCTATATTCATCAATGAT	121119109	1	2017	+
										ATATTCATCAATGATATTGGGCGATAGT	121119120	1	1350	+
										AAGAAAACTATCGCCCAATATCATTGA	121119127	1	1372	-
										GGCGATAGTTTTCTTTTTTGGTGGTATCT	121119139	1	1423	+
										TAGTTTTCTTTTTTGGTGGTATCTCTGTC	121119144	1.5	1447	+
										TAGTTTTCTTTTTTGGTGGTATCTCTGT	121119144	1	1465	+
										AGAGATACCACCAAAAAAGAAAACTA	121119144	1	2400	-
										TTTCTTTTTTGGTGGTATCTCTGTCT	121119148	1	1524	+
										TCTTTTTTGGTGGTATCTCTGTCTGGTTT	121119150	1	1476	+
										TTTTTTGGTGGTATCTCTGTCTGGTTTTGGA	121119152	1	1459	+
										TTTTGGTGGTATCTCTGTCTGGTTTTG	121119154	1	1545	+
										TGGTATCTCTGTCTGGTTTTGGAAT	121119160	1	1553	+
										GTATCTCTGTCTGGTTTTGGAATGAGGG	121119162	0.5	1365	+
										TATCTCTGTCTGGTTTTGGAATGAGGGT	121119163	0.5	1420	+
										TCTCTGTCTGGTTTTGGAATGAGGGTGA	121119165	1	1434	+
										TCTCTGTCTGGTTTTGGAATGAGGGTGAT	121119165	3.5	1426	+
										TCTCTGTCTGGTTTTGGAATGAGGGT	121119165	1	1457	+
										TCTGTCTGGTTTTGGAATGAGGGTGATGG	121119167	1	1421	+
										TGATGCCACCATCACCCTCATTCCAAAACC	121119174	0.5	684	-
										TATGATGCCACCATCACCCTCATTCCAA	121119178	1	690	-
										AGACATTCTATGATGCCACCATCACCC	121119187	2	1383	-
										TCCCAAAGACATTCTATGATGCCACC	121119194	1	1443	-
										GAAGAAGGAATACTCCCAAAGACATTCTATGAT	121119200	1	776	-
										TCATAGAATGTCTTTGGGAGTATTCCTTC	121119201	1	2490	+
										TAGAATGTCTTTGGGAGTATTCCTTCTTCT	121119204	1	2370	+
										TGTCTTTGGGAGTATTCCTTCTTCTTC	121119209	0.5	2488	+
										TGAAGAAGAAGGAATACTCCCAAAG	121119212	1	2508	-
										TTCAAAAGGTTGAAGAAGAAGGAATACTCCC	121119216	1	2198	-
										AAAAGGTTGAAGAAGAAGGAATACTCCC	121119216	0.5	2294	-
										TTCAAAAGGTTGAAGAAGAAGGAATAC	121119220	1	2260	-
										AACTCTTTCAAAAGGTTGAAGAAGAAG	121119226	1	2271	-
										TTCTTCTTCAACCTTTTGAAAGAGTTT	121119227	1	2264	+
										TCCTTAAACTCTTTCAAAAGGTTGAAGAA	121119230	1	2128	-
										TCCTTAAACTCTTTCAAAAGGTTGAAGA	121119231	1	2146	-
										TGCCCATCCTCCTTAAACTCTTTCAA	121119242	1	2198	-
										TATGTTTGATAAAATTCACCTGTGAAGCC	121119282	1	697	+
										ATGTTTGATAAAATTCACCTGTGAAGCC	121119283	1	722	+
										TGTTTGATAAAATTCACCTGTGAAGCC	121119284	1	736	+
										TGATAAAATTCACCTGTGAAGCCATCTGGTC	121119288	1	698	+
										TAAAATTCACCTGTGAAGCCATCTGGTCC	121119291	1	800	+
										TTCACCTGTGAAGCCATCTGGTCCTG	121119296	2	3353	+
										TGTGAAGCCATCTGGTCCTGGACTTTTA	121119302	1	2723	+
										GAAGCCATCTGGTCCTGGACTTTT	121119305	0.5	5215	+
										TCCCTACAAATAAAAGTCCAGGACCAGATGG	121119309	0.5	2476	-
										CCTACAAATAAAAGTCCAGGACCAGATGG	121119309	1	2587	-
										TGGACTTTTATTTGTAGGGAGTGATTTTATG	121119320	1	1566	+
										GGTCATAAAATCACTCCCTACAAATAAAAGTC	121119322	1	1504	-
										TCATTTCTAGTGATCGGTCTGTTCAGTTGG	121119363	0.5	1268	+
										TTTCTAGTGATCGGTCTGTTCAGTTGGT	121119366	0.5	1282	+
										TTTCTAGTGATCGGTCTGTTCAGTTGGTC	121119366	1	1263	+
										TTCTAGTGATCGGTCTGTTCAGTTGGTC	121119367	1	1275	+
										TAGTGATCGGTCTGTTCAGTTGGTC	121119370	1	1302	+
										AGAAGAAACAGACCAACTGAACAGACCGA	121119376	1	249	-
										AGAAGAAACAGACCAACTGAACAGAC	121119379	1	554	-
										ACTGAATCAGAAGAAACAGACCAACTGAAC	121119383	1	2	-
										TAGAATCTTATGGCCTGCCAAAACTGAATC	121119405	1	1	-
										TAAGATTCTAGAAAATTGTCCATTTCTT	121119425	1	2327	+
										TAGAAAATTGTCCATTTCTTCCAGATTGTC	121119433	1	2272	+
										TGACAATCTGGAAGAAATGGACAATTTTC	121119435	1	2256	-
										TGACAATCTGGAAGAAATGGACAATTTT	121119436	1	2276	-
										GTCCATTTCTTCCAGATTGTCAAACTTGT	121119442	1	1675	+
										TCCATTTCTTCCAGATTGTCAAACTTGTTGCC	121119443	1	1530	+
										TACAGCAGAAATACAAAAAACCATAAGA	121119496	1	1706	-
										TGTATTTCTGCTGTATCCGTTGTGA	121119509	1	1658	+
										TGAAAAAGGAGAAATCACAACGGATAC	121119521	1	1809	-
										TTTTCATTTATAATTTTGGTGATTTGGGTTC	121119542	1	810	+
										TCATTTATAATTTTGGTGATTTGGGTTC	121119545	1	814	+
										TAATTTTGGTGATTTGGGTTCTTTC	121119552	1	993	+
										TAATTTTGGTGATTTGGGTTCTTTCTCTC	121119552	1	977	+
										TAATTTTGGTGATTTGGGTTCTTTCTCTCC	121119552	1	973	+
										TTTGGGTTCTTTCTCTCCTCTTTTTAGT	121119564	1	2010	+
										TAAAACCAAGAGCTGGTTCTTTGAAAA	121119626	1	2873	-
										TTGATCTTTATAATTTCCTTCCTTCTG	121119701	1	1859	+
										TTGATCTTTATAATTTCCTTCCTTCTGCTGA	121119701	1	1786	+
										TAATTTCCTTCCTTCTGCTGACTTTA	121119711	1	1942	+
										TAATTTCCTTCCTTCTGCTGACTTTAGG	121119711	1	1903	+
										TTCCTTCCTTCTGCTGACTTTAGGACTT	121119715	1	1727	+
										CCTTCTGCTGACTTTAGGACTTTTTTGT	121119721	0.5	1248	+
										AGAACAAAAAAGTCCTAAAGTCAGCAGAAGG	121119721	1	1215	-
										GAAGAACAAAAAAGTCCTAAAGTCAGCA	121119726	1	1181	-
										AAAGAAGAACAAAAAAGTCCTAAAGTCAGC	121119727	1	1159	-
										AAGAAGAACAAAAAAGTCCTAAAGTCAGC	121119727	1	1172	-
										AGAAGAACAAAAAAGTCCTAAAGTCAGC	121119727	2	1175	-
										GTTCTTCTTTTTCTAATTCATTTAGGTGGA	121119747	0.5	995	+
										CTTAACCCTCCACCTAAATGAATTAGA	121119758	0.5	1053	-
										TTCTCAAAAAAGAAGAAAGATCCCAAA	121119792	0.5	2072	-
										TTCTTTTTTGAGAAAGGCCTGTATTGCTA	121119805	1	1000	+
										TCTTTTTTGAGAAAGGCCTGTATTGC	121119806	0.5	1058	+
										TGTATTGCTATAAATTTCCCTCTGAGCAC	121119824	1	970	+
										TAAATTTCCCTCTGAGCACTGCTTTC	121119834	1	1778	+
										TTCCCTCTGAGCACTGCTTTCGCAGCATCCC	121119839	1	1637	+
										ATCTATGGGATGCTGCGAAAGCAGTGCTCAGA	121119844	1	1533	-
										TCTCAAAATCTATGGGATGCTGCGAAA	121119856	1	1611	-
										TCTCAAAATCTATGGGATGCTGCGAA	121119857	1.5	1623	-
										TCTCAAAATCTATGGGATGCTGCGA	121119858	0.5	1626	-
										CAACCTCTCAAAATCTATGGGATGCTGC	121119860	1	1769	-
										TCCCATAGATTTTGAGAGGTTGTGTC	121119866	2	2069	+
										TCCCATAGATTTTGAGAGGTTGTGTCTTC	121119866	1	2026	+
										GAAGACACAACCTCTCAAAATCTATGGGA	121119866	1	2026	-
										TAGATTTTGAGAGGTTGTGTCTTCATTATC	121119871	1.5	1964	+
										TTAAAAACTACCTTGAAACAAATGATAA	121119896	1	1484	-
										TAAAAAACCAATGGGTCAATGAGGAAATC	121119934	2	2440	-
										TAAAAAACCAATGGGTCAATGAGGAA	121119937	1	2551	-
										TCCTCATTGACCCATTGGTTTTTTAGT	121119938	1	2497	+
										ACAACATGCTACTAAAAAACCAATGGGTCAAT	121119943	1	2262	-
										CATGCTACTAAAAAACCAATGGGTCAA	121119944	2	2511	-
										CAACATGCTACTAAAAAACCAATGGGTCA	121119945	1	2424	-
										ACAACATGCTACTAAAAAACCAATGGGTCA	121119945	1	2401	-
										AACATGCTACTAAAAAACCAATGGGTCA	121119945	1	2527	-
										ACAACATGCTACTAAAAAACCAATGGGTC	121119946	1	2434	-
										CAACATGCTACTAAAAAACCAATGGGTC	121119946	2	2458	-
										AACATGCTACTAAAAAACCAATGGG	121119948	1	2650	-
										TGGGAAAAGGAAAGAGAAAAAACCTACTAC	121119986	1	441	-
										TTAGAAACCAACCATGGGAAAAGGAAAGA	121120001	1	206	-
										TGGTTTCTAATTTCATGGCATTGTGGT	121120020	0.5	250	+
										TGGTTTCTAATTTCATGGCATTGTGGTC	121120020	1	245	+
										CTCTGACCACAATGCCATGAAATTAGAA	121120024	1	1892	-
										TCTCTGACCACAATGCCATGAAATTAGA	121120025	1	1886	-
										TCAAGTATCTTCTCTGACCACAATGCCA	121120035	1	1956	-
										TCTCAAGTATCTTCTCTGACCACAATG	121120038	1	1933	-
										TGGTCAGAGAAGATACTTGAGATAATTTC	121120043	1	2006	+
										AGATACTTGAGATAATTTCTATGCTCCT	121120053	1	1451	+
										AGATACTTGAGATAATTTCTATGCTCCTA	121120053	0.5	1442	+
										TTGAGGTTAGCTTTGTGTCCCAAT	121120088	0.5	644	+
										TGTCCCAATATGTGGTCGATTCTTGAGAA	121120103	1	1819	+
										TGTCCCAATATGTGGTCGATTCTTGA	121120103	1	1884	+
										TGTCCCAATATGTGGTCGATTCTTGAGAAT	121120103	1	1794	+
										TGTCCCAATATGTGGTCGATTCTTGAG	121120103	1	1867	+
										TGTCCCAATATGTGGTCGATTCTTGAGA	121120103	3	1847	+
										TATGTGGTCGATTCTTGAGAATGTTCC	121120111	1	1837	+
										AACATTCTCAAGAATCGACCACATA	121120111	1	1873	-
										ATGTGGTCGATTCTTGAGAATGTTCCATGA	121120112	1	1672	+
										ATGTGGTCGATTCTTGAGAATGTTCCA	121120112	1	1835	+
										TGTGGTCGATTCTTGAGAATGTTCC	121120113	1	1874	+
										TCAAATGCTCATGGAACATTCTCAAGAATC	121120120	1	1791	-
										TCTTCTCAAATGCTCATGGAACATTCTC	121120127	0.5	1892	-
										ATTCTTCTCAAATGCTCATGGAACATTCTC	121120127	2.5	1858	-
										TATTCTGATTTTTTTGGATGTAGTGTCC	121120160	1	1150	+
										TGATATCTTCAGGACACTACATCCAAAAAA	121120169	1	1899	-
										GATATCTTCAGGACACTACATCCAAAA	121120171	1	2010	-
										TGGATGTAGTGTCCTGAAGATATCAATT	121120174	1	1379	+
										AATTGATATCTTCAGGACACTACATCCA	121120174	1	1379	-
										TTAATTGATATCTTCAGGACACTACATCC	121120175	1	1367	-
										TAATTGATATCTTCAGGACACTACATCC	121120175	1	1385	-
										TGTCCTGAAGATATCAATTAAGTCTA	121120183	1	1414	+
										TAGAAAAGTTAGACTTAATTGATATCTTC	121120189	1	1294	-
										AGAAAAGTTAGACTTAATTGATATCTTC	121120189	1	1318	-
										AACTTTTCTATTGTTTCCTTTAGGATCT	121120208	1	2122	+
										TTTCTATTGTTTCCTTTAGGATCTCTGTTGC	121120212	1	2172	+
										ACAGAGATCCTAAAGGAAACAATAGAAA	121120212	1	2264	-
										TTTTCTGTCTAGAGGATCTGTCCATTGA	121120251	1	2553	+
										TTTCTGTCTAGAGGATCTGTCCATTGATGT	121120252	1	2435	+
										TTTCTGTCTAGAGGATCTGTCCATTGA	121120252	2.5	2595	+
										TTCTGTCTAGAGGATCTGTCCATTGA	121120253	2	2625	+
										TCACATCAATGGACAGATCCTCTAGACAGAA	121120253	0.5	2378	-
										TCTGTCTAGAGGATCTGTCCATTGATGT	121120254	1	2477	+
										TCACATCAATGGACAGATCCTCTAGAC	121120257	0.5	2491	-
										TAGAGGATCTGTCCATTGATGTGAGG	121120260	0.5	1798	+
										ATCTGTCCATTGATGTGAGGGGGGTAT	121120266	1	1652	+
										GGGGGGTATTTAGGTCTCCTACTATGAT	121120284	1	1001	+
										TACAATCATAGTAGGAGACCTAAATACC	121120288	1	1024	-
										ATGTCTGTTAATATTTGTTGTATGTA	121120337	1	1820	+
										ATGTCTGTTAATATTTGTTGTATGTATC	121120337	1	1775	+
										ATGTCTGTTAATATTTGTTGTATGTATCTGG	121120337	1	1721	+
										TCTGTTAATATTTGTTGTATGTATCTGGGT	121120340	3	1763	+
										TCTGTTAATATTTGTTGTATGTATCTGG	121120340	1	1804	+
										TGTTAATATTTGTTGTATGTATCTGGGT	121120342	2	1801	+
										CCCAAATATAGGAGCACCCAGATACATACAA	121120354	1	759	-
										ATGTTGACGATAGTAACATCCTCTCC	121120391	1	520	+
										TAGACTTTAAAACAAAAGACATGAAGAAAGAC	121120419	1	2	-
										TATCAGACAAAATAGACTTTAAAACAAAAGAC	121120431	1	1703	-
										TTTTGTCTGATATGAGTGTTGCGACTCC	121120451	1	233	+
										TGCTGCCTACAAGAAACTCACTTTAGGAC	121120552	1	35	-
										GTGGATAAAAATGCTGGATAAAAATGCTTC	121120585	1	1	-
										TGAGTGGATAAAAATGCTGGATAAAAATGC	121120588	1	1	-
										TCCACTCAGCCACTCTGTGTCTTTTGA	121120610	0.5	1387	+
										AAAAGACACAGAGTGGCTGAGTGGA	121120610	1	1418	-
										CACTCTGTGTCTTTTGATTGGGGCATTCAGTC	121120620	1	981	+
										TGTCTTTTGATTGGGGCATTCAGTCC	121120627	2	1625	+
										TTTGATTGGGGCATTCAGTCCATTGAC	121120632	1	1615	+
										TGTCAATGGACTGAATGCCCCAATCAA	121120633	1	1606	-
										TCACCTTAAATGTCAATGGACTGAATGCCC	121120640	1	1532	-
										TATCACCTTAAATGTCAATGGACTGAATGCC	121120641	1	1506	-
										TATCACCTTAAATGTCAATGGACTGAATGC	121120642	0.5	1755	-
										TATCACCTTAAATGTCAATGGACTGAATG	121120643	1	1793	-
										TATCACCTTAAATGTCAATGGACTGAA	121120645	3	1919	-
										TCATCTATCAATTATCACCTTAAATGTCAAT	121120653	2	1824	-
										TCATCTATCAATTATCACCTTAAATGTCA	121120655	1	1886	-
										TCATCTATCAATTATCACCTTAAATGTC	121120656	1	1892	-
										TCATCTATCAATTATCACCTTAAATGT	121120657	1	1906	-
										TGATAGATGATTATTTATTGCCATTT	121120674	1	2003	+
										TTGAACCTCGTGTTCCAGTTGATTCTATG	121120699	1	1021	+
										TTGAACCTCGTGTTCCAGTTGATTCTATGG	121120699	1	996	+
										TGAACCTCGTGTTCCAGTTGATTCTATGGT	121120700	0.5	988	+
										TTTTTTTTTTTTTTTTGGTTGGATGGTCTC	121120751	0.5	1025	+
										TTTTTTTTTTTGGTTGGATGGTCTCCTGTT	121120756	0.5	1217	+
										TTTTTTTTTGGTTGGATGGTCTCCTGT	121120758	1	1295	+
										TTTTTTTGGTTGGATGGTCTCCTGTTATT	121120760	1	1243	+
										TTTTTTGGTTGGATGGTCTCCTGTTAT	121120761	1	1266	+
										TTTGGTTGGATGGTCTCCTGTTATTATC	121120764	2	1245	+
										TTTGGTTGGATGGTCTCCTGTTATTA	121120764	3	1276	+
										TGCCCTGTTTTTTAAGTATGCTAACCCC	121120857	1	1614	+
										TAATTGTGTGTTTTAGCCTGATGGTCCTGT	121120891	1	1479	+
										AATTGTGTGTTTTAGCCTGATGGTCCTG	121120892	1	1501	+
										TTGTGTGTTTTAGCCTGATGGTCCTGTAA	121120894	2	1277	+
										GTGTGTTTTAGCCTGATGGTCCTGTA	121120896	1	1722	+
										GTGTGTTTTAGCCTGATGGTCCTGTAA	121120896	1	1475	+
										TTTAGCCTGATGGTCCTGTAAGTTCAAAC	121120902	1	1461	+
										TTAGCCTGATGGTCCTGTAAGTTCAAACAC	121120903	1	1417	+
										TAGCCTGATGGTCCTGTAAGTTCAAACACTT	121120904	1	1409	+
										TAGCCTGATGGTCCTGTAAGTTCAAAC	121120904	1	1470	+
										CTGATGGTCCTGTAAGTTCAAACACTTCA	121120908	1	1440	+
										TGATGGTCCTGTAAGTTCAAACACTTC	121120909	2.5	1459	+
										TGATGGTCCTGTAAGTTCAAACACTTCATTA	121120909	1	1421	+
										TGAAGTGTTTGAACTTACAGGACCATCA	121120909	1	1453	-
										TGGTCCTGTAAGTTCAAACACTTCATTAC	121120912	1.5	968	+
										TGGTCCTGTAAGTTCAAACACTTCATTACTA	121120912	1	934	+
										TAATATAGTAATGAAGTGTTTGAACTT	121120921	1	968	-
										TGCTTCAAACAAAATAAAATTAAAAAGA	121121048	1	1523	-
										TTATTTTGTTTGAAGCATGTTCATGA	121121059	0.5	1673	+
										GTTTGAAGCATGTTCATGATTAAA	121121066	1	1664	+
										AGCATGTTCATGATTAAATCTGTA	121121072	0.5	1639	+
										TAAGCCAGCATACAGATTTAATCATGAAC	121121077	6.5	1797	-
										TAAGCCAGCATACAGATTTAATCATGAA	121121078	3	1815	-
										TGCTGGCTTATTTGAGTGACTGCTCTCT	121121096	3	1679	+
										TGCTGGCTTATTTGAGTGACTGCTC	121121096	1	1735	+
										TGCTGGCTTATTTGAGTGACTGCTCTC	121121096	2.5	1694	+
										TAAACCAAAAAGAAAGGAAGGAAAGGGA	121121174	1	1516	-
										TTCCTTTTAGCACTTTAAATATCTCTTGC	121121344	0.5	817	+
										CTCTACAGAAACACTACAGGCCAGGAG	121121379	1	1709	-
										TCCTGGCCTGTAGTGTTTCTGTAGAG	121121380	1	1730	+
										TCCTGGCCTGTAGTGTTTCTGTAGAGA	121121380	1	1722	+
										CTGGCCTGTAGTGTTTCTGTAGAGAAA	121121382	1	2266	+
										TGATTTCTCTACAGAAACACTACAGGCCA	121121383	0.5	2174	-
										CATCATAATAAAAATGGCAAAAGTTAGTGA	121121483	1	1541	-
										TAATAAAAATGGCAAAAGTTAGTGA	121121483	1	1763	-
										TGCCATTTTTATTATGATGTGTCTTGGT	121121494	1	1579	+
										TGCCATTTTTATTATGATGTGTCTTGGTGT	121121494	1	1563	+
										TATTATGATGTGTCTTGGTGTGGGTC	121121503	0.5	1623	+
										TGATGTGTCTTGGTGTGGGTCTATTTGG	121121508	2	273	+
										TTTGAAGAAATTATCGCTGGAAACTTCCC	121121597	1	805	-
										TATTTGAAGAAATTATCGCTGGAAAC	121121602	1	836	-
										TTTCTTCAAATATATTTTCCATTCCCTTA	121121616	1	891	+
										TAATAGGAATTCCAGAAGGAGTAGAAAAAGA	121121645	0.5	1722	-
										TTCTACTCCTTCTGGAATTCCTATTATGC	121121650	0.5	1544	+
										TGTTTTTTGATTTGGTTTTCTGTCTGCTGA	121121729	0.5	144	+
										TCAGCAGACAGAAAACCAAATCAAAAAAC	121121730	1	184	-
										GTGATATGGAAGATAGAATAATAATAATTTC	121121782	1	1	-
										CAGAAGAACGAATCAGTGATATGGAAGATA	121121798	1	1314	-
										TGCAGAAGAACGAATCAGTGATATGGAA	121121802	1	1360	-
										TAATGCAGAAGAACGAATCAGTGATATGGA	121121803	1	1325	-
										TGCAGAAGAACGAATCAGTGATATGGA	121121803	1	1367	-
										TGAATAATGCAGAAGAACGAATCAGTGA	121121809	1	1422	-
										GAATAATGCAGAAGAACGAATCAGTGA	121121809	1	1440	-
										CCAGAATGAATAATGCAGAAGAACGAATC	121121814	2	1417	-
										ACCAGAATGAATAATGCAGAAGAACGAATC	121121814	1	1400	-
										AAAACCAGAATGAATAATGCAGAAGAAC	121121819	1	1593	-
										AACCAGAATGAATAATGCAGAAGAAC	121121819	1	1605	-
										TTCTTCTGCATTATTCATTCTGGTTTTTACTGC	121121820	0.5	1685	+
										TCTGCATTATTCATTCTGGTTTTTACTGCC	121121824	1	1761	+
										TTCATTCTGGTTTTTACTGCCCTTAGTTCA	121121833	1	479	+
										GCCAAGAAAAACTAGAACATTCATTTGCAGA	121121872	0.5	1576	-
										GAATGTTCTAGTTTTTCTTGGCTCCTC	121121881	1	1635	+
										TGTTCTAGTTTTTCTTGGCTCCTCCTT	121121884	1	1637	+
										TCCTCCTTATATTTTCTAGTTCCTTTCTGA	121121903	1	1238	+
										TTATATTTTCTAGTTCCTTTCTGAGGGTATC	121121909	1	862	+
										ATATTTTCTAGTTCCTTTCTGAGGGTA	121121911	1	903	+
										TATTTTCTAGTTCCTTTCTGAGGGTATC	121121912	0.5	898	+
										TGAACAGTAATGCAGATACCCTCAGAAAGGA	121121923	0.5	1121	-
										TTTCTGAGGGTATCTGCATTACTGTTCATA	121121926	1	1138	+
										TGAACAGTAATGCAGATACCCTCAGAAA	121121926	1	1147	-
										TGAGGGTATCTGCATTACTGTTCATATCTTC	121121930	2.5	1106	+
										TGAGGGTATCTGCATTACTGTTCATATC	121121930	1	1145	+
										TACTGAAGGAATTAAGAGAAGATATGAACAGT	121121946	1	1318	-
										TACTGAAGGAATTAAGAGAAGATATGAAC	121121949	3	1690	-
										ATACTGAAGGAATTAAGAGAAGATATGAAC	121121949	0.5	1668	-
										TACTGAAGGAATTAAGAGAAGATATGA	121121951	1	1756	-
										ATAGTGAAAATACTGAAGGAATTAAGAGA	121121959	1	1545	-
										TGGAGTTCAAAAGAGAAATAGTGAAAA	121121978	1	1373	-
										TCACTATTTCTCTTTTGAACTCCAGGTC	121121981	1	1351	+
										TGAAAGACCTGGAGTTCAAAAGAGAAATAGT	121121983	1	6	-
										TGCAGTCTGAAAGACCTGGAGTTCAAAA	121121993	1	7	-
										GATCTCTGCAGTCTGAAAGACCTGGAGTTC	121121997	1	6	-
										TGAAACAGATCTCTGCAGTCTGAAAGAC	121122006	1	7	-
										TCAGACTGCAGAGATCTGTTTCATTGTTGA	121122011	1	500	+
										TCAGACTGCAGAGATCTGTTTCATTGT	121122011	1	526	+
										AGACTGCAGAGATCTGTTTCATTGTTGACTGT	121122013	0.5	375	+
										TTCATTGTTGACTGTTTTAGGTGAGTTC	121122030	0.5	1492	+
										TCATTGTTGACTGTTTTAGGTGAGTTCTC	121122031	1	1486	+
										TCATTGTTGACTGTTTTAGGTGAGTTC	121122031	7	1502	+
										TTGTTGACTGTTTTAGGTGAGTTCTCC	121122034	1	1497	+
										TTGTTGACTGTTTTAGGTGAGTTCTCCTG	121122034	3	1477	+
										TTGTTGACTGTTTTAGGTGAGTTCTCCTGT	121122034	1	1468	+
										TGTTGACTGTTTTAGGTGAGTTCTCCTG	121122035	3	1492	+
										TGTTGACTGTTTTAGGTGAGTTCTCC	121122035	2	1512	+
										TGTTGACTGTTTTAGGTGAGTTCTCCTGT	121122035	2	1483	+
										GTTGACTGTTTTAGGTGAGTTCTCCT	121122036	1	1509	+
										TTGACTGTTTTAGGTGAGTTCTCCTGTTGGT	121122037	0.5	1461	+
										GACTGTTTTAGGTGAGTTCTCCTGTTGGT	121122039	5.5	1587	+
										GACTGTTTTAGGTGAGTTCTCCTGTTG	121122039	2	1612	+
										ACCAACAGGAGAACTCACCTAAAACAGTC	121122039	0.5	1587	-
										TGTTTTAGGTGAGTTCTCCTGTTGGT	121122042	1	1637	+
										TGTTTTAGGTGAGTTCTCCTGTTGGTT	121122042	1	1631	+
										TGTTTTAGGTGAGTTCTCCTGTTGGTTTGA	121122042	1	1549	+
										TTTTAGGTGAGTTCTCCTGTTGGTTTGAC	121122044	1.5	1546	+
										TTTTAGGTGAGTTCTCCTGTTGGTTTGA	121122044	1	1566	+
										TAGGTGAGTTCTCCTGTTGGTTTGACTGG	121122047	5	1589	+
										TAGGTGAGTTCTCCTGTTGGTTTGACT	121122047	1	1626	+
										TAGGTGAGTTCTCCTGTTGGTTTGAC	121122047	1	1629	+
										GGTGAGTTCTCCTGTTGGTTTGAC	121122049	1	1688	+
										TTCTCCTGTTGGTTTGACTGGGGGTGGTT	121122055	0.5	1444	+
										TCTCCTGTTGGTTTGACTGGGGGTGGTTTC	121122056	1	1441	+
										TCCTGTTGGTTTGACTGGGGGTGGTTTC	121122058	4	1462	+
										CCTGTTGGTTTGACTGGGGGTGGTTTC	121122059	1	1467	+
										TGGTTTGACTGGGGGTGGTTTCTCAGC	121122064	1	1457	+
										AAGATGAAGAAGCTGAGAAACCACCCCC	121122074	1	1580	-
										CAAGCAAGATGAAGAAGCTGAGAAACCACCC	121122076	1	1543	-
										CTCAGCTTCTTCATCTTGCTTGTTGT	121122085	0.5	1737	+
										AGCTTCTTCATCTTGCTTGTTGTTTTC	121122088	1	1286	+
										TCAGGAAACATTCCACGACAATGACAAGGCA	121122157	1	1	-
										TGCCTCAAAAAAGACTGACCAACAATGCCAGC	121122190	0.5	67	-
										TTGGTCAGTCTTTTTTGAGGCAGTGTGGC	121122200	2	214	+
										TCCAGAAAAGCCACACTGCCTCAAAAA	121122211	1	1506	-
										TTTTGAGGCAGTGTGGCTTTTCTGGA	121122212	1	1539	+
										TTTTGAGGCAGTGTGGCTTTTCTGGAGTGT	121122212	1	1469	+
										TGAGGCAGTGTGGCTTTTCTGGAGTGT	121122215	1	1533	+
										CCCATCAACACTCCAGAAAAGCCACACTGCCT	121122217	0.5	1370	-
										GACCCTGTTAGCCCCATCAACACTCCAGA	121122232	1	121	-
										TTTGCTTCAAAGAGACCCTGTTAGCCCC	121122246	1	127	-
										TCTTTTGCTTCAAAGAGACCCTGTTAGCCC	121122247	1	2	-
										GGACCTCCCAGTCCTGTCTGCCCTCAGGA	121122282	1	1283	-
										GTGGTGTGGACCTCCCAGTCCTGTCTGCC	121122289	2	675	-
										CATCGTGGTGTGGACCTCCCAGTCCTGTCT	121122292	1	623	-
										TCGTGGTGTGGACCTCCCAGTCCTGT	121122294	1	652	-
										TACCATCGTGGTGTGGACCTCCCAGTC	121122298	1	605	-
										CCTGCTACCATCGTGGTGTGGACCTCC	121122303	1	3	-
										AAGCTCTGCCTGACCGAGTGAAACCTGCTAC	121122322	1	4	-
										AAGCTCTGCCTGACCGAGTGAAACCTGCTA	121122323	0.5	4	-
										GAGCAAGCTCTGCCTGACCGAGTGAAA	121122330	1	38	-
										AAAAACACCAGAGCAAGCTCTGCCTGACCGA	121122336	1	37	-
										ACCCCACAGCCTAAAAACACCAGAGCAAGC	121122349	1	964	-
										TGCTCTGGTGTTTTTAGGCTGTGGGGTTC	121122352	4	986	+
										TGCTCTGGTGTTTTTAGGCTGTGGG	121122352	1	1049	+
										TGCTCTGGTGTTTTTAGGCTGTGGGGT	121122352	1	1008	+
										CTCTGGTGTTTTTAGGCTGTGGGGTTCT	121122354	0.5	1012	+
										TCTGGTGTTTTTAGGCTGTGGGGTTCTTGC	121122355	1	973	+
										TCTGGTGTTTTTAGGCTGTGGGGTTCTTG	121122355	1	985	+
										TGGTGTTTTTAGGCTGTGGGGTTCTTGC	121122357	5	1014	+
										TGGTGTTTTTAGGCTGTGGGGTTC	121122357	1.5	1079	+
										TGGTGTTTTTAGGCTGTGGGGTTCTTGCA	121122357	5	1002	+
										TGGTGTTTTTAGGCTGTGGGGTT	121122357	1	1094	+
										CAGCTGCCCAACACCGCCAACCCCCTGC	121122383	0.5	613	-
										TGAGGAACAGCTGCCCAACACCGCCAACCCCC	121122386	1	265	-
										TCCTGAGGAACAGCTGCCCAACACCGCCA	121122392	1.5	289	-
										CTCCTGAGGAACAGCTGCCCAACACCGCC	121122393	1	278	-
										TCCTGAGGAACAGCTGCCCAACACCGC	121122394	1	292	-
										TGTTGGGCAGCTGTTCCTCAGGAGTGCAGC	121122398	1	345	+
										TGGGCAGCTGTTCCTCAGGAGTGCAGCACC	121122401	1.5	314	+
										TGGGCAGCTGTTCCTCAGGAGTGCAGCACCCCC	121122401	1	280	+
										TCTCAGTGACCCAGATAGCTGCTACAGCCCT	121122436	2	7	-
										TCTCAGTGACCCAGATAGCTGCTACAGCCC	121122437	1.5	35	-
										TAGGTTCTCAGTGACCCAGATAGCTGCTAC	121122442	2	28	-
										TAGGTTCTCAGTGACCCAGATAGCTGCTA	121122443	0.5	29	-
										TCTTAGGTTCTCAGTGACCCAGATAGCTGC	121122445	2	574	-
										GAGCCTCTTAGGTTCTCAGTGACCCAGATA	121122450	0.5	617	-
										GAAGAGCCTCTTAGGTTCTCAGTGACCC	121122455	1	654	-
										TAGGGAAGAGCCTCTTAGGTTCTCAGTGAC	121122457	7	636	-
										TAGGGAAGAGCCTCTTAGGTTCTCAGTGA	121122458	9	642	-
										GCCCTAGGGAAGAGCCTCTTAGGTTCTCAGT	121122460	2	574	-
										TGCCCTAGGGAAGAGCCTCTTAGGTTCTCAGT	121122460	1	571	-
										TCTGAGTTGAGCTGCCCTAGGGAAGAGCC	121122475	2	4	-
										TCTGAGTTGAGCTGCCCTAGGGAAGAGC	121122476	2	4	-
										TCCTTCTGAGTTGAGCTGCCCTAGGGAAG	121122479	1	4	-
										TCAGGCCGTCCTTCTGAGTTGAGCTGCCC	121122487	1	2	-
										TCTCAGGCCGTCCTTCTGAGTTGAGCTGCC	121122488	1	1	-
										TTCTCAGGCCGTCCTTCTGAGTTGAGCTGC	121122489	2	1	-
										TCTGCCTACATTCTCAGGCCGTCCTTCTGA	121122499	1	52	-
										ATCTGCCTACATTCTCAGGCCGTCCTTCTGA	121122499	1	52	-
										TCTGCCTACATTCTCAGGCCGTCCTTCTG	121122500	1	52	-
										TGAAAAGATCTGCCTACATTCTCAGGCCGTC	121122506	2	57	-
										TGTGAAAAGATCTGCCTACATTCTCAGGCC	121122509	1	78	-
										TGAAAAGATCTGCCTACATTCTCAGGC	121122510	0.5	164	-
										TGTGAAAAGATCTGCCTACATTCTCAGG	121122511	0.5	154	-
										GACTGTGAAAAGATCTGCCTACATTCTCAGG	121122511	1	140	-
										GACTGTGAAAAGATCTGCCTACATTCTCAG	121122512	0.5	158	-
										CAGACTGTGAAAAGATCTGCCTACATTCTC	121122514	1	151	-
										GCTACAACAAGCTTGGCCAGACTGTGAAA	121122532	1	71	-
										AGCTACAACAAGCTTGGCCAGACTGTGAA	121122533	1	72	-
										AGAAAAGCTACAACAAGCTTGGCCAGACTGT	121122536	2.5	61	-
										TAGCTTTTCTGGGCTGCAGGGGGTCC	121122557	1	125	+
										TGGCAGTGGCCCATCTAGCTACCCACCC	121122644	0.5	1	-
										TCTCAGACGGTCTTTCTGAGTCGGGCTGCCC	121122692	0.5	463	-
										TCTCAGACGGTCTTTCTGAGTCGGGCTGCC	121122693	1.5	465	-
										ATCTCAGACGGTCTTTCTGAGTCGGGCTGC	121122694	3	463	-
										TCTCAGACGGTCTTTCTGAGTCGGGCTGC	121122694	5.5	472	-
										TCAGACGGTCTTTCTGAGTCGGGCTGC	121122694	0.5	474	-
										ATCTCAGACGGTCTTTCTGAGTCGGGCT	121122696	0.5	1296	-
										ATCTCAGACGGTCTTTCTGAGTCGGGC	121122697	3	1297	-
										AAAGATCTCAGACGGTCTTTCTGAGTCGGG	121122698	1	1286	-
										GAAAAGATCTCAGACGGTCTTTCTGAGTCGG	121122699	2	1282	-
										AAAGATCTCAGACGGTCTTTCTGAGTC	121122701	0.5	1426	-
										GAAAAGATCTCAGACGGTCTTTCTGAGTC	121122701	12	1418	-
										TGAAAAGATCTCAGACGGTCTTTCTGAGTC	121122701	3	20	-
										TGAAAAGATCTCAGACGGTCTTTCTGAGT	121122702	5	25	-
										GAAAAGATCTCAGACGGTCTTTCTGAGT	121122702	17	1480	-
										GAAAAGATCTCAGACGGTCTTTCTGAG	121122703	1	1482	-
										GAAAAGATCTCAGACGGTCTTTCTGA	121122704	4	1676	-
										GCCGGGCCGTGAAAAGATCTCAGACGGTC	121122711	0.5	1	-
										TGCCAGCTCCAGGCAGGACCCCCTGCAGCCC	121122761	1	2507	-
										GGGTCCTGCCTGGAGCTGGCAGTCCTA	121122771	1	2635	+
										TCCTGCCTGGAGCTGGCAGTCCTA	121122774	1	2790	+
										TGCCTGGAGCTGGCAGTCCTATGCAGCTG	121122777	1	2686	+
										TGCCTGGAGCTGGCAGTCCTATGCAGC	121122777	4	2716	+
										TAGCATGGATCAGCTGCATAGGACTGCCAGC	121122785	1	1	-
										TGGATTTTCAGCGGCCCAGCTAGCCGCCCA	121122837	1	1	-
										TGGGGAGGAGCCTCTTGGATTTTCAGCGG	121122853	2	3	-
										TGGGGAGGAGCCTCTTGGATTTTCAGC	121122855	2.5	3	-
										TCGGACGGTCTTTCTGAGTTGGGCTGCCC	121122882	7	7	-
										TCTCGGACGGTCTTTCTGAGTTGGGCTGCC	121122883	5	7	-
										CTCGGACGGTCTTTCTGAGTTGGGCTGCC	121122883	1	7	-
										TTCTCGGACGGTCTTTCTGAGTTGGGCTGCC	121122883	1	7	-
										TCGGACGGTCTTTCTGAGTTGGGCTGCC	121122883	3	7	-
										TCTCGGACGGTCTTTCTGAGTTGGGCTGC	121122884	18	7	-
										TTCTCGGACGGTCTTTCTGAGTTGGGCTGC	121122884	49.5	7	-
										AATTCTCGGACGGTCTTTCTGAGTTGGGCTG	121122885	1	7	-
										TTCTCGGACGGTCTTTCTGAGTTGGGCTG	121122885	3	7	-
										TCGGACGGTCTTTCTGAGTTGGGCT	121122886	1	8	-
										AATTCTCGGACGGTCTTTCTGAGTTGGGCT	121122886	8	8	-
										AATTCTCGGACGGTCTTTCTGAGTTGGGC	121122887	8.5	8	-
										TAATTCTCGGACGGTCTTTCTGAGTTGGGC	121122887	22.5	8	-
										TCTCGGACGGTCTTTCTGAGTTGGGC	121122887	1	8	-
										AATTCTCGGACGGTCTTTCTGAGTTGGG	121122888	3	8	-
										TAATTCTCGGACGGTCTTTCTGAGTTGGG	121122888	16	8	-
										TAATTCTCGGACGGTCTTTCTGAGTTGG	121122889	3.5	8	-
										AATTCTCGGACGGTCTTTCTGAGTTGG	121122889	1	8	-
										CCTAATTCTCGGACGGTCTTTCTGAGTTGG	121122889	1	7	-
										CTAATTCTCGGACGGTCTTTCTGAGTTGG	121122889	2	8	-
										TGCCTAATTCTCGGACGGTCTTTCTGAGTT	121122891	1	4	-
										TAATTCTCGGACGGTCTTTCTGAGTT	121122891	1	8	-
										TCTGCCTAATTCTCGGACGGTCTTTCTGAGT	121122892	48.5	16	-
										TGCCTAATTCTCGGACGGTCTTTCTGAGT	121122892	23.5	16	-
										CTGCCTAATTCTCGGACGGTCTTTCTGAGT	121122892	2.5	16	-
										ATCTGCCTAATTCTCGGACGGTCTTTCTGAGT	121122892	1.5	15	-
										GCCTAATTCTCGGACGGTCTTTCTGAGT	121122892	2	20	-
										TCTGCCTAATTCTCGGACGGTCTTTCTGAG	121122893	33	17	-
										CTGCCTAATTCTCGGACGGTCTTTCTGAG	121122893	0.5	17	-
										ATCTGCCTAATTCTCGGACGGTCTTTCTGA	121122894	1	17	-
										TCTGCCTAATTCTCGGACGGTCTTTCTGA	121122894	12.5	18	-
										TCTGCCTAATTCTCGGACGGTCTTTCTG	121122895	1	18	-
										TGTGAAAAGATCTGCCTAATTCTCGGACG	121122904	1	2	-
										GCTGTGAAAAGATCTGCCTAATTCTCGGAC	121122905	10.5	8	-
										GGCTGTGAAAAGATCTGCCTAATTCTCGGAC	121122905	1	8	-
										TGTGAAAAGATCTGCCTAATTCTCGGAC	121122905	5.5	13	-
										GGCTGTGAAAAGATCTGCCTAATTCTCGGA	121122906	1	12	-
										GCCAGGCTGTGAAAAGATCTGCCTAATTCTC	121122909	1	26	-
										AGCCTAGCCAGGCTGTGAAAAGATCTGCC	121122917	2	21	-
										AAAAGCTAGAACAAGCCTAGCCAGGCTGTGA	121122928	1	76	-
										TTCTAGCTTTTCTGGGCTGCAGGCCTTTTC	121122948	0.5	1068	+
										TCTAGCTTTTCTGGGCTGCAGGCCTTTTC	121122949	1	1081	+
										TAGCTTTTCTGGGCTGCAGGCCTTTTC	121122951	2.5	1123	+
										TAGCTTTTCTGGGCTGCAGGCCTTTTCTCG	121122951	1	528	+
										TAGCTTTTCTGGGCTGCAGGCCTTTTCT	121122951	1.5	1048	+
										TAGCTTTTCTGGGCTGCAGGCCTTTTCTC	121122951	3	640	+
										CCCCCGAGAAAAGGCCTGCAGCCCAGAA	121122957	1	530	-
										CCTTTTCTCGGGGGCTGGTGGTGTT	121122971	1	540	+
										GTCCTTTGGAGGGGCTACAACCCCGCAGA	121123005	1	1	-
										TGCCACTGCAAGGGCTGTCCCTGCACAGG	121123041	1	1	-
										TGCCACTGCAAGGGCTGTCCCTGCAC	121123044	1	1	-
										TGCCTGAAGCCTGCCACTGCAAGGGCTGT	121123052	0.5	1	-
										TCAACAATTGCCTGAAGCCTGCCACTGCAA	121123059	1	1	-
										TGCCATCCAGGAGGGCTGGGCTCAACAA	121123082	1	1	-
										TGCTCTCGCCGAACTTGGGGCTGCCTGCCA	121123105	1	1	-
										GTGCTTCCCAGTGCATCCCCTCCCCCCACCC	121123148	0.5	501	-
										CTGTGCTTCCCAGTGCATCCCCTCCCCC	121123153	1	612	-
										TAGCAGAAAGCTGTGCTTCCCAGTGCATC	121123162	1	274	-
										AGCTAGCAGAAAGCTGTGCTTCCCAGTGCA	121123164	3	673	-
										TCTGCTAGCTAGTGGGCCTGTAAGCT	121123184	1	72	+
										TAGAATACTCCCCAAGCCGCAGCAAGCTTA	121123204	2	1	-
										TAGAATACTCCCCAAGCCGCAGCAAGCT	121123206	1	1	-
										TGGGAGAAGAGCCTGGTCTGCGGCCTGTG	121123268	1	1	-
										GGAACCTGGGAGAAGAGCCTGGTCTGCGGCCT	121123271	1	3	-
										GAACCTGGGAGAAGAGCCTGGTCTGCGGCCT	121123271	1	3	-
										CTAGTCTCCCAGGCAGTCTCTGCCCCGTC	121123371	0.5	843	+
										TTTGACGGGGCAGAGACTGCCTGGGAGAC	121123374	1	722	-
										TAGAAACGGGTCTGTCAATTTTGACGGG	121123394	1	1	-
										GAGGTCTAGAAACGGGTCTGTCAATTTTGA	121123398	0.5	1	-
										TGGGAGGTCTAGAAACGGGTCTGTCAA	121123404	1	2	-
										TTGGGAGGTCTAGAAACGGGTCTGTCAA	121123404	1	2	-
										TGGGAGGTCTAGAAACGGGTCTGTCA	121123405	1	2	-
										TGCTTGGGAGGTCTAGAAACGGGTCTGTC	121123406	2	2	-
										TGCTTGGGAGGTCTAGAAACGGGTCTGT	121123407	1	2	-
										TGGGCACCGAGACCTCGGCTCCGGAGGTTA	121123477	2	13	-
										CGGGCACAGTCACCAAAAATTGAGATGCCT	121123517	1	134	-
										TACGGGCACAGTCACCAAAAATTGAGATGCC	121123518	4.5	126	-
										TGAAAGGACCATCTGAACTACGGGCACAGTC	121123536	1	1	-
										TGAAAGGACCATCTGAACTACGGGCAC	121123540	1	1	-
										GAACTGAAAGGACCATCTGAACTACGG	121123544	1	1	-
										AGCAGATCGAGAACTGAAAGGACCATCTGA	121123551	2	1	-
										GAAAAGCAGATCGAGAACTGAAAGGACCATC	121123554	1	1	-
										AAAAGCAGATCGAGAACTGAAAGGACCATC	121123554	2	1	-
										AAAAGCAGATCGAGAACTGAAAGGACC	121123557	1	1	-
										TGAAAAGCAGATCGAGAACTGAAAGGACC	121123557	1	1	-
										TTGAAAAGCAGATCGAGAACTGAAAGGACC	121123557	6	1	-
										TTGAAAAGCAGATCGAGAACTGAAAGGAC	121123558	2.5	1	-
										TGAAAAGCAGATCGAGAACTGAAAGGAC	121123558	1	1	-
										TGGAGTATTGAAAAGCAGATCGAGAACTGA	121123564	1	1	-
										TGGAGTATTGAAAAGCAGATCGAGAAC	121123567	1	1	-
										AGTTGGAGTATTGAAAAGCAGATCGAGAAC	121123567	1	1	-
										AGTTGGAGTATTGAAAAGCAGATCGAGA	121123569	1	1	-
										TAAGTTGGAGTATTGAAAAGCAGATCGAGA	121123569	1	1	-
										TAAGTTGGAGTATTGAAAAGCAGATCGAG	121123570	0.5	1	-
										TGTAGCAGTAAGTTGGAGTATTGAAAAGC	121123578	1	1	-
										AACGAACCAGAGGAATCTCCAGATGCAGA	121123613	0.5	86	-
										CAAACGAACCAGAGGAATCTCCAGATGCA	121123615	1	83	-
										ATCAAACGAACCAGAGGAATCTCCAGATG	121123617	1	84	-
										TGGGGGAAAGATCAAACGAACCAGAGGAATC	121123625	1	13	-
										TTCCTCTGGTTCGTTTGATCTTTCCCCC	121123627	1	56	+
										TGGAAAGTCATCTACTTGGGGGAAAGATC	121123643	1	1	-
										TGGAAAGTCATCTACTTGGGGGAAA	121123647	0.5	1	-
										AGGAGGAGAAAGAGATCCTGCACCCTGGAA	121123667	1	6	-
										TGAGGAGGAGAAAGAGATCCTGCACCCTGGA	121123668	1	4	-
										GGAGGAGAAAGAGATCCTGCACCCTGGA	121123668	1	35	-
										TCCGAGCGGGACAGGCGCTAACGAAAGGGA	121123701	1	1	-
										GGCAAGAAGTTCACAACATTACTAGGTAAAA	121123763	1	1	-
										TAACGGCAAGAAGTTCACAACATTACTAGGTA	121123766	1.5	1	-
										ACGGCAAGAAGTTCACAACATTACTAGGTA	121123766	1	1	-
										TAACGGCAAGAAGTTCACAACATTACTAGGT	121123767	1	1	-
										TAAACTCCAATAACGGCAAGAAGTTCACAAC	121123777	6	1	-
										TAAACTCCAATAACGGCAAGAAGTTCACAA	121123778	0.5	1	-
										TGCTGGCAGAACCACCTAAACTCCAATAACGGC	121123791	1	1	-
										TGGCAGAACCACCTAAACTCCAATAACGGC	121123791	1	1	-
										TAACACAACAAAAAAAGCACATCTACAGG	121123854	1	1	-
										TCCCACTAACACAACAAAAAAAGCACATCTAC	121123857	2	4	-
										TCTCCCACTAACACAACAAAAAAAGCACATC	121123860	1	4	-
										TAATAAGAAGCAGTAAGAAAATTAACAGGG	121123934	0.5	1	-
										TAAAAAATATATATAACCTAATTAATCAAAA	121123980	1	1	-
										TAAAAAATATATATAACCTAATTAATCAAA	121123981	0.5	1	-
										TAAAAAATATATATAACCTAATTAATCAA	121123982	1	1	-
										TGGCCTGGGAAACTCCATATGCTGCG	121124063	1	2	-
										TCTGATTGGACCCCTGGCCTGGGAAACTCCA	121124072	1	6	-
										TCTGATTGGACCCCTGGCCTGGGAAACTCC	121124073	11.5	6	-
										TCTGATTGGACCCCTGGCCTGGGAAACTC	121124074	5	7	-
										TCTGATTGGACCCCTGGCCTGGGAAACT	121124075	1	7	-
										TCTGATTGGACCCCTGGCCTGGGAAAC	121124076	2	7	-
										TAGGCTGGCAGCTGTAGCTCTGATTGGACC	121124091	2	674	-
										TAGGCTGGCAGCTGTAGCTCTGATTGGAC	121124092	1	728	-
										TAGGTCGCAGACATGGCCCAGATCCCGTGT	121124137	1	1	-
										GTAGGTCGCAGACATGGCCCAGATCCCGT	121124139	1	1	-
										TGTGGTGTAGGTCGCAGACATGGCCCAGA	121124145	1	11	-
										TCTGGCATTGCCATGAGCTGTGGTGTAGGTC	121124161	1	4766	-
										TGGCATTGCCATGAGCTGTGGTGTAGGT	121124162	0.5	8722	-
										TCTGGCATTGCCATGAGCTGTGGTGTAGGT	121124162	1	7901	-
										TCTGGCATTGCCATGAGCTGTGGTGTAGG	121124163	1	8551	-
										TACACCACAGCTCATGGCAATGCCAGATCC	121124165	1	8242	+
										AGGATCTGGCATTGCCATGAGCTGTGGT	121124168	1	9796	-
										TGGGTTAAGGATCTGGCATTGCCATGAGCTG	121124172	1	8598	-
										TGGGTTAAGGATCTGGCATTGCCATGAGCT	121124173	2	9487	-
										TGGGTTAAGGATCTGGCATTGCCATGA	121124176	1	11293	-
										TGGCAATGCCAGATCCTTAACCCACTGA	121124179	1	11832	+
										TCCGTGACTCGCTCAGTGGGTTAAGGA	121124192	1.5	1	-
										ACCATGAGATTTCAGGTTCCATCCGTGACT	121124210	3	1	-
										GAACCATGAGATTTCAGGTTCCATCCGTGAC	121124211	1	1	-
										ACCATGAGATTTCAGGTTCCATCCGTGAC	121124211	2	1	-
										TAGGAACCATGAGATTTCAGGTTCCATCC	121124216	1	10	-
										CAGAAATGAATCCAACTAGGAACCATGAGA	121124231	2.5	45	-
										CACAGCAGAAATGAATCCAACTAGGAACCA	121124236	1	394	-
										TCACAGCAGAAATGAATCCAACTAGGAACC	121124237	1	6	-
										TCACAGCAGAAATGAATCCAACTAGGAAC	121124238	7.5	7	-
										TAAACTTTTCGGGGGGTGGATTCCTGTC	121124270	1	1	-
										TAGCAAAAAGCCAAAATAAATAAATAAATAAA	121124301	1	7	-
										TAGCAAAAAGCCAAAATAAATAAATAAATAA	121124302	1	7	-
										TCCGATTGGACCCCTAGCCTGGGAACTCCA	121124359	1	69	-
										TCCGATTGGACCCCTAGCCTGGGAACTCC	121124360	2.5	82	-
										TCCGATTGGACCCCTAGCCTGGGAACTC	121124361	3.5	86	-
										TCCGATTGGACCCCTAGCCTGGGAAC	121124363	1	18247	-
										CTCCGATTGGACCCCTAGCCTGGGAAC	121124363	1	17624	-
										TACAGCTCCGATTGGACCCCTAGCCTGGGAA	121124364	1	13067	-
										TCCCAGGCTAGGGGTCCAATCGGAGCTGT	121124365	1	13870	+
										TCCCAGGCTAGGGGTCCAATCGGAGCTG	121124365	0.5	15728	+
										TCCCAGGCTAGGGGTCCAATCGGAGCT	121124365	1	18291	+
										CAGCTCCGATTGGACCCCTAGCCTGGGA	121124365	1	15728	-
										TACAGCTCCGATTGGACCCCTAGCCTGGGA	121124365	1	13317	-
										CAGGCTAGGGGTCCAATCGGAGCTGTAGCC	121124368	1	10736	+
										TACAGCTCCGATTGGACCCCTAGCC	121124370	1	14539	-
										TCGGATCTCGTGTTGCTGTGGCTCTGGCGT	121124406	1	50	-
										TCGGATCTCGTGTTGCTGTGGCTCTG	121124410	1	106	-
										ACGTGGCTCGGATCTCGTGTTGCTGTGGCT	121124413	0.5	17	-
										TTGCAGACGTGGCTCGGATCTCGTGTTGCT	121124419	1	8	-
										TGGTGTAGGTTGCAGACGTGGCTCGGATC	121124429	2	7190	-
										TGTGGTGTAGGTTGCAGACGTGGCTCGGA	121124431	2	7153	-
										TGAGCTGTGGTGTAGGTTGCAGACGTGGCTC	121124434	1	9260	-
										TGAGCTGTGGTGTAGGTTGCAGACGTGGCT	121124435	2	11604	-
										TGAGCTGTGGTGTAGGTTGCAGACGTGGC	121124436	0.5	11712	-
										TGCTGTGAGCTGTGGTGTAGGTTGCAGAC	121124441	0.5	12808	-
										TCTGCAACCTACACCACAGCTCACAGCAAC	121124442	1.5	12917	+
										TGCTGTGAGCTGTGGTGTAGGTTGCAGA	121124442	2	19487	-
										TTGCTGTGAGCTGTGGTGTAGGTTGCAGA	121124442	1	18788	-
										CTGCAACCTACACCACAGCTCACAGCAACGCC	121124443	1	6861	+
										TGCAACCTACACCACAGCTCACAGCAACGCC	121124444	2.5	6997	+
										CAACCTACACCACAGCTCACAGCAAC	121124446	1	14731	+
										TCCGGCGTTGCTGTGAGCTGTGGTGTAGGT	121124448	0.5	7273	-
										TCCGGCGTTGCTGTGAGCTGTGGTGTAGG	121124449	1	7710	-
										CTACACCACAGCTCACAGCAACGCCGGAT	121124450	1.5	7889	+
										TACACCACAGCTCACAGCAACGCCGGAT	121124451	0.5	8111	+
										TGGGTTAATGATCCGGCGTTGCTGTGAGCT	121124459	3	435	-
										TGGGTTAATGATCCGGCGTTGCTGTGAGC	121124460	4.5	444	-
										TCAGTGGGTTAATGATCCGGCGTTGCTGT	121124464	0.5	460	-
										TGAGGTTGCGGGTTCGATCCCTGCCCTTGCTC	121124491	1	9464	-
										TGAGGTTGCGGGTTCGATCCCTGCCCTTGCT	121124492	2.5	9600	-
										ACCATGAGGTTGCGGGTTCGATCCCTGCCC	121124497	1	9791	-
										TGAGGTTGCGGGTTCGATCCCTGCCC	121124497	1	10466	-
										CAGGGATCGAACCCGCAACCTCATGGTTCC	121124500	2	23937	+
										ACCATGAGGTTGCGGGTTCGATCCCTG	121124500	1	25972	-
										GAACCATGAGGTTGCGGGTTCGATCCCT	121124501	1	25362	-
										TAGGAACCATGAGGTTGCGGGTTCGATCCC	121124502	1.5	22885	-
										GGAACCATGAGGTTGCGGGTTCGATCC	121124503	0.5	25693	-
										TAGGAACCATGAGGTTGCGGGTTCGATCC	121124503	19	23552	-
										GGAACCATGAGGTTGCGGGTTCGATC	121124504	1	26372	-
										TCCGACTAGGAACCATGAGGTTGCGGGTTCGA	121124506	0.5	14214	-
										CGACTAGGAACCATGAGGTTGCGGGTTCGA	121124506	1	14926	-
										CCGACTAGGAACCATGAGGTTGCGGGTTCGA	121124506	1	14593	-
										GACTAGGAACCATGAGGTTGCGGGTTCG	121124507	1	58557	-
										TAGGAACCATGAGGTTGCGGGTTCG	121124507	1	68019	-
										CCGACTAGGAACCATGAGGTTGCGGGTTCG	121124507	4.5	48997	-
										CGACTAGGAACCATGAGGTTGCGGGTTCG	121124507	1	49637	-
										GGTTCCTAGTCGGATTCGTTAACCACTGCGC	121124524	0.5	50643	+
										GTTCCTAGTCGGATTCGTTAACCACTGCGC	121124525	1	51315	+
										TTCCTAGTCGGATTCGTTAACCACTGCGCCA	121124526	1	51090	+
										GGATTCGTTAACCACTGCGCCATGACGGGAA	121124535	1	3996	+
										GGATTCGTTAACCACTGCGCCATGACGGGA	121124535	1	4045	+
										TCCCGTCATGGCGCAGTGGTTAACGAATCC	121124535	1	4045	-
										GATTCGTTAACCACTGCGCCATGACGGG	121124536	0.5	4729	+
										TTCGTTAACCACTGCGCCATGACGGGAACTC	121124538	1	4567	+
										TTCGTTAACCACTGCGCCATGACGGGAACT	121124538	3.5	4632	+
										TTCGTTAACCACTGCGCCATGACGGGAA	121124538	4.5	4794	+
										TTCGTTAACCACTGCGCCATGACGGGAAC	121124538	11	4699	+
										TTCGTTAACCACTGCGCCATGACGGG	121124538	1	4892	+
										TTCGTTAACCACTGCGCCATGACGGGA	121124538	2	4856	+
										TCGTTAACCACTGCGCCATGACGGGA	121124539	3	4927	+
										TCGTTAACCACTGCGCCATGACGGGAACTCC	121124539	1.5	4492	+
										TCGTTAACCACTGCGCCATGACGGGAACTC	121124539	28	4632	+
										TCGTTAACCACTGCGCCATGACGGGAA	121124539	2	4864	+
										TCGTTAACCACTGCGCCATGACGGGAACT	121124539	6	4699	+
										CGTTAACCACTGCGCCATGACGGGAACT	121124540	1	4738	+
										CGTTAACCACTGCGCCATGACGGGAACTCC	121124540	1	4527	+
										CGTTAACCACTGCGCCATGACGGGAACTC	121124540	1	4671	+
										TTAACCACTGCGCCATGACGGGAACTCC	121124542	1	5888	+
										GAGTTCCCGTCATGGCGCAGTGGTTAA	121124542	1	6098	-
										TAACCACTGCGCCATGACGGGAACTC	121124543	2.5	6258	+
										TAACCACTGCGCCATGACGGGAACTCC	121124543	4.5	6042	+
										GGAGTTCCCGTCATGGCGCAGTGGTT	121124544	1	6206	-
										TAATAAATACAAGAACAGGTCCTTTGAAA	121124588	1	1	-
										TACATTTAGCTCCAAAATCTGGAAAACAGG	121124678	1	1	-
										TAAAAGCATCAACTATCATAACCTATGGGA	121124784	2	1	-
										TAATAAAAGCATCAACTATCATAACCTATGG	121124786	1	1	-
										TAATAAAAGCATCAACTATCATAACCTATG	121124787	1	1	-
										TATCCATAAAATAATAAAAGCATCAACTATC	121124797	1	1	-
										TGCTAAAACTGTAGAATATCCATAAAATAAT	121124813	1	1	-
										TCTTGAGTTCAACAGGAAATGAATGCTAAAA	121124836	0.5	1	-
										TTAGCTCTTGAGTTCAACAGGAAATGAATGC	121124841	2	1	-
										TAGCTCTTGAGTTCAACAGGAAATGAATGC	121124841	5	1	-
										GAATTCCAGAACTCCCTTAGCTCTTGAGTTC	121124857	1	1	-
										AGAATTCCAGAACTCCCTTAGCTCTTGAGTT	121124858	1	1	-
										TGAGCCACAACAAGAATTCCAGAACTCCC	121124872	1	1	-
										TCCTAACCCGCTGAGCCACAACAAGAATTCC	121124881	1	1	-
										TACTATGTCAGGTTCCTAACCCGCTGAGCC	121124895	0.5	1	-
										ATACTATGTCAGGTTCCTAACCCGCTGA	121124898	1	1	-
										TCCTCACAGATACTATGTCAGGTTCCTAACC	121124904	1	3	-
										TCACTACTAAGTACAAAATTATATTCTCAAC	121125343	1	1	-
										TGAGAAATAGAGAAGAAATCAGGTAC	121125427	0.5	1	-
										TTCTTTATAAAGGAAGAACTCTATTCCACTC	121125547	0.5	1	-
										CCCTAAAAAAAAAAAGTTGCTCATTATATGC	121125581	1	1	-
										TTCCTAGCCCAAGAACCTCTTTATGCC	121125622	1	1	-
										TGCAGCTCCACTTCAATTCCTAGCCCAAGA	121125635	1	1	-
										CCATAGCTCACAGCAACACCAGATCCT	121125679	1	345	+
										TAAGGATCTGGTGTTGCTGTGAGCTAT	121125681	0.5	368	-
										TTGGCTAAGGATCTGGTGTTGCTGTGAGC	121125684	1	1	-
										AGTTGGCTAAGGATCTGGTGTTGCTG	121125689	1	4	-
										GCCTCACTCAGTTGGCTAAGGATCTGGT	121125696	0.5	3	-
										CGGAAATGAATATACTATCCATGAGGATTCAG	121125738	0.5	1	-
										CGGAAATGAATATACTATCCATGAGGATTCA	121125739	2	1	-
										GGAAATGAATATACTATCCATGAGGATTC	121125740	2	1	-
										CGGAAATGAATATACTATCCATGAGGATTC	121125740	29.5	1	-
										GCGGAAATGAATATACTATCCATGAGGATT	121125741	2	1	-
										CGGAAATGAATATACTATCCATGAGGA	121125743	1	1	-
										TCAGCGGAAATGAATATACTATCCATGAGGA	121125743	0.5	1	-
										TTCAGCGGAAATGAATATACTATCCATGAG	121125745	0.5	1	-
										TTCAGCGGAAATGAATATACTATCCATGA	121125746	2	1	-
										GTTCAGCGGAAATGAATATACTATCCATGA	121125746	1	1	-
										TAGTTACTCATGGAGTGCCCATCATGGTTC	121125772	1	1	-
										TGCCTAGGTAGAGTACTTTTTTGATGTACATGT	121125851	1	1	-
										TACATTGATGGACTGTTAGGTTGTTATGCTA	121125906	1	1	-
										TAAATACATTGATGGACTGTTAGGTTGTT	121125912	1.5	1	-
										TCTATAAATACATTGATGGACTGTTAGGTT	121125915	1	1	-
										TATAAATACATTGATGGACTGTTAGGTT	121125915	0.5	1	-
										TGACAGCTGCATGCTAATCTATAAATACATT	121125931	1	1	-
										TGAGATGGTTTCATGACTGCATATGTAAGT	121125978	1	1	-
										TTGAGATGGTTTCATGACTGCATATGTAA	121125980	0.5	1	-
										TTTGAGATGGTTTCATGACTGCATATGTA	121125981	1	1	-
										TATGCAGTCATGAAACCATCTCAAAAACAT	121125985	1	1	+
										TTTTTCACTCATGTTTTTGAGATGGTTTCA	121125995	0.5	1	-
										ATTTTTCACTCATGTTTTTGAGATGGTTTC	121125996	1	1	-
										TCTCAAAAACATGAGTGAAAAATTGGGTA	121126003	1	1	+
										TGACATACATGCAGGCATGAACATGTACCC	121126027	0.5	1	-
										TTCATGCCTGCATGTATGTCAAGACGTAGA	121126036	1	1	+
										TCATGCCTGCATGTATGTCAAGACGTAGA	121126037	1	1	+
										TTCTACGTCTTGACATACATGCAGGCATGA	121126037	0.5	1	-
										TGCCTGCATGTATGTCAAGACGTAGAA	121126040	0.5	1	+
										CCATCTTTCATGGCTTTTCTACGTCTTGA	121126054	1	1	-
										TGAAAGATGGACAGGAGGTCGTTGGCAGGT	121126073	1	1	+
										TGAAAGATGGACAGGAGGTCGTTGGCA	121126073	1	1	+
										ACACCTGCCAACGACCTCCTGTCCATC	121126078	1	1	-
										CACCTGCCAACGACCTCCTGTCCATC	121126078	0.5	1	-
										TGAAGTAACACCTGCCAACGACCTCCTGTC	121126082	1	1	-
										TCCTCCACGTCTGAGGGCCTAGACAT	121126219	1	1	-
										TACTGCCATATTGCTATGCATAGATCAGAG	121126261	1	1	-
										TACTGCCATATTGCTATGCATAGATCAGA	121126262	1	1	-
										AGGCCTCTTGACAAGTGG	121126316	2	1	-
										CACCAGGATGGAGGACTTTTGGATGC	121126404	1	1	-
										TTAATATTGTCTATTACCCTCACTGAGGTA	121126433	0.5	1	-
										TTAATATTGTCTATTACCCTCACTGA	121126437	1	1	-
										TAGGAGTGCATCTTAATATTGTCTATTACC	121126445	1	1	-
										TTCTATTTGGAGAAAAGGTAGGAGTGCATC	121126463	2	1	-
										TTCATATATACTGCCACTCATTTTAGGGAA	121126513	1.5	1	-
										TTCCGGGGTAGCCTTTCATATATAC	121126532	1	1	-
										TATTACTAAAGAATTCCGGGGTAGCCTTT	121126541	1	1	-
										TCTTCAACAAGTGATGATATGTTACCTAGC	121126609	1	1	-
										CAGGAGTATCTTCAACAAGTGATGATATGT	121126617	1	1	-
										TGAGCAGTCATACTTAGCTGAGTCAGGAGT	121126640	1	1	-
										TTCTGCCTGGATCTGCTAGCATCCAACTCC	121126707	1	1	-
										GCTTCAGCTTCTGCCTGGATCTGCTAGCA	121126716	1	1	-
										TGCTTCAGCTTCTGCCTGGATCTGCTAGC	121126717	1	1	-
										TGTGTATTTAGACTTGGGCCCTCCCTTGA	121126862	1	1	-
										TGCATGTGTATTTAGACTTGGGCCCTCCC	121126866	0.5	1	-
										TGCATGTGTATTTAGACTTGGGCCC	121126870	0.5	1	-
										CTTCCTGCATGTGTATTTAGACTTGGGCC	121126871	1	1	-
										GGCCTTCCTGCATGTGTATTTAGACTTGGGCC	121126871	1	1	-
										GGCCTTCCTGCATGTGTATTTAGACTTGGG	121126873	1	1	-
										GTTACGTCTCTGCCGGACATGGCCTTTCCTCC	121126949	1	1	-
										AACTGTCATGGTTACGTCTCTGCCGGAC	121126963	1	1	-
										TGGAACTGTCATGGTTACGTCTCTGCCGGA	121126964	1	1	-
										TCCAAGGGCCAGGATGGAACTGTC	121126984	0.5	1	-
										TCTGGATGGAAGGAAGTAGGAGGACTGCTC	121127048	4	1	-
										TAACTATCTGGATGGAAGGAAGTAGGAGGA	121127054	1	1	-
										GAGTCCAGGGACTTCATCCAGATAACTA	121127078	1	1	-
										TCCCAGAGTCCAGGGACTTCATCCA	121127086	1	1	-
										TTGTTCCTAAGGTTCCCAGAGTCCAGGGAC	121127094	1	1	-
										AATTGGGAGAAAAGGGATCTTTGTTCCTAA	121127114	1	1	-
										TAAATGGAAAAGAATTGGGAGAAAAGGGATC	121127125	0.5	1	-
										TCATAAATGGAAAAGAATTGGGAGAAAAGG	121127129	1	1	-
										TGAAATGAAGATCTATCATAAATGGAAAAGA	121127143	4	1	-
										TTTAGAAAGCAGGATGAAAGCACATCTGA	121127171	1	1	-
										TAGTATAATTCTTTTAGAAAGCAGGATGAA	121127182	1	1	-
										TAGTATAATTCTTTTAGAAAGCAGGATGA	121127183	1	1	-
										TGTAAAATGAGGGGATTAACTCAAGGTGT	121127238	1	1	-
										TGAGCAAGATCTTTCCCTCCCCGATCTACA	121127278	1	1	-
										TGAGCAAGATCTTTCCCTCCCCGATC	121127282	0.5	1	-
										TGAGCAAGATCTTTCCCTCCCCGAT	121127283	2	1	-
										TGAGCAAGATCTTTCCCTCCCCGA	121127284	1	1	-
										TGTCTGACCCTGAGCAAGATCTTTCCCTCC	121127288	0.5	1	-
										TGCCTGTGTTACAGCACTGTCAGCTGTCTGA	121127311	5.5	1	-
										TGCCTGTGTTACAGCACTGTCAGCTGTC	121127314	2	1	-
										TGAAGGGCGAGGCAGCAACTCTGCCTGTGT	121127333	1	1	-
										TAAGATTATCTGATTGCCTGAAAGCTGAA	121127359	1.5	1	-
										TAAGATTATCTGATTGCCTGAAAGCTGA	121127360	0.5	1	-
										TAAGATTATCTGATTGCCTGAAAGCTG	121127361	1	1	-
										TAAGATTATCTGATTGCCTGAAAGCT	121127362	1	1	-
										TGAGGGAAAAATCTGTGACAGGCTCACTGG	121127390	0.5	1	-
										TAGAATATGTGAAGTTAAAACTGTGAGGGA	121127413	3	1	-
										TCTAGCCAATTGAACAGAGCTGTCTGTGAGA	121127443	1	1	-
										TAGTGAGTCAAAGGTTCTAGCCAATTGAA	121127460	1	1	-
										TAGTGAGTCAAAGGTTCTAGCCAATTGA	121127461	1	1	-
										AGTCACTCTAATGTAGTGAGTCAAAGGTTC	121127472	1	1	-
										TTTGGAATTTGAGAGTTTGATCTTCAACTTC	121127511	1	1	-
										TGGAATTTGAGAGTTTGATCTTCAACTTC	121127511	5	1	-
										TTGGAATTTGAGAGTTTGATCTTCAACTTC	121127511	2	1	-
										TAAAGTGTTCAGTTTTGGAATTTGAGAGTT	121127525	1	1	-
										TCTAAAGTGTTCAGTTTTGGAATTTGAGAGT	121127526	1	1	-
										TTCCAACATCTAAAGTGTTCAGTTTTGGAA	121127535	3	1	-
										TTCCAACATCTAAAGTGTTCAGTTTTGGA	121127536	1	1	-
										TCTGGGGAGAAGATTCATAGGTCTCAAC	121127580	1	1	-
										TAGAAGTGTATTTGTGTATATGAGTAGGA	121127611	1	1	-
										TGTAGAAGTGTATTTGTGTATATGAGTAGG	121127612	1	1	-
										TGCATGTAGAAGTGTATTTGTGTATATGAG	121127616	1	1	-
										TGCATGTAGAAGTGTATTTGTGTATATGA	121127617	1	1	-
										TGAAACTGCATGTAGAAGTGTATTTGTGTA	121127622	5	1	-
										TAAGTGATCAACTCTTGAAACTGCATGTAGAA	121127635	1	1	-
										TAAGTGATCAACTCTTGAAACTGCATGTAGA	121127636	2	1	-
										TTGGTGGGCTTTAAGTGATCAACTCTTGAA	121127648	1	1	-
										TAGACATTGGTGGGCTTTAAGTGATCAACTC	121127653	0.5	1	-
										TAGACATTGGTGGGCTTTAAGTGATCAACT	121127654	2	1	-
										TACTTGTAGACATTGGTGGGCTTTAAGTGA	121127660	15.5	1	-
										TATACTTGTAGACATTGGTGGGCTTTAAGTG	121127661	1	1	-
										TACTTGTAGACATTGGTGGGCTTTAAGT	121127662	1	1	-
										TCAGTGTTCGGAACCTATACTTGTAGAC	121127679	1	1	-
										TACTTGCAAATCAGTGTTCGGAACCTATAC	121127687	1	1	-
										TCTACTTGCAAATCAGTGTTCGGAACCTA	121127690	0.5	1	-
										TGGTGCTTCCACACTCTAATCAATGCTGAAA	121127721	1	1	-
										TGGTGCTTCCACACTCTAATCAATGCTGAA	121127722	2.5	1	-
										TGCCTACCATGGTGCTTCCACACTCTAATC	121127731	8	1	-
										TTGCCTACCATGGTGCTTCCACACTCTAAT	121127732	1	1	-
										TTTGCCTACCATGGTGCTTCCACACTCTA	121127734	1	1	-
										TTGCCTACCATGGTGCTTCCACACTCT	121127735	0.5	1	-
										TGCACACCTTTGCCTACCATGGTGCTTCCACA	121127739	1	1	-
										TAGGCAAAGGTGTGCACATGTGAGCTGA	121127755	1	1	+
										TGTCAGCTCACATGTGCACACCTT	121127761	0.5	1	-
										TGAGTACTGTCAGCTCACATGTGCACACC	121127763	1	1	-
										GGCTTGAGTACTGTCAGCTCACATGTGCAC	121127766	0.5	1	-
										TACTTAGGGCTTGAGTACTGTCAGCTCA	121127775	1	1	-
										TGGTACTTAGGGCTTGAGTACTGTCAGCTC	121127776	2	1	-
										TAAAAGGATCACTGTGGTACTTAGGGCTTGA	121127789	1	1	-
										TAAAAGGATCACTGTGGTACTTAGGGCTTG	121127790	1	1	-
										AAGGATCACTGTGGTACTTAGGGCTT	121127791	1	1	-
										TAAAAGGATCACTGTGGTACTTAGGGCTT	121127791	0.5	1	-
										TAAAAGGATCACTGTGGTACTTAGG	121127795	1	1	-
										TGGGTGGTTAAAAGGATCACTGTGGTACTT	121127798	0.5	1	-
										TGAGTTTACTGTTACTAACCACGCAGCGCT	121127827	0.5	1	-
										TGAGTTTACTGTTACTAACCACGCAGCGC	121127828	1	1	-
										TGGACAAAATGAGTTTACTGTTACTAACC	121127837	1	1	-
										TCCTCATGGACAAAATGAGTTTACTGTTAC	121127842	2	1	-
										TTGTGACCCTTTATTTCCTCATGGACA	121127860	1	1	-
										TGAACTTTGTGACCCTTTATTTCCTCATGGA	121127862	2.5	1	-
										TGAACTTTGTGACCCTTTATTTCCTCA	121127866	1	1	-
										TCTTGAACTTTGTGACCCTTTATTTCCTC	121127867	1	1	-
										TGAACTTTGTGACCCTTTATTTCCTC	121127867	1	1	-
										TGGAATGGTCTCTTGAACTTTGTGACCCTTT	121127875	1	1	-
										TGGAATGGTCTCTTGAACTTTGTGACCCTT	121127876	1	1	-
										TGGAATGGTCTCTTGAACTTTGTGACCC	121127878	1	1	-
										TGGAATGGTCTCTTGAACTTTGTGAC	121127880	1	1	-
										GCCAAGTGGAATGGTCTCTTGAACTTTGT	121127883	1	1	-
										CAGCCAAGTGGAATGGTCTCTTGAACTTTGT	121127883	3	1	-
										TCAGCCAAGTGGAATGGTCTCTTGAACTTT	121127885	1	1	-
										CAGCCAAGTGGAATGGTCTCTTGAACTTT	121127885	2	1	-
										TTCTCAGCCAAGTGGAATGGTCTCTTGAACT	121127887	1	1	-
										TCTCAGCCAAGTGGAATGGTCTCTTGAAC	121127888	1	1	-
										TTTCTCAGCCAAGTGGAATGGTCTCTTGA	121127890	2	1	-
										TTCTCAGCCAAGTGGAATGGTCTCTTGA	121127890	1	1	-
										TCTGCCATTTCTCAGCCAAGTGGAATGGTC	121127896	1	1	-
										TGATTCTGCCATTTCTCAGCCAAGTGGAAT	121127900	1	1	-
										TCTGATTCTGCCATTTCTCAGCCAAGTGGA	121127902	1	1	-
										TTGGTTCTGATTCTGCCATTTCTCAGCCAA	121127907	1	1	-
										TGGTTCTGATTCTGCCATTTCTCAGCCAA	121127907	0.5	1	-
										TTTTGGTTCTGATTCTGCCATTTCTCAGCCA	121127908	1	1	-
										TGGTTCTGATTCTGCCATTTCTCAGCC	121127909	1	1	-
										GAGAAGGTCTGTTTTGGTTCTGATTCTGCCA	121127919	1	1	-
										TGGTGAGAAGGTCTGTTTTGGTTCTGAT	121127926	1	1	-
										TGAAAAAGTGCTGGTGAGAAGGTCTGTTTT	121127935	1.5	1	-
										TGAAAAAGTGCTGGTGAGAAGGTCTGTTT	121127936	3.5	1	-
										TGAAAAAGTGCTGGTGAGAAGGTCTGTT	121127937	0.5	1	-
										TGAAAAAGTGCTGGTGAGAAGGTCTGT	121127938	1	1	-
										AGCTGAAAAAGTGCTGGTGAGAAGGTCTGT	121127938	1	1	-
										ACAGCTGAAAAAGTGCTGGTGAGAAGGTC	121127941	1	1	-
										GACAAAACCTCCAGTAGTACAGCTGA	121127962	2	1	-
										TTGTTCTGGAAGGATCCTGAGACAAAACCTC	121127977	1	1	-
										TGATTGTTCTGGAAGGATCCTGAGACAAA	121127982	2	1	-
										TGATTGTTCTGGAAGGATCCTGAGA	121127986	1	1	-
										TTTGATTGTTCTGGAAGGATCCTGA	121127988	1	1	-
										TAAAGGCCTGCATTTGATTGTTCTGGAAGGA	121127994	1	1	-
										TAAAGGCCTGCATTTGATTGTTCTGGAAGG	121127995	0.5	1	-
										TCTAAAGGCCTGCATTTGATTGTT	121128003	1	1	-
										TCCACATCTAAAGGCCTGCATTTGATTGT	121128004	1	1	-
										TACTGCTCTCCAAGTACGTATTTATAAGACCC	121128041	1	1	-
										TAAGCCTCTTCTTGATACTGCTCTCCAAGT	121128058	1.5	1	-
										TAAGCCTCTTCTTGATACTGCTCTCCAAG	121128059	1	1	-
										TTCTTCTAGTATCATAAGAGGTTTCATAAGC	121128083	2	1	-
										CAGGGTTATATTCTTCTAGTATCATAAGAGG	121128093	1	1	-
										TAAAGAAAGTCTAGAGGGTAGCTACAGGGT	121128118	3	1	-
										TAAAGAAAGTCTAGAGGGTAGCTACAGGG	121128119	1	1	-
										TAAAGAAAGTCTAGAGGGTAGCTAC	121128123	1	1	-
										TGGGAACTTCCCAGGGGCCTAAAGAAAGTC	121128137	1	1	-
										ACTTTCTTTAGGCCCCTGGGAAGTTCCCAGA	121128138	0.5	1	+
										TGGGAAGTTCCCAGAGCAGACTCGTTGGA	121128154	1	1	+
										TGAGTCCAACGAGTCTGCTCTGGGAACT	121128159	2	1	-
										TGAGTCCAACGAGTCTGCTCTGGGAAC	121128160	1	1	-
										TGAGTCCAACGAGTCTGCTCTGGGAA	121128161	1	1	-
										TGAGTCCAACGAGTCTGCTCTGGGA	121128162	2	1	-
										TCTTGAGTCCAACGAGTCTGCTCTGGGA	121128162	1	1	-
										GAGTCTTGAGTCCAACGAGTCTGCTCTGGG	121128163	1	1	-
										GTCTTGAGTCCAACGAGTCTGCTCTGG	121128164	0.5	1	-
										TCCAACGAGTCTTGAGTCCAACGAGTCTG	121128170	1	1	-
										TGAGTCCAACGAGTCTTGAGTCCAACGAGT	121128173	3	1	-
										TGAGTCCAACGAGTCTTGAGTCCAACGA	121128175	1	1	-
										TCCTGAGTCCAACGAGTCTTGAGTCCAAC	121128177	2	1	-
										CATCCTGAGTCCAACGAGTCTTGAGTCC	121128180	1	1	-
										TGAGAACTCATCCTGAGTCCAACGAGTCTT	121128186	1	1	-
										TGAGAACTCATCCTGAGTCCAACGAGTC	121128188	1	1	-
										GCGGTTATGAGAACTCATCCTGAGTCCAACGA	121128191	1	1	-
										GCGGTTATGAGAACTCATCCTGAGTCCAACG	121128192	1	1	-
										GCGGTTATGAGAACTCATCCTGAGTCCAAC	121128193	2	1	-
										TGGCGGTTATGAGAACTCATCCTGAGTCCAAC	121128193	0.5	1	-
										TGGCGGTTATGAGAACTCATCCTGAGTCCA	121128195	1	1	-
										TGGCGGTTATGAGAACTCATCCTGAGTC	121128197	1	1	-
										TGCCCTGGCGGTTATGAGAACTCATCCTGA	121128200	1	1	-
										TGCCCTGGCGGTTATGAGAACTCATCCTG	121128201	1	1	-
										TGCCCTGGCGGTTATGAGAACTCATC	121128204	0.5	1	-
										TGTGGAAAATGCCCTGGCGGTTATGAGAAC	121128209	2	1	-
										TGTGGAAAATGCCCTGGCGGTTATGAGAA	121128210	2.5	1	-
										TCTGTGGAAAATGCCCTGGCGGTTATGAGA	121128211	1	1	-
										TGTTCTGTGGAAAATGCCCTGGCGGTTATG	121128214	1	1	-
										AGTGCAACTGTCACTTTGTTCTGTGGAAA	121128231	1	1	-
										TAAGTGCAACTGTCACTTTGTTCTGTGGAA	121128232	2	1	-
										TAAGTGCAACTGTCACTTTGTTCTGTGGA	121128233	5	1	-
										TGGGAAACTGCAGCAATAAGTGCAACTGTC	121128248	3	1	-
										TAATTGTTGGGAAACTGCAGCAATAAGTGCAAC	121128252	1	1	-
										TTGTTGGGAAACTGCAGCAATAAGTGCAAC	121128252	6	1	-
										AATTGTTGGGAAACTGCAGCAATAAGTGCAAC	121128252	0.5	1	-
										AACATCACTTGGGATAATTGTTGGGAAAC	121128270	1	1	-
										ACATCACTTGGGATAATTGTTGGGAAAC	121128270	1	1	-
										TCACTTGGGATAATTGTTGGGAAAC	121128270	1	1	-
										TGATTGCATGTTAGGCAACATCACTTGGGA	121128285	1	1	-
										TAATGATTGCATGTTAGGCAACATCACTTG	121128288	1	1	-
										TAGATCCAAGGCAATAAAGTTCTAATGATTGC	121128308	1	1	-
										CTTAGATCCAAGGCAATAAAGTTCTAATGA	121128312	1	1	-
										TCCGGAAGCAGTGAAAAGCCTTAGATCCA	121128332	1	1	-
										TTTTCTCCGGAAGCAGTGAAAAGCCTTAGA	121128336	1	1	-
										TGTTTTCTCCGGAAGCAGTGAAAAGCCTT	121128339	1.5	1	-
										TGTTTTCTCCGGAAGCAGTGAAAAGCCT	121128340	1	1	-
										GAAGAGATCCATGTTTTCTCCGGAAG	121128353	1	1	-
										TGGACAGAAGAGATCCATGTTTTCTCCGGAA	121128354	3	1	-
										TTGGACAGAAGAGATCCATGTTTTCTCCGGA	121128355	1	1	-
										TGGACAGAAGAGATCCATGTTTTCTCCGGA	121128355	2	1	-
										TGGGGAAAAGATTGGACAGAAGAGATCC	121128369	1	1	-
										TCTTTGGGGAAAAGATTGGACAGAAGAGATC	121128370	1	1	-
										TTTGTTCTTTGGGGAAAAGATTGGA	121128381	1	1	-
										TCTCATTTGTTCTTTGGGGAAAAGATTGG	121128382	1	1	-
										ACTCATCTCTCATTTGTTCTTTGGGGAAA	121128389	1	1	-
										TAAACTCATCTCTCATTTGTTCTTTGGGGA	121128391	9	1	-
										TAAACTCATCTCTCATTTGTTCTTT	121128396	1	1	-
										TGACAGATGTTCTATCTTCTCCCCACT	121128423	1	1	-
										TTGACAGATGTTCTATCTTCTCCCCAC	121128424	1	1	-
										TAAGATTTTGACAGATGTTCTATCTTCTCCCC	121128426	1	1	-
										TAAGATTTTGACAGATGTTCTATCTTCTCCC	121128427	1	1	-
										TTTGCTAAGATTTTGACAGATGTTCTATCT	121128433	1	1	-
										CTCTTTGCTAAGATTTTGACAGATGTTCTATC	121128434	1	1	-
										CTCTTTGCTAAGATTTTGACAGATGTTCTA	121128436	1	1	-
										TCCTCTTTGCTAAGATTTTGACAGATGTTC	121128438	2	1	-
										TCTTTGCTAAGATTTTGACAGATGTTC	121128438	1	1	-
										TCTTACCTCCTCTTTGCTAAGATTTTGAC	121128446	1	1	-
										AAATTTGTTTCCTTGCTCTCTTACCTCCTC	121128463	1	1	-
										TAAAATTTGTTTCCTTGCTCTCTTACCTCCTC	121128463	1	1	-
										TAAAATTTGTTTCCTTGCTCTCTTACCTCCT	121128464	0.5	1	-
										TAAAATTTGTTTCCTTGCTCTCTTACCTC	121128466	1	1	-
										TAACTAAAATTTGTTTCCTTGCTCTC	121128473	1	1	-
										TGAAATAACTAAAATTTGTTTCCTTGCTCTC	121128473	7	1	-
										AAATAACTAAAATTTGTTTCCTTGCTCTC	121128473	1	1	-
										TGAAATAACTAAAATTTGTTTCCTTGCTCT	121128474	1.5	1	-
										TGAAATAACTAAAATTTGTTTCCTTG	121128478	1	1	-
										TAAAATTGTTTTCACTTATGAAATAACT	121128494	1	1	-
										CCCACTATACTCATTTAAAATTGTTTTC	121128509	1	1	-
										TGGACTTGTACGCTGTCCCACTATACTC	121128525	1	1	-
										TACATGGACTTGTACGCTGTCCCACTATAC	121128527	8	1	-
										TACATGGACTTGTACGCTGTCCCACTATA	121128528	2	1	-
										TATACATGGACTTGTACGCTGTCCCACTAT	121128529	1	1	-
										TGACTTCATATACATGGACTTGTACGCTGTC	121128536	5	1	-
										TGACTTCATATACATGGACTTGTACGCTGT	121128537	13	1	-
										TCTGACTTCATATACATGGACTTGTACGCT	121128539	1	1	-
										TCTGACTTCATATACATGGACTTGTACGC	121128540	3	1	-
										TGAAATCTCTGACTTCATATACATGGACTTG	121128545	1	1	-
										TTGAAATCTCTGACTTCATATACATGGA	121128549	0.5	1	-
										TGAAATCTCTGACTTCATATACATGGA	121128549	1	1	-
										TAAGTAGTGAGACCACTTGAAATCTCTGAC	121128563	1	1	-
										TTGGCTGTAAGTAGTGAGACCACTTGAAATC	121128569	1.5	1	-
										TGGGTCCATTGGCTGTAAGTAGTGAGACCA	121128578	0.5	1	-
										TGATGGGTCCATTGGCTGTAAGTAGT	121128585	1	1	-
										CAAGTGATGGGTCCATTGGCTGTAAGTAGT	121128585	1	1	-
										TACAAGTGATGGGTCCATTGGCTGTAAGT	121128588	4	1	-
										TACAAGTGATGGGTCCATTGGCTGTA	121128591	0.5	1	-
										TACAAGTGATGGGTCCATTGGCTGT	121128592	1	1	-
										CTATTTGCATTGCTTTACAAGTGATGGGTCC	121128601	1	1	-
										CTATTTGCATTGCTTTACAAGTGATGGGTC	121128602	1	1	-
										TCCATTGGAAGAGGCAGAGTAAAAGGTAC	121128649	1	1	-
										TGTCCATTGGAAGAGGCAGAGTAAAAGGTA	121128650	1	1	-
										TAACTCTCAGCTGTCCATTGGAAGAGGCA	121128662	1	1	-
										TGACAAAACTAACTCTCAGCTGTCCATTGGA	121128669	1	1	-
										TGACAAAACTAACTCTCAGCTGTCCATTGG	121128670	3.5	1	-
										TGACAAAACTAACTCTCAGCTGTCCATT	121128672	1	1	-
										TGCCATCTTGGGATACACACTTCTTCCTGAC	121128696	2	1	-
										TGCCATCTTGGGATACACACTTCTTCCTGA	121128697	10.5	1	-
										TGTGCCATCTTGGGATACACACTTCTTCCT	121128699	0.5	1	-
										TGCTCTGTGCCATCTTGGGATACACACTTC	121128704	1.5	1	-
										TTGTAAAGTGCTGCCTTCCATGTTTTTCAC	121128746	0.5	1	-
										TCCACCTCCTTGTAAAGTGCTGCCTTCC	121128757	1	1	-
										TCTTCCACCTCCTTGTAAAGTGCTGCCTTC	121128758	0.5	1	-
										TAAAAAAGTTGCTTTCTTGATCTTCCACCTC	121128777	1	1	-
										TAAAAAAGTTGCTTTCTTGATCTTCCACCT	121128778	1	1	-
										TGAAATTTAAAAAAGTTGCTTTCTTGATCTT	121128784	1.5	1	-
										TTGATCTCTTTATGAAATTTAAAAAAGTTGC	121128796	1.5	1	-
										TGCCCTTGATCTCTTTATGAAATTTAAAAAA	121128801	1	1	-
										TTCAGGGACTGCCCTTGATCTCTTTATGAA	121128811	1	1	-
										TAGGTTTGCGTAGAATATTCATTCAGGGACT	121128831	1	1	-
										TAGGTTTGCGTAGAATATTCATTCAGGGAC	121128832	5	1	-
										TAGGTTTGCGTAGAATATTCATTCAGGGA	121128833	2	1	-
										TGCTTTGGGAACTGCCAGCCCCTGCAGC	121128874	1	1	-
										TGCTTTGGGAACTGCCAGCCCCTGCA	121128876	1	1	-
										TCCTCTCTGCTTTGGGAACTGCCAGCCCC	121128880	3.5	1	-
										TCATCCTCTCTGCTTTGGGAACTGCCAGCC	121128882	1	1	-
										TGGTCCTCATCCTCTCTGCTTTGGGAAC	121128890	1	1	-
										TCTGGTCCTCATCCTCTCTGCTTTGGGAA	121128891	1.5	1	-
										TGGTCCTCATCCTCTCTGCTTTGGGA	121128892	2	1	-
										TCTGGTCCTCATCCTCTCTGCTTTGGGA	121128892	1	1	-
										TGACTATGGGTGGACCCTCTGGTCCTCATCC	121128906	1	1	-
										TCCTGACTATGGGTGGACCCTCTGGTCCTCATC	121128907	1	1	-
										TGACTATGGGTGGACCCTCTGGTCCTCATC	121128907	1	1	-
										TGAACCTCCTGACTATGGGTGGACCCTCTGGTC	121128913	0.5	1	-
										TGAACCTCCTGACTATGGGTGGACCCTCTGGT	121128914	1	1	-
										TTCTGAACCTCCTGACTATGGGTGGACCCT	121128919	3	1	-
										TGAACCTCCTGACTATGGGTGGACCCT	121128919	0.5	1	-
										TTCTGAACCTCCTGACTATGGGTGGACCC	121128920	2	1	-
										TTCTGAACCTCCTGACTATGGGTGGACC	121128921	1	1	-
										TCACTTCTGAACCTCCTGACTATGGGTGGA	121128923	1	1	-
										TGTCACTTCTGAACCTCCTGACTATGGGT	121128926	1	1	-
										TGAAATCTGTGCTTTCCCCCCCGCCGCCACC	121128972	1	1	-
										TGAAATCTGTGCTTTCCCCCCCGCCGCCAC	121128973	1.5	1	-
										TGAAATCTGTGCTTTCCCCCCCGCCGCCA	121128974	1	1	-
										TGAAATCTGTGCTTTCCCCCCCGCCGC	121128976	1	1	-
										TGAAATCTGTGCTTTCCCCCCCGCC	121128978	2	1	-
										TACACTGAAATCTGTGCTTTCCCCCCCGCC	121128978	1	1	-
										TACACTGAAATCTGTGCTTTCCCCCCCGC	121128979	1	1	-
										AAGTACACTGAAATCTGTGCTTTCCCCCCC	121128981	0.5	1	-
										AAGTACACTGAAATCTGTGCTTTCCCCCC	121128982	1	1	-
										TGAAGTACACTGAAATCTGTGCTTTCCCCCC	121128982	0.5	1	-
										TGGCCTGAAGTACACTGAAATCTGTGCTTTC	121128987	4	1	-
										TGGCCTGAAGTACACTGAAATCTGTGCTTT	121128988	1	1	-
										ATCTGGCCTGAAGTACACTGAAATCTGTGCT	121128990	1	1	-
										TCTGGCCTGAAGTACACTGAAATCTGTGC	121128991	2	1	-
										TCTGGCCTGAAGTACACTGAAATCTGT	121128993	1	1	-
										ATCTGGCCTGAAGTACACTGAAATCT	121128995	1	1	-
										TCACCACAAATCTGGCCTGAAGTACACTGA	121129000	1	1	-
										TCACCACAAATCTGGCCTGAAGTACAC	121129003	1	1	-
										TCCCCCTTTCGAAGCTGTCACCAAAGGGAGA	121129036	1	1	-
										CTTTCGAAGCTGTCACCAAAGGGAGA	121129036	1	1	-
										TTCTTTCCCCCTTTCGAAGCTGTCACCAAA	121129042	0.5	1	-
										TATTCTTTCCCCCTTTCGAAGCTGTCAC	121129046	1.5	1	-
										TACAAAAGTGAAAAATACACCCCAAGTCCCC	121129080	3.5	1	-
										TACAAAAGTGAAAAATACACCCCAAGTCCC	121129081	5	1	-
										TTACAAAAGTGAAAAATACACCCCAAGTCCC	121129081	2	1	-
										TACAAAAGTGAAAAATACACCCCAAGTCC	121129082	1	1	-
										TACAAAAGTGAAAAATACACCCCAAGT	121129084	0.5	1	-
										TAGAGAAGGGGCCAGATTACAAAAGTGA	121129100	0.5	1	-
										TTATCAAAAACAACTGAGACATCCTTAGAGA	121129122	1.5	1	-
										TTATCAAAAACAACTGAGACATCCTTAGAG	121129123	1	1	-
										TATCAAAAACAACTGAGACATCCTTAGA	121129124	1	1	-
										TCTCCCACTCCCTTATCAAAAACAACTGAGA	121129134	2	1	-
										CCGTCACGTTCTGTCTCCCACTCCCTTA	121129150	1	1	-
										AGCCGTCACGTTCTGTCTCCCACTCC	121129154	0.5	1	-
										CCAGAGCCGTCACGTTCTGTCTCCCACTC	121129155	1	1	-
										TCCCAGAGCCGTCACGTTCTGTCTCCCACTC	121129155	1	1	-
										TTCCCAGAGCCGTCACGTTCTGTCTCCCAC	121129157	0.5	1	-
										TCCCAGAGCCGTCACGTTCTGTCTCCC	121129159	1	1	-
										AGGTTCCCAGAGCCGTCACGTTCTGTC	121129163	1	1	-
										TTCAGGTTCCCAGAGCCGTCACGTTCTGTC	121129163	1	1	-
										TTTCTTTCCAGGCTTCCTTCAGGTTCC	121129183	3	1	-
										TACATCTTTCTTTCCAGGCTTCCTTCAGGT	121129186	1	1	-
										TTCAGGCTACATCTTTCTTTCCAGGCTTCC	121129193	0.5	1	-
										TTTCAGGCTACATCTTTCTTTCCAGGC	121129197	0.5	1	-
										TGGAAAGAAAGATGTAGCCTGAAAATGGGA	121129200	1	1	+
										TGATTATTTGTTTTCCAGCTTCCCCACTTC	121129228	3	1	-
										TGATTATTTGTTTTCCAGCTTCCCCAC	121129231	2	1	-
										TTGATTATTTGTTTTCCAGCTTCCCC	121129233	2	1	-
										TAGACTTGCAGAGGACTTTTGATTATTTGT	121129247	5.5	1	-
										TGTATGGAGTTTTCCCGCAGCCTGCCCTAG	121129274	0.5	1	-
										TGTATGGAGTTTTCCCGCAGCCTGCCC	121129277	2	1	-
										GCTTATGTATGGAGTTTTCCCGCAGCC	121129282	1	1	-
										TAGCTTATGTATGGAGTTTTCCCGCAGCC	121129282	2	1	-
										TAGAGGGCCTCTAGCTTATGTATGGA	121129296	1	1	-
										TGCACTCTATAGAGGGCCTCTAGCTTATGTA	121129300	1.5	1	-
										TGCACTCTATAGAGGGCCTCTAGCTTATGT	121129301	1.5	1	-
										TCTGCCATGCACTCTATAGAGGGCCTCTA	121129309	1	1	-
										TAGAAGCTGTAAACTCTGCCATGCACTCTATA	121129320	1	1	-
										TAGAAGCTGTAAACTCTGCCATGCACTCTAT	121129321	1	1	-
										TAGAAGCTGTAAACTCTGCCATGCACTCTA	121129322	5.5	1	-
										TCCTAGAAGCTGTAAACTCTGCCATGCACT	121129325	1	1	-
										TCCTAGAAGCTGTAAACTCTGCCATGCAC	121129326	2	1	-
										TAGAAGCTGTAAACTCTGCCATGCAC	121129326	0.5	1	-
										TGTCCTAGAAGCTGTAAACTCTGCCATGCA	121129327	1	1	-
										TTGTCCTAGAAGCTGTAAACTCTGCCATGC	121129328	1	1	-
										AAGACCTTGTCCTAGAAGCTGTAAACTCTGC	121129333	1	1	-
										TAAGACCTTGTCCTAGAAGCTGTAAACTCTGC	121129333	1	1	-
										TAAGACCTTGTCCTAGAAGCTGTAAACTCTG	121129334	1	1	-
										TATAAGACCTTGTCCTAGAAGCTGTAAACTC	121129336	1	1	-
										TATAAGACCTTGTCCTAGAAGCTGTAAAC	121129338	0.5	1	-
										TATAAGACCTTGTCCTAGAAGCTGTAAA	121129339	1	1	-
										TAAATATAAGACCTTGTCCTAGAAGCTGTA	121129341	6	1	-
										TAAATATAAGACCTTGTCCTAGAAGCTGT	121129342	2.5	1	-
										TATAAATATAAGACCTTGTCCTAGAAGCTGT	121129342	1	1	-
										TATAAATATAAGACCTTGTCCTAGAAGCTG	121129343	1	1	-
										TATAAATATAAGACCTTGTCCTAGAAGC	121129345	0.5	1	-
										TAAATATAAGACCTTGTCCTAGAAGC	121129345	1	1	-
										TGATTTATAAATATAAGACCTTGTCCTAGA	121129348	1	1	-
										TATGATTTATAAATATAAGACCTTGTCCTA	121129350	0.5	1	-
										TTGCCATTTCTGAAAAAAAAAAATATATGATT	121129373	0.5	1	-
										TGCTTTTCTCTCATTTTTGCCATTTCTGAAA	121129390	1	1	-
										GCTTTTCTCTCATTTTTGCCATTTCTGAA	121129391	0.5	1	-
										GTGCTTTTCTCTCATTTTTGCCATTTCTGA	121129392	3.5	1	-
										TGGAGATCTGTGCTTTTCTCTCATTTTTGC	121129401	1	1	-
										TGGAGATCTGTGCTTTTCTCTCATT	121129406	1	1	-
										CAGGATCAGGAATGTAGCCTGAGGCTCTTGG	121129428	12.5	1	-
										CAGGATCAGGAATGTAGCCTGAGGCTCTTG	121129429	2	1	-
										TATTTCCCAGGGGAGAAACAAGGGCAGGA	121129454	1	1	-
										TCCCCAACCACAGGTGAATTGTTGAGCTA	121129481	4.5	1	-
										TAAGAGGCCACAGAAGATCACGGCTCCCTCC	121129507	1	1	-
										TAAGAGGCCACAGAAGATCACGGCTCCC	121129510	1	1	-
										TAAGAGGCCACAGAAGATCACGGCTCC	121129511	1	1	-
										TGTCTTTTTCTAAGAGGCCACAGAAGATC	121129519	1	1	-
										TCCAAGTTGTCTTTTTCTAAGAGGCCACAGA	121129524	1	1	-
										GCCAACTCCAAGTTGTCTTTTTCTAAGAGG	121129531	2	1	-
										TGCCAAGCCAACTCCAAGTTGTCTTTTTCT	121129537	0.5	1	-
										CTGTGCCAAGCCAACTCCAAGTTGTCTTT	121129541	1	1	-
										TGTGCCAAGCCAACTCCAAGTTGTC	121129544	0.5	1	-
										TTCCACCTGTGCCAAGCCAACTCCAAGTTGTC	121129544	1.5	1	-
										TCTTCCACCTGTGCCAAGCCAACTCCAAGT	121129548	0.5	1	-
										TCTCTTCCACCTGTGCCAAGCCAACTCC	121129552	1	1	-
										AGGTATTCATTTTCTCTCTTCCACCTGTGC	121129564	1	1	-
										TAGGTATTCATTTTCTCTCTTCCACCTGT	121129566	1	1	-
										TTCCTAGGTATTCATTTTCTCTCTTCCACCT	121129568	1	1	-
										TCCTAGGTATTCATTTTCTCTCTTCCACCT	121129568	0.5	1	-
										TACTTTCTTAGCTGCCACTTCCTAGGTATTC	121129586	2	1	-
										TACTTTCTTAGCTGCCACTTCCTAGGTATT	121129587	2	1	-
										TACTTTCTTAGCTGCCACTTCCTAGGTA	121129589	1	1	-
										TCTACTTTCTTAGCTGCCACTTCCTAGGTA	121129589	1	1	-
										TTCTACTTTCTTAGCTGCCACTTCCTAGGT	121129590	1	1	-
										TACTTTCTTAGCTGCCACTTCCTAGG	121129591	1	1	-
										TTTCTACTTTCTTAGCTGCCACTTCCTAGG	121129591	2	1	-
										TGTGCACTTTTTTCTACTTTCTTAGCTGCC	121129601	0.5	1	-
										TGTGCACTTTTTTCTACTTTCTTAGCTGC	121129602	2	1	-
										TCTGTGCACTTTTTTCTACTTTCTTAGCTGC	121129602	1	1	-
										TATCTGTGCACTTTTTTCTACTTTCTTAGC	121129605	4.5	1	-
										TTTCTTTTTCTCCCAACTACTATCTGTGCAC	121129624	0.5	1	-
										TTCTTTTTCTCCCAACTACTATCTGTGCAC	121129624	2	1	-
										TTCTTTTTCTCCCAACTACTATCTGTGCA	121129625	2	1	-
										TTGTCATGAAATACAGCAACCTGTTTCTTT	121129648	0.5	1	-
										TTGTACCACAACTTTCTCCAGACTTTGTC	121129673	0.5	1	-
										TGACATCTTTTGTACCACAACTTTCTCCAGA	121129680	1	1	-
										TGACATCTTTTGTACCACAACTTTCTCCA	121129682	0.5	1	-
										TGACATCTTTTGTACCACAACTTTCTC	121129684	0.5	1	-
										TACCACAGGAGCTATTTCAGGAGTGCTGA	121129708	1.5	1	-
										TGCTACCACAGGAGCTATTTCAGGA	121129715	1	1	-
										TGAGACATGCCACCTGCTACCACAGGA	121129727	1.5	1	-
										TAGCTTTGAGACATGCCACCTGCTACCACAGG	121129728	1	1	-
										TAGCTTTGAGACATGCCACCTGCTACCAC	121129731	0.5	1	-
										TAGCTTTGAGACATGCCACCTGCTACC	121129733	2	1	-
										TGCCTAGCTTTGAGACATGCCACCTGCTA	121129735	7.5	1	-
										TGCCTAGCTTTGAGACATGCCACCTGC	121129737	3	1	-
										TCCTGCCTAGCTTTGAGACATGCCACCTGC	121129737	3	1	-
										TCCTGCCTAGCTTTGAGACATGCCACC	121129740	1	1	-
										TCCTCATCCTGCCTAGCTTTGAGACATGCC	121129743	2.5	1	-
										TCCTCATCCTGCCTAGCTTTGAGACATGC	121129744	2	1	-
										TGACATACAGAAGGAATGTTCCGTATCCTC	121129768	3	1	-
										TGACATACAGAAGGAATGTTCCGTATCCT	121129769	1	1	-
										TGAAATTTGACATACAGAAGGAATGT	121129779	0.5	1	-
										TGGGCTTACACAGGTCTGTTCCTCCTGAAA	121129800	1.5	1	-
										TGGGCTTACACAGGTCTGTTCCTCCTGAA	121129801	13.5	1	-
										TGGGCTTACACAGGTCTGTTCCTCCTGA	121129802	2	1	-
										AATGGGCTTACACAGGTCTGTTCCTCCTGA	121129802	1	1	-
										GAGAGGTTCAAATTCACAATGGGCTTACA	121129820	1	1	-
										TAAGAAAGAGAGGTTCAAATTCACAATGGGC	121129825	2	1	-
										TAAGAAAGAGAGGTTCAAATTCACAATGGG	121129826	1	1	-
										TAAGAAAGAGAGGTTCAAATTCACAATGG	121129827	1	1	-
										TTGTAAGAAAGAGAGGTTCAAATTCACAAT	121129829	1	1	-
										TCCAAGCCACTTGTAAGAAAGAGAGGTTC	121129840	2.5	1	-
										TCTCCAAGCCACTTGTAAGAAAGAGAGGT	121129842	2	1	-
										TCTATGCCTCTCCAAGCCACTTGTAAGAAA	121129849	1	1	-
										TCCCTCTATGCCTCTCCAAGCCACTTGTAAGA	121129851	1	1	-
										TATCCCTCTATGCCTCTCCAAGCCACTTGT	121129855	1.5	1	-
										TCACATATCCCTCTATGCCTCTCCAAGCCAC	121129859	1	1	-
										TCACATATCCCTCTATGCCTCTCCAAGCCA	121129860	0.5	1	-
										TCACATATCCCTCTATGCCTCTCCAAGCC	121129861	1	1	-
										TCATTTTCACATATCCCTCTATGCCTCTCCA	121129865	1.5	1	-
										TCATTTTCACATATCCCTCTATGCCTCTCC	121129866	7.5	1	-
										TCATTTTCACATATCCCTCTATGCCTCTC	121129867	1	1	-
										TAGATCCTCAGAAACCACCTCATTTTCACATA	121129883	2	1	-
										CCACACCACAAATCCAGCTCTAGATCCT	121129907	1	1	-
										TGGGATTTGGCATCCACACCACAAATCCAGC	121129917	1	1	-
										ACTGGGATTTGGCATCCACACCACAAATCCA	121129919	1	1	-
										TCACTCTTTGGACTGGGATTTGGCATCCAC	121129931	5	1	-
										TCACTCTTTGGACTGGGATTTGGCATCC	121129933	1	1	-
										CCTCACTCTTTGGACTGGGATTTGGCATC	121129934	1	1	-
										TCCTCACTCTTTGGACTGGGATTTGGCATC	121129934	8.5	1	-
										TCACTCTTTGGACTGGGATTTGGCATC	121129934	3	1	-
										TCCTCCTCACTCTTTGGACTGGGATTTGG	121129938	1.5	1	-
										TGGATCCTCCTCACTCTTTGGACTGGGAT	121129942	1	1	-
										TCCTGGATCCTCCTCACTCTTTGGACTGGGA	121129943	4	1	-
										TCCTGGATCCTCCTCACTCTTTGGACTGG	121129945	2	1	-
										TTCCTGGATCCTCCTCACTCTTTGGACTGG	121129945	1	1	-
										TGTTTTCCTGGATCCTCCTCACTCTTTGGACT	121129947	0.5	1	-
										TCCTGGATCCTCCTCACTCTTTGGAC	121129948	1.5	1	-
										TGTTTTCCTGGATCCTCCTCACTCTTTGGA	121129949	2	1	-
										TGACAATGTTTTCCTGGATCCTCCTCACTC	121129955	1	1	-
										GACAATGTTTTCCTGGATCCTCCTCACTC	121129955	1	1	-
										TGACAATGTTTTCCTGGATCCTCCTCACT	121129956	1	1	-
										ATCAGTGACAATGTTTTCCTGGATCCTCCTC	121129959	2	1	-
										TCAGTGACAATGTTTTCCTGGATCCTCCTC	121129959	2	1	-
										TACATCAGTGACAATGTTTTCCTGGATCCTC	121129962	2.5	1	-
										TACATCAGTGACAATGTTTTCCTGGATCCT	121129963	1	1	-
										TACATCAGTGACAATGTTTTCCTGGATCC	121129964	1	1	-
										TCACTACATCAGTGACAATGTTTTCCTGGA	121129967	1	1	-
										TTTCACTACATCAGTGACAATGTTTTCCTGG	121129968	1	1	-
										TCACTACATCAGTGACAATGTTTTCCTGG	121129968	1	1	-
										TTTCACTACATCAGTGACAATGTTTTCCTG	121129969	1	1	-
										TAAAATTTCCTCCTTTCACTACATCAGTGACA	121129980	1	1	-
										TAAAATTTCCTCCTTTCACTACATCAGTGAC	121129981	3.5	1	-
										TTTCCTCCTTTCACTACATCAGTGAC	121129981	1	1	-
										TAAAATTTCCTCCTTTCACTACATCAGTGA	121129982	2	1	-
										TTAAAATTTCCTCCTTTCACTACATCAGTGA	121129982	0.5	1	-
										TGGCTTTAAAATTTCCTCCTTTCACTACATC	121129987	1	1	-
										TCTGGCTTTAAAATTTCCTCCTTTCACTAC	121129990	0.5	1	-
										TACTCTGGCTTTAAAATTTCCTCCTTTCAC	121129993	2	1	-
										AAGGAATACTCTGGCTTTAAAATTTCCTC	121130000	1	1	-
										TCAAAAGGAATACTCTGGCTTTAAAATTTC	121130003	1	1	-
										AAAAGTCTTCAAAAGGAATACTCTGGCTTT	121130011	1	1	-
										TAAGAACACAGGAAAAGTCTTCAAAAGGAA	121130023	2	1	-
										TAAGAACACAGGAAAAGTCTTCAAAAGGA	121130024	1	1	-
										TAAATCTAAGAACACAGGAAAAGTCTTCAAAA	121130027	1	1	-
										TAAAAAGGACTAAATCTAAGAACACAGGAAA	121130038	1	1	-
										TAAAAAGGACTAAATCTAAGAACACAGGAA	121130039	5.5	1	-
										TAAAAAGGACTAAATCTAAGAACACAGGA	121130040	1	1	-
										TAAAAAGGACTAAATCTAAGAACACAGG	121130041	1	1	-
										TACCTGGTCATTTTATAAAAAATATTTTGACAC	121130078	1	1	-
										TACCTGGTCATTTTATAAAAAATATTTTGAC	121130080	1	1	-
										TATTACCTGGTCATTTTATAAAAAATATTTT	121130083	1	1	-
										TAAAACCAAGCAGTTTTGTATTACCTGGTC	121130102	24.5	1	-
										AAGCAAAATAAATAAATTAATTAATTAATTA	121130133	1	4	-
										TATGCCATGGGTGCGGCCCTAAAAAGCA	121130159	1	351	-
										TCTTCATATGCCATGGGTGCGGCCCTAAAA	121130163	1	5	-
										TAGCCTGGGAATCTTCATATGCCATGGGT	121130175	2	19	-
										CCCTAGCCTGGGAATCTTCATATGCCATGGG	121130176	0.5	24	-
										TAGCCTGGGAATCTTCATATGCCATGGG	121130176	2	27	-
										TAGCCTGGGAATCTTCATATGCCATGG	121130177	2	34	-
										CAGCTCTCGATTCTACCCCTAGCCTGGGAAT	121130192	1	1	-
										TAGGCAGGCAGATGCAGCTCTCGATTCTACCC	121130205	0.5	1	-
										TAGGCAGGCAGATGCAGCTCTCGATTCTACC	121130206	1	1	-
										TAGGCAGGCAGATGCAGCTCTCGATTCTAC	121130207	5	1	-
										TAGGCAGGCAGATGCAGCTCTCGATTCTA	121130208	1.5	1	-
										TAGGCAGGCAGATGCAGCTCTCGATTCT	121130209	1	1	-
										TAGGTCAAAGACATCGCTGGGGTCCTGCAT	121130253	4	1	-
										TAGGTCAAAGACATCGCTGGGGTCCTGCA	121130254	3	1	-
										GTAGGTCAAAGACATCGCTGGGGTCCTGC	121130255	0.5	1	-
										TAGGTCAAAGACATCGCTGGGGTCCTGC	121130255	6	1	-
										TAGGTCAAAGACATCGCTGGGGTCCTG	121130256	2.5	1	-
										GTAGGTCAAAGACATCGCTGGGGTCC	121130258	2	1	-
										GTGTAGGTCAAAGACATCGCTGGGGTCC	121130258	1	1	-
										TAGGTCAAAGACATCGCTGGGGTCC	121130258	0.5	1	-
										TGTGGTGTAGGTCAAAGACATCGCTGGGGTC	121130259	1	1	-
										GTGTAGGTCAAAGACATCGCTGGGGTC	121130259	1	1	-
										GTAGGTCAAAGACATCGCTGGGGTC	121130259	2	1	-
										TAGGTCAAAGACATCGCTGGGGTC	121130259	1	1	-
										TGCCATGAGCTGTGGTGTAGGTCAAAGA	121130272	1.5	867	-
										TCTGGCATTGCCATGAGCTGTGGTGTAGGTCA	121130276	1	2731	-
										TCTGGCATTGCCATGAGCTGTGGTGTAGGTC	121130277	1	4766	-
										TGGCATTGCCATGAGCTGTGGTGTAGGT	121130278	0.5	8722	-
										TCTGGCATTGCCATGAGCTGTGGTGTAGGT	121130278	1	7901	-
										TCTGGCATTGCCATGAGCTGTGGTGTAGG	121130279	1	8551	-
										TACACCACAGCTCATGGCAATGCCAGATCC	121130281	1	8242	+
										AGGATCTGGCATTGCCATGAGCTGTGGT	121130284	1	9796	-
										TGGGTTAAGGATCTGGCATTGCCATGAGCTG	121130288	1	8598	-
										TGGGTTAAGGATCTGGCATTGCCATGAGCT	121130289	2	9487	-
										TGGGTTAAGGATCTGGCATTGCCATGA	121130292	1	11293	-
										TGGCAATGCCAGATCCTTAACCCACTGA	121130295	1	11832	+
										TGCTCAGTGGGTTAAGGATCTGGCATTGCC	121130296	2	9335	-
										TTGCTCAGTGGGTTAAGGATCTGGCATTGC	121130297	1	13378	-
										TCCCTGGCTTTGCTCAGTGGGTTAAGGATC	121130306	1	2888	-
										TCCATGAGGATGGAGGTTTGATCCCTGGCT	121130327	1	5	-
										TCCATGAGGATGGAGGTTTGATCCCTGGC	121130328	15	80	-
										TCCATGAGGATGGAGGTTTGATCCCTGG	121130329	7	85	-
										AACAAACCCAACCAGGATCCATGAGGATGGA	121130343	15	1	-
										AACAAACCCAACCAGGATCCATGAGGATGG	121130344	4	1	-
										TAACAAACCCAACCAGGATCCATGAGGATG	121130345	0.5	20	-
										AGTTAACAAACCCAACCAGGATCCATGAGGA	121130347	1	7	-
										AGCAGTTAACAAACCCAACCAGGATCCATGA	121130350	1	6	-
										GCAGTTAACAAACCCAACCAGGATCCATGA	121130350	1	6	-
										CAGCAGTTAACAAACCCAACCAGGATCCATG	121130351	1	7	-
										CAGCAGTTAACAAACCCAACCAGGATCCA	121130353	1	8	-
										TCAGCAGTTAACAAACCCAACCAGGATCCA	121130353	3	8	-
										TCAGCAGTTAACAAACCCAACCAGGATCC	121130354	3.5	8	-
										TCAGCAGTTAACAAACCCAACCAGGATC	121130355	1	8	-
										TCAGCAGTTAACAAACCCAACCAGGAT	121130356	1	8	-
										TCAGCAGTTAACAAACCCAACCAGGA	121130357	7	9	-
										TCAGCAGTTAACAAACCCAACCAGG	121130358	0.5	10	-
										TTTTAACAAAAATTCATAAAACCACAGTTCC	121130392	1	1	-
										TGCAGGCATGACACCTTTTACATGGTCTC	121130432	1	1	-
										TAATGCAGGCATGACACCTTTTACATGGTC	121130434	5	1	-
										TGCAGGCATGACACCTTTTACATGGTC	121130434	1	1	-
										CAAAACAGACAAACTAATGCAGGCATGACA	121130448	1	1	-
										GAACAAGTGAAATTCAACAACAACAGCAGC	121130477	1	1	-
										TTCATGAACAAGTGAAATTCAACAACAAC	121130483	1	1	-
										GAGTTCATGAACAAGTGAAATTCAACAAC	121130486	1	1	-
										TTAGAGTTCATGAACAAGTGAAATTCAACAA	121130487	1	1	-
										TTAGAGTTCATGAACAAGTGAAATTCAAC	121130489	1	1	-
										TCGGACTTAGAGTTCATGAACAAGTGAAA	121130495	1	1	-
										TGCTGTGAACTAGCCCAGTCGGTCTCGGAC	121130518	2	1	-
										TGTGAACTAGCCCAGTCGGTCTCGGAC	121130518	1	1	-
										TGCTGTGAACTAGCCCAGTCGGTCTCGGA	121130519	0.5	1	-
										TGCTGTGAACTAGCCCAGTCGGTCTC	121130522	1	1	-
										TGTCAGCTGAGGATGCTGTGAACTAGCCC	121130532	1	1	-
										TGATACAATGTCAGCTGAGGATGCTGTGAAC	121130538	1	1	-
										TGATACAATGTCAGCTGAGGATGCTGTGAA	121130539	1	1	-
										TTGATACAATGTCAGCTGAGGATGCTGTGA	121130540	1.5	1	-
										TGATACAATGTCAGCTGAGGATGCTGTGA	121130540	7	1	-
										TTTTGATACAATGTCAGCTGAGGATGCTGT	121130542	2	1	-
										GGCCTTTTTTGATACAATGTCAGCTGAGGA	121130548	1	1	-
										AGGCCTTTTTTGATACAATGTCAGCTGAGG	121130549	1	1	-
										CCCCCAAACAGGCCTTTTTTGATACAATGTC	121130557	0.5	1	-
										TGTCAAATGACTCCTGCCCCCAAACAGGCCT	121130573	1	1	-
										TGTCAAATGACTCCTGCCCCCAAACAGGCC	121130574	1	1	-
										GAGAAGCTGTCAAATGACTCCTGCCCCCAAA	121130580	0.5	1	-
										GAGAAGCTGTCAAATGACTCCTGCCCCCA	121130582	1	1	-
										TGGAGAAGCTGTCAAATGACTCCTGCCCCC	121130583	2	1	-
										GAGAAGCTGTCAAATGACTCCTGCCCCC	121130583	3	1	-
										TTGGAGAAGCTGTCAAATGACTCCTGCCCC	121130584	1	1	-
										GAGAAGCTGTCAAATGACTCCTGCCCC	121130584	2	1	-
										TTGGAGAAGCTGTCAAATGACTCCTGCCC	121130585	0.5	1	-
										GAGAAGCTGTCAAATGACTCCTGCC	121130586	1	1	-
										TGATATTGGAGAAGCTGTCAAATGACTC	121130591	1	1	-
										CAGGTGCAACCTGATATTGGAGAAGCTGTC	121130600	1	1	-
										TGGGCCCAGAAAATCCATTTGCCAAAGGAGA	121130649	1	1	-
										TCCTGGGCCCAGAAAATCCATTTGCCAA	121130655	1	1	-
										TTCCAGAACAATCCTGGGCCCAGAAAATC	121130665	1.5	1	-
										CAGGTGCTTCCAGAACAATCCTGGGCC	121130674	1	1	-
										TCACATCCTAGAGGTCTGAAGGGCCAGC	121130700	1	1	-
										TGGGTCACATCCTAGAGGTCTGAAGGGCC	121130703	1	1	-
										TCTTTGGGTCACATCCTAGAGGTCTGAAGGG	121130705	3	1	-
										TCTTTGGGTCACATCCTAGAGGTCTGAAGG	121130706	2.5	1	-
										TTATCTTTGGGTCACATCCTAGAGGTC	121130712	1	1	-
										TGAGAATTTATCTTTGGGTCACATCC	121130720	1	1	-
										TGGAAAGGAGGTACTGTTCACTGTGACAA	121130755	1	1	-
										TGGAAAGGAGGTACTGTTCACTGTGACA	121130756	1.5	1	-
										TTGGAAAGGAGGTACTGTTCACTGTGACA	121130756	2.5	1	-
										TGGAAAGGAGGTACTGTTCACTGTGAC	121130757	3	1	-
										TAACTTGGAAAGGAGGTACTGTTCACTGTGA	121130758	1	1	-
										TGGAAAGGAGGTACTGTTCACTGTGA	121130758	1	1	-
										TAACTTGGAAAGGAGGTACTGTTCACTGT	121130760	17.5	1	-
										TAACTTGGAAAGGAGGTACTGTTCAC	121130763	1	1	-
										TGGGGGAATAACTTGGAAAGGAGGTACTGT	121130767	1	1	-
										TATTAATAAATAGCGCAGTGATACAGGGA	121130802	3	1	-
										TTCTACATATTAATAAATAGCGCAGTGATA	121130808	0.5	1	-
										TACTTCTACATATTAATAAATAGCGCAGTGA	121130810	1	1	-
										TCTGTCTACTTCTACATATTAATAAAT	121130820	1	1	-
										TGAAAAGGGAAAAAAAATTAAGTAGTATCTG	121130843	1	1	-
										TCACCATCTCCAGATCACCCAATGTCCCTGT	121130873	3.5	1	-
										ACCATCTCCAGATCACCCAATGTCCCTG	121130874	1	1	-
										TTATCACCATCTCCAGATCACCCAATGTCCC	121130876	2.5	1	-
										TCACCATCTCCAGATCACCCAATGTCCC	121130876	4.5	1	-
										TATCACCATCTCCAGATCACCCAATGTCCC	121130876	4	1	-
										CTTATCACCATCTCCAGATCACCCAATGTCCC	121130876	1	1	-
										TTCTTATCACCATCTCCAGATCACCCAATG	121130880	1	1	-
										TCTTCTTATCACCATCTCCAGATCACCCAA	121130882	1	1	-
										TATTCTTCTTATCACCATCTCCAGATCACC	121130885	1	1	-
										TCCTATTCTTCTTATCACCATCTCCAGATC	121130888	2.5	1	-
										TCCTATTCTTCTTATCACCATCTCCA	121130892	1	1	-
										TTGGTTCCTATTCTTCTTATCACCATCTCC	121130893	7.5	1	-
										TTGGTTCCTATTCTTCTTATCACCATCTC	121130894	4	1	-
										TGGTTCCTATTCTTCTTATCACCATCTC	121130894	2	1	-
										TAGTCAGTGCTCCTCCTCCCCTTGGTTC	121130916	1	1	-
										TTCCTTGTGGATAGTCAGTGCTCCTCCTCCCC	121130923	1	1	-
										TTCCTTGTGGATAGTCAGTGCTCCTCCTCCC	121130924	1	1	-
										TCCTTGTGGATAGTCAGTGCTCCTCCTCCC	121130924	2	1	-
										GTGTCCATCAGGGAACTATTCCTTGTGGAT	121130943	1	1	-
										TGTGTCCATCAGGGAACTATTCCTTGTGGA	121130944	2	1	-
										TACAAATCCATGGAGCAGGTATAGGGAGG	121130992	2	1	-
										TCCCTATACCTGCTCCATGGATTTGTAGG	121130994	1	1	+
										TACAAATCCATGGAGCAGGTATAGGGA	121130994	1	1	-
										TACAAATCCATGGAGCAGGTATAGG	121130996	1	1	-
										TGGGCCCTACAAATCCATGGAGCAGGTAT	121130999	1	1	-
										TCCCTGGATGGGCCCTACAAATCCATGGA	121131007	2	1	-
										TCACTCCCTGGATGGGCCCTACAAATCCATG	121131009	1	1	-
										ATCACTCCCTGGATGGGCCCTACAAATCCA	121131011	1	1	-
										TCACTCCCTGGATGGGCCCTACAAATC	121131013	1	1	-
										TGAGCACGAATCACTCCCTGGATGGGCCC	121131021	1	1	-
										TAGCACAGCTGAGCACGAATCACTCCCTGG	121131029	1.5	1	-
										TAGCACAGCTGAGCACGAATCACTCCC	121131032	2	1	-
										TGAGCCCTAGCACAGCTGAGCACGAATC	121131038	4	1	-
										TGGTATGTGAAGACACCTTGGCACCCAGTC	121131071	1	1	-
										TGATGGTATGTGAAGACACCTTGGCACCCAGT	121131072	1	1	-
										TGGTATGTGAAGACACCTTGGCACCCAGT	121131072	1	1	-
										TGATGGTATGTGAAGACACCTTGGCACCCA	121131074	4	1	-
										TGATGGTATGTGAAGACACCTTGGCACCC	121131075	14	1	-
										TGTTGATGGTATGTGAAGACACCTTGGCACCC	121131075	1	1	-
										TGTTGATGGTATGTGAAGACACCTTGGCACC	121131076	9.5	1	-
										TTGATGGTATGTGAAGACACCTTGGCACC	121131076	2	1	-
										TGATGGTATGTGAAGACACCTTGGCACC	121131076	4	1	-
										TGATGGTATGTGAAGACACCTTGGCAC	121131077	1	1	-
										GTTGATGGTATGTGAAGACACCTTGGCAC	121131077	6	1	-
										TGTTGATGGTATGTGAAGACACCTTGGCAC	121131077	36.5	1	-
										TGTTGATGGTATGTGAAGACACCTTGGCA	121131078	3	1	-
										TGTTGATGGTATGTGAAGACACCTTGGC	121131079	2	1	-
										CCTGTTGATGGTATGTGAAGACACCTTGGC	121131079	1	1	-
										TCCTGTTGATGGTATGTGAAGACACCTTGGC	121131079	0.5	1	-
										TGTTGATGGTATGTGAAGACACCTTGG	121131080	2	1	-
										TCCTGTTGATGGTATGTGAAGACACCTTGG	121131080	3	1	-
										TCCTGTTGATGGTATGTGAAGACACCTTG	121131081	1	1	-
										GTCCTGTTGATGGTATGTGAAGACACCTTG	121131081	1	1	-
										TCCTGTTGATGGTATGTGAAGACACCTT	121131082	1	1	-
										TGGTCCTGTTGATGGTATGTGAAGACACCTT	121131082	1	1	-
										CTGGTCCTGTTGATGGTATGTGAAGACACCT	121131083	1	1	-
										TGGTCCTGTTGATGGTATGTGAAGACACCT	121131083	1	1	-
										TGGTCCTGTTGATGGTATGTGAAGACACC	121131084	1	1	-
										CTGGTCCTGTTGATGGTATGTGAAGACAC	121131085	1	1	-
										TACCTGGTCCTGTTGATGGTATGTGAAGAC	121131087	3	1	-
										ACCTGGTCCTGTTGATGGTATGTGAAGAC	121131087	1.5	1	-
										TACCTGGTCCTGTTGATGGTATGTGAAGA	121131088	18.5	1	-
										TGTTACCTGGTCCTGTTGATGGTATGTGAA	121131090	5.5	1	-
										TTACCTGGTCCTGTTGATGGTATGTGA	121131091	1	1	-
										ATGTTACCTGGTCCTGTTGATGGTATGTGA	121131091	1	1	-
										TGTTACCTGGTCCTGTTGATGGTATGTGA	121131091	10.5	1	-
										TGTTACCTGGTCCTGTTGATGGTAT	121131095	0.5	1	-
										CTTCATGTTACCTGGTCCTGTTGATGGTAT	121131095	1	1	-
										TCTCTTCATGTTACCTGGTCCTGTTGAT	121131100	1	1	-
										AATCTCTTCATGTTACCTGGTCCTGTTGA	121131101	1	1	-
										TAATCTCTTCATGTTACCTGGTCCTGTT	121131103	1	1	-
										TAGTAATCTCTTCATGTTACCTGGTCCTGTT	121131103	3	1	-
										TAGTAATCTCTTCATGTTACCTGGTCCTGT	121131104	19	1	-
										TAGTAATCTCTTCATGTTACCTGGTCCTG	121131105	18.5	1	-
										TTAGTAATCTCTTCATGTTACCTGGTCCT	121131106	1	1	-
										TTAGTAATCTCTTCATGTTACCTGGTCC	121131107	1	1	-
										TAGTAATCTCTTCATGTTACCTGGTCC	121131107	12	1	-
										TTCCTTAGTAATCTCTTCATGTTACCTGGTC	121131108	2	1	-
										TTAGTAATCTCTTCATGTTACCTGGTC	121131108	2	1	-
										TAGTAATCTCTTCATGTTACCTGGTC	121131108	6	1	-
										TCCTTAGTAATCTCTTCATGTTACCTGGTC	121131108	1.5	1	-
										ACTCCTTCCTTAGTAATCTCTTCATGTTAC	121131114	1	1	-
										ACTCCTTCCTTAGTAATCTCTTCATGTTA	121131115	0.5	1	-
										GAGATTACTAAGGAAGGAGTTACTGGTC	121131124	1	1	+
										GAGATTACTAAGGAAGGAGTTACTGGTCTG	121131124	1	1	+
										TACTAAGGAAGGAGTTACTGGTCTGACTGC	121131129	0.5	1	+
										GGCAGTCAGACCAGTAACTCCTTCCTTAGT	121131130	1	1	-
										TAATCAGGCAGTCAGACCAGTAACTCCTTCC	121131135	2	1	-
										TAATCAGGCAGTCAGACCAGTAACTCCTTC	121131136	1	1	-
										ACAAGGTTGTATAATCAGGCAGTCAGACCA	121131147	1	1	-
										TAAGAAACAAGGTTGTATAATCAGGCAGTC	121131153	6.5	1	-
										TAAGAAACAAGGTTGTATAATCAGGCAGT	121131154	1.5	1	-
										TGACTTTAAGAAACAAGGTTGTATAATCAGGC	121131157	1	1	-
										TAAGAAACAAGGTTGTATAATCAGGC	121131157	1	1	-
										TACTGGCCATGGTCATGGACTGGGCGGG	121131198	1.5	1	-
										TAGATACTGGCCATGGTCATGGACTGGGCGG	121131199	0.5	1	-
										TACTGGCCATGGTCATGGACTGGGCGG	121131199	1	1	-
										TAGATACTGGCCATGGTCATGGACTGGG	121131202	0.5	1	-
										TAGAGTGTAGATACTGGCCATGGTCATGGAC	121131206	17.5	1	-
										TAGAGTGTAGATACTGGCCATGGTCATGGA	121131207	8	1	-
										TAGATACTGGCCATGGTCATGGA	121131207	1	1	-
										TTAGAGTGTAGATACTGGCCATGGTCATGG	121131208	2	1	-
										TAGAGTGTAGATACTGGCCATGGTCATGG	121131208	1.5	1	-
										TTAGAGTGTAGATACTGGCCATGGTCATG	121131209	2	1	-
										TAGAGTGTAGATACTGGCCATGGTCAT	121131210	2	1	-
										TTAGAGTGTAGATACTGGCCATGGTCAT	121131210	1	1	-
										TGGTTTAGAGTGTAGATACTGGCCATGGTCAT	121131210	0.5	1	-
										AGAGTGTAGATACTGGCCATGGTCAT	121131210	1	1	-
										TGGTTTAGAGTGTAGATACTGGCCATGGTC	121131212	22	1	-
										TAGAGTGTAGATACTGGCCATGGTC	121131212	0.5	1	-
										TGGTTTAGAGTGTAGATACTGGCCATGGT	121131213	12.5	1	-
										TTGGTTTAGAGTGTAGATACTGGCCATGGT	121131213	1	1	-
										TCTTGGTTTAGAGTGTAGATACTGGCCATG	121131215	1	1	-
										TATCTTGGTTTAGAGTGTAGATACTGGCC	121131218	1	1	-
										TTGGTTTAGAGTGTAGATACTGGCC	121131218	1	1	-
										TTATCTTGGTTTAGAGTGTAGATACTGGCC	121131218	3	1	-
										TATCTTGGTTTAGAGTGTAGATACTGG	121131220	1	1	-
										TGTTTTATCTTGGTTTAGAGTGTAGATACT	121131222	1	1	-
										TGTTTTATCTTGGTTTAGAGTGTAGATAC	121131223	1	1	-
										TGTGTTTTATCTTGGTTTAGAGTGTAGATA	121131224	3	1	-
										TTGTGTTTTATCTTGGTTTAGAGTGTAGAT	121131225	1	1	-
										TGTGTTTTATCTTGGTTTAGAGTGTAGAT	121131225	2	1	-
										TTGTGTTTTATCTTGGTTTAGAGTGTAGA	121131226	2.5	1	-
										TGTGTTTTATCTTGGTTTAGAGTGTAGA	121131226	1	1	-
										GAGAGAGTCAAATTTTGTGTTTTATCTTGGT	121131238	1	1	-
										AGAGAGTCAAATTTTGTGTTTTATCTTGGT	121131238	1.5	1	-
										TTCTGAGAGAGTCAAATTTTGTGTTTTATCT	121131242	0.5	1	-
										GCCACTTTTCTGAGAGAGTCAAATTTTGTGT	121131249	1.5	1	-
										TCAGATGGGCCACTTTTCTGAGAGAGTC	121131260	2	1	-
										AGGGTGTTCAGATGGGCCACTTTTCTGAGA	121131265	1.5	1	-
										GGTGTTCAGATGGGCCACTTTTCTGA	121131267	1	1	-
										GAGGGTGTTCAGATGGGCCACTTTTCTGA	121131267	2	1	-
										TGTGATTTTATGGATGGGGTGGGACTGGG	121131302	0.5	1	-
										TGGAGACTTCCATGTGATTTTATGGA	121131317	2	1	-
										TTCCTTGGAGACTTCCATGTGATTTTATGGA	121131317	1	1	-
										TCCTTGGAGACTTCCATGTGATTTTATGGA	121131317	0.5	1	-
										GACTTCCTTGGAGACTTCCATGTGATTTTATGG	121131318	1	1	-
										GACTTCCTTGGAGACTTCCATGTGATTTT	121131322	1	1	-
										GAGACTTCCTTGGAGACTTCCATGTGATTT	121131323	0.5	1	-
										GACTTCCTTGGAGACTTCCATGTGATTT	121131323	1	1	-
										TGAGACTTCCTTGGAGACTTCCATGTGATTT	121131323	2	1	-
										TGAGACTTCCTTGGAGACTTCCATGTGATT	121131324	2.5	1	-
										TGAGACTTCCTTGGAGACTTCCATGTGA	121131326	3	1	-
										TGTCATGAGACTTCCTTGGAGACTTCCATGT	121131328	1	1	-
										TGTCATGAGACTTCCTTGGAGACTTCCATG	121131329	1	1	-
[truncated: 7,469 more rows]

## Sheet: 5
										sequence	position on chromsosome/scaffold	reads	genomic hits	strand
[truncated: 19,331 more rows]

[truncated: 137 more sheets: 6, 7, 8, 9, 10, 11, 12, 13, 14, 15, 16, 17, 18, 19, 20, 21, 22, 23, 24, 25 …]
