# Supplementary material for: piRNAs from Pig Testis Provide Evidence for a Conserved Role of the Piwi Pathway in Post-Transcriptional Gene Regulation in Mammals
Source: PLoS One. 2015 May 7;10(5):e0124860. doi: 10.1371/journal.pone.0124860 (PMC4423968; doi:10.1371/journal.pone.0124860)
Supplement: S5 File — (XLSX) [file pone.0124860.s010.xlsx]

## Sheet: RefSeq piRNA clusters
Cluster 1
Predicted directionality: mono:plus
Location: 1:37-52916
Genes (NCBI ID)	Type	Coordinates	Strand
100620291	coding	13708-21219	-
100620382	coding	39705-47312	-
Coding: 3519 bp
Pseudo: 0 bp
Uncharacterized: 0 bp
Cluster 2
Predicted directionality: mono:plus
Location: 1:56185-85853
Genes (NCBI ID)	Type	Coordinates	Strand
100620096	coding	67442-78321	-
102164111	uncharacterized	84646-88691	+
Coding: 1533 bp
Pseudo: 0 bp
Uncharacterized: 248 bp
Cluster 3
Predicted directionality: mono:plus
Location: 1:157975-170010
Genes (NCBI ID)	Type	Coordinates	Strand
100620200	coding	159167-164641	-
102163914	uncharacterized	166416-167163	+
Coding: 2379 bp
Pseudo: 0 bp
Uncharacterized: 312 bp
Cluster 4
Predicted directionality: mono:minus
Location: 1:121118023-121166024
Genes (NCBI ID)	Type	Coordinates	Strand
102163761	uncharacterized	121143663-121152593	-
102163632	pseudo	121146211-121174898	+
Coding: 0 bp
Pseudo: 642 bp
Uncharacterized: 3273 bp
Cluster 5
Predicted directionality: mono:plus
Location: 1:133584097-133627733
Genes (NCBI ID)	Type	Coordinates	Strand
102163821	uncharacterized	133591080-133593280	-
Coding: 0 bp
Pseudo: 0 bp
Uncharacterized: 522 bp
Cluster 6
Predicted directionality: mono:minus
Location: 1:146144063-146155171
Genes (NCBI ID)	Type	Coordinates	Strand
100627103	coding	146137951-146145516	-
100153981	coding	146145830-146151173	+
Coding: 2647 bp
Pseudo: 0 bp
Uncharacterized: 0 bp
Cluster 7
Predicted directionality: bi:minus-plus (split between 146280567 and 146280572)
Location: 1:146275740-146300990
Genes (NCBI ID)	Type	Coordinates	Strand
100627919	coding	146280231-146286713	-
100157641	coding	146287018-146303111	-
Coding: 5708 bp
Pseudo: 0 bp
Uncharacterized: 0 bp
Cluster 8
Predicted directionality: mono:minus
Location: 1:279792658-279827269
Genes (NCBI ID)	Type	Coordinates	Strand
Coding: 0 bp
Pseudo: 0 bp
Uncharacterized: 0 bp
Cluster 9
Predicted directionality: mono:plus
Location: 1:293893018-293915837
Genes (NCBI ID)	Type	Coordinates	Strand
100515993	coding	293877548-293901658	-
Coding: 360 bp
Pseudo: 0 bp
Uncharacterized: 0 bp
Cluster 10
Predicted directionality: mono:minus
Location: 1:297477048-297495540
Genes (NCBI ID)	Type	Coordinates	Strand
100155286	coding	297320614-297478637	+
Coding: 1590 bp
Pseudo: 0 bp
Uncharacterized: 0 bp
Cluster 11
Predicted directionality: bi:minus-plus (split between 313789688 and 313790335)
Location: 1:313785179-313797005
Genes (NCBI ID)	Type	Coordinates	Strand
100513840	coding	313771819-313789938	-
Coding: 62 bp
Pseudo: 0 bp
Uncharacterized: 0 bp
Cluster 12
Predicted directionality: bi:minus-plus (split between 37361268 and 37361288)
Location: 10:37341165-37382785
Genes (NCBI ID)	Type	Coordinates	Strand
102167325	uncharacterized	37334314-37361322	-
100126283	coding	37361493-37376617	+
Coding: 1111 bp
Pseudo: 0 bp
Uncharacterized: 758 bp
Cluster 13
Predicted directionality: mono:minus
Location: 10:51456070-51484563
Genes (NCBI ID)	Type	Coordinates	Strand
100626611	coding	51454235-51459824	-
102159555	pseudo	51465958-51470454	+
100626756	coding	51473772-51482998	+
Coding: 2165 bp
Pseudo: 3807 bp
Uncharacterized: 0 bp
Cluster 14
Predicted directionality: bi:minus-plus (split between 73493471 and 73493916)
Location: 10:73490237-73503778
Genes (NCBI ID)	Type	Coordinates	Strand
102158894	uncharacterized	73489400-73491525	-
102158979	uncharacterized	73491964-73493601	-
102159132	uncharacterized	73493677-73525128	+
102159058	uncharacterized	73493879-73508264	+
Coding: 0 bp
Pseudo: 0 bp
Uncharacterized: 2395 bp
Cluster 15
Predicted directionality: bi:minus-plus (split between 75278754 and 75278899)
Location: 10:75270015-75290995
Genes (NCBI ID)	Type	Coordinates	Strand
100521919	coding	75194549-75300851	+
Coding: 503 bp
Pseudo: 0 bp
Uncharacterized: 0 bp
Cluster 16
Predicted directionality: mono:minus
Location: 11:1536340-1550029
Genes (NCBI ID)	Type	Coordinates	Strand
100739260	pseudo	1536994-1550244	-
Coding: 0 bp
Pseudo: 13036 bp
Uncharacterized: 0 bp
Cluster 17
Predicted directionality: mono:minus
Location: 11:7873321-7991022
Genes (NCBI ID)	Type	Coordinates	Strand
100517236	coding	7763487-7875161	+
102159829	uncharacterized	7869902-7886311	-
102159717	uncharacterized	7884647-7891600	+
102160331	uncharacterized	7988675-7995743	+
Coding: 1841 bp
Pseudo: 0 bp
Uncharacterized: 1447 bp
Cluster 18
Predicted directionality: mono:minus
Location: 11:7997082-8035749
Genes (NCBI ID)	Type	Coordinates	Strand
102160419	uncharacterized	8001359-8002532	-
102160525	uncharacterized	8019527-8026007	-
Coding: 0 bp
Pseudo: 0 bp
Uncharacterized: 1445 bp
Cluster 19
Predicted directionality: mono:minus
Location: 12:1558434-1572108
Genes (NCBI ID)	Type	Coordinates	Strand
100513228	coding	1515850-1575239	-
Coding: 163 bp
Pseudo: 0 bp
Uncharacterized: 0 bp
Cluster 20
Predicted directionality: mono:minus
Location: 12:26659164-26675879
Genes (NCBI ID)	Type	Coordinates	Strand
102159873	pseudo	26507701-26715225	+
100514982	coding	26643885-26667014	+
100515340	uncharacterized	26667847-26683405	-
Coding: 2462 bp
Pseudo: 0 bp
Uncharacterized: 404 bp
Cluster 21
Predicted directionality: mono:minus
Location: 12:63544206-63556955
Genes (NCBI ID)	Type	Coordinates	Strand
100514187	coding	63554153-63584730	-
Coding: 269 bp
Pseudo: 0 bp
Uncharacterized: 0 bp
Cluster 22
Predicted directionality: mono:minus
Location: 13:35426347-35437284
Genes (NCBI ID)	Type	Coordinates	Strand
100513177	coding	35399526-35429939	+
100513376	coding	35425665-35432373	-
100625501	coding	35426276-35428896	-
100513565	coding	35432717-35499243	-
Coding: 7977 bp
Pseudo: 0 bp
Uncharacterized: 0 bp
Cluster 23
Predicted directionality: mono:minus
Location: 13:36886640-36896872
Genes (NCBI ID)	Type	Coordinates	Strand
100519215	coding	36888579-36893187	-
100505460	coding	36895330-36899269	-
Coding: 5043 bp
Pseudo: 0 bp
Uncharacterized: 0 bp
Cluster 24
Predicted directionality: mono:minus
Location: 13:42814028-42825885
Genes (NCBI ID)	Type	Coordinates	Strand
100513377	coding	42822710-42917594	-
Coding: 1416 bp
Pseudo: 0 bp
Uncharacterized: 0 bp
Cluster 25
Predicted directionality: mono:minus
Location: 13:79416052-79451474
Genes (NCBI ID)	Type	Coordinates	Strand
100516936	coding	79410094-79421712	-
100516295	coding	79433152-79434525	-
100622795	coding	79450129-79457790	-
Coding: 3851 bp
Pseudo: 0 bp
Uncharacterized: 0 bp
Cluster 26
Predicted directionality: mono:plus
Location: 13:134432348-134453991
Genes (NCBI ID)	Type	Coordinates	Strand
100519216	uncharacterized	134428894-134471023	+
Coding: 0 bp
Pseudo: 0 bp
Uncharacterized: 528 bp
Cluster 27
Predicted directionality: mono:minus
Location: 13:211775796-211786834
Genes (NCBI ID)	Type	Coordinates	Strand
102165235	uncharacterized	211782942-211784057	-
Coding: 0 bp
Pseudo: 0 bp
Uncharacterized: 480 bp
Cluster 28
Predicted directionality: mono:plus
Location: 14:14123918-14139154
Genes (NCBI ID)	Type	Coordinates	Strand
100153880	coding	13933447-14137114	+
Coding: 13197 bp
Pseudo: 0 bp
Uncharacterized: 0 bp
Cluster 29
Predicted directionality: mono:minus
Location: 14:36757048-36774766
Genes (NCBI ID)	Type	Coordinates	Strand
100153531	coding	36720048-36765668	+
100152765	coding	36770307-36791304	+
Coding: 1641 bp
Pseudo: 0 bp
Uncharacterized: 0 bp
Cluster 30
Predicted directionality: mono:plus
Location: 14:43072231-43089679
Genes (NCBI ID)	Type	Coordinates	Strand
100156249	coding	43068944-43084798	+
102167426	uncharacterized	43086422-43091905	-
Coding: 6172 bp
Pseudo: 0 bp
Uncharacterized: 373 bp
Cluster 31
Predicted directionality: mono:plus
Location: 14:43097280-43111915
Genes (NCBI ID)	Type	Coordinates	Strand
100517241	coding	43091948-43106245	+
396932	coding	43110580-43124662	+
Coding: 3873 bp
Pseudo: 0 bp
Uncharacterized: 0 bp
Cluster 32
Predicted directionality: mono:plus
Location: 14:43334083-43346709
Genes (NCBI ID)	Type	Coordinates	Strand
102157828	uncharacterized	43340926-43351025	+
Coding: 0 bp
Pseudo: 0 bp
Uncharacterized: 401 bp
Cluster 33
Predicted directionality: mono:minus
Location: 14:45380029-45455002
Genes (NCBI ID)	Type	Coordinates	Strand
102166408	uncharacterized	45425107-45426752	-
Coding: 0 bp
Pseudo: 0 bp
Uncharacterized: 1166 bp
Cluster 34
Predicted directionality: bi:plus-minus (split between 45531501 and 45531545)
Location: 14:45520372-45536024
Genes (NCBI ID)	Type	Coordinates	Strand
102166964	uncharacterized	45528766-45554000	+
Coding: 0 bp
Pseudo: 0 bp
Uncharacterized: 152 bp
Cluster 35
Predicted directionality: mono:plus
Location: 14:45538018-45571995
Genes (NCBI ID)	Type	Coordinates	Strand
102166964	uncharacterized	45528766-45554000	+
100736714	pseudo	45567981-45590996	-
Coding: 0 bp
Pseudo: 548 bp
Uncharacterized: 1335 bp
Cluster 36
Predicted directionality: mono:minus
Location: 14:51783047-51863909
Genes (NCBI ID)	Type	Coordinates	Strand
100156710	coding	51687092-51788759	+
100155504	coding	51861302-51873780	+
Coding: 1259 bp
Pseudo: 0 bp
Uncharacterized: 0 bp
Cluster 37
Predicted directionality: mono:plus
Location: 14:53262243-53309822
Genes (NCBI ID)	Type	Coordinates	Strand
397412	coding	53282553-53283313	-
100125552	coding	53287559-53307835	-
Coding: 6153 bp
Pseudo: 0 bp
Uncharacterized: 0 bp
Cluster 38
Predicted directionality: mono:plus
Location: 14:53794051-53809985
Genes (NCBI ID)	Type	Coordinates	Strand
100151900	coding	53799723-53817787	+
Coding: 135 bp
Pseudo: 0 bp
Uncharacterized: 0 bp
Cluster 39
Predicted directionality: mono:minus
Location: 14:77960011-78006919
Genes (NCBI ID)	Type	Coordinates	Strand
100157127	coding	77943037-78000558	+
100519874	coding	78001326-78045915	+
Coding: 8325 bp
Pseudo: 0 bp
Uncharacterized: 0 bp
Cluster 40
Predicted directionality: mono:minus
Location: 14:78156040-78191960
Genes (NCBI ID)	Type	Coordinates	Strand
Coding: 0 bp
Pseudo: 0 bp
Uncharacterized: 0 bp
Cluster 41
Predicted directionality: mono:plus
Location: 14:86735001-86815345
Genes (NCBI ID)	Type	Coordinates	Strand
100523285	coding	86782895-86907451	-
Coding: 5388 bp
Pseudo: 0 bp
Uncharacterized: 0 bp
Cluster 42
Predicted directionality: mono:minus
Location: 14:110600397-110631023
Genes (NCBI ID)	Type	Coordinates	Strand
102166153	uncharacterized	110607590-110609934	-
102166491	uncharacterized	110629282-110774576	+
Coding: 0 bp
Pseudo: 0 bp
Uncharacterized: 1569 bp
Cluster 43
Predicted directionality: mono:minus
Location: 14:113470303-113480556
Genes (NCBI ID)	Type	Coordinates	Strand
Coding: 0 bp
Pseudo: 0 bp
Uncharacterized: 0 bp
Cluster 44
Predicted directionality: mono:minus
Location: 14:143770281-143781783
Genes (NCBI ID)	Type	Coordinates	Strand
100515802	coding	143764612-143776877	+
102160572	uncharacterized	143771995-143774513	-
Coding: 2570 bp
Pseudo: 0 bp
Uncharacterized: 2195 bp
Cluster 45
Predicted directionality: mono:minus
Location: 15:66563165-66573942
Genes (NCBI ID)	Type	Coordinates	Strand
Coding: 0 bp
Pseudo: 0 bp
Uncharacterized: 0 bp
Cluster 46
Predicted directionality: mono:minus
Location: 15:66612205-66630634
Genes (NCBI ID)	Type	Coordinates	Strand
102164301	uncharacterized	66620756-66621355	+
Coding: 0 bp
Pseudo: 0 bp
Uncharacterized: 352 bp
Cluster 47
Predicted directionality: mono:plus
Location: 15:152394339-152410942
Genes (NCBI ID)	Type	Coordinates	Strand
100623561	coding	152382997-152403288	+
Coding: 4769 bp
Pseudo: 0 bp
Uncharacterized: 0 bp
Cluster 48
Predicted directionality: mono:minus
Location: 15:154989002-155001986
Genes (NCBI ID)	Type	Coordinates	Strand
100512566	coding	154937057-154992983	+
100512374	coding	154997363-155003206	-
Coding: 1974 bp
Pseudo: 0 bp
Uncharacterized: 0 bp
Cluster 49
Predicted directionality: bi:minus-plus (split between 155190471 and 155190473)
Location: 15:155182508-155216021
Genes (NCBI ID)	Type	Coordinates	Strand
102161816	pseudo	155183543-155196696	+
Coding: 0 bp
Pseudo: 1986 bp
Uncharacterized: 0 bp
Cluster 50
Predicted directionality: bi:minus-plus (split between 155327401 and 155327471)
Location: 15:155316101-155336483
Genes (NCBI ID)	Type	Coordinates	Strand
100513889	coding	155310999-155322351	+
102161081	coding	155326389-155328797	-
100513693	coding	155329218-155334243	-
102160917	uncharacterized	155335533-155378251	-
Coding: 3238 bp
Pseudo: 0 bp
Uncharacterized: 402 bp
Cluster 51
Predicted directionality: mono:minus
Location: 15:155358072-155387368
Genes (NCBI ID)	Type	Coordinates	Strand
102160917	uncharacterized	155335533-155378251	-
100513501	coding	155380870-155386175	+
102160834	uncharacterized	155386805-155418867	-
Coding: 2076 bp
Pseudo: 0 bp
Uncharacterized: 622 bp
Cluster 52
Predicted directionality: mono:minus
Location: 15:155436032-155479991
Genes (NCBI ID)	Type	Coordinates	Strand
102160746	uncharacterized	155439596-155456927	-
100514433	coding	155456953-155464476	+
Coding: 2417 bp
Pseudo: 0 bp
Uncharacterized: 595 bp
Cluster 53
Predicted directionality: bi:plus-minus (split between 155517311 and 155517358)
Location: 15:155501135-155523651
Genes (NCBI ID)	Type	Coordinates	Strand
102160546	uncharacterized	155500871-155502063	+
100514077	pseudo	155503353-155521658	+
Coding: 0 bp
Pseudo: 2877 bp
Uncharacterized: 402 bp
Cluster 54
Predicted directionality: bi:minus-plus (split between 34452532 and 34452543)
Location: 17:34447308-34458474
Genes (NCBI ID)	Type	Coordinates	Strand
100514928	coding	34440427-34448792	+
100515106	coding	34450377-34485123	-
Coding: 4371 bp
Pseudo: 0 bp
Uncharacterized: 0 bp
Cluster 55
Predicted directionality: mono:minus
Location: 17:45708179-45730192
Genes (NCBI ID)	Type	Coordinates	Strand
100153296	coding	45641178-45717898	-
100512993	uncharacterized	45720370-45746165	+
100736939	pseudo	45727439-45760345	-
Coding: 1647 bp
Pseudo: 493 bp
Uncharacterized: 1950 bp
Cluster 56
Predicted directionality: mono:plus
Location: 17:54635218-54645687
Genes (NCBI ID)	Type	Coordinates	Strand
100520702	pseudo	54635743-54687372	+
Coding: 0 bp
Pseudo: 168 bp
Uncharacterized: 0 bp
Cluster 57
Predicted directionality: bi:minus-plus (split between 299920 and 300084)
Location: 18:292066-311028
Genes (NCBI ID)	Type	Coordinates	Strand
102157588	uncharacterized	294782-296266	-
102158041	coding	308636-312020	-
Coding: 1348 bp
Pseudo: 0 bp
Uncharacterized: 1118 bp
Cluster 58
Predicted directionality: mono:plus
Location: 18:312024-394950
Genes (NCBI ID)	Type	Coordinates	Strand
102158555	uncharacterized	312229-332426	+
100737175	coding	332754-362690	-
102158270	uncharacterized	364941-391885	+
Coding: 1898 bp
Pseudo: 0 bp
Uncharacterized: 2496 bp
Cluster 59
Predicted directionality: mono:plus
Location: 18:21706005-21721676
Genes (NCBI ID)	Type	Coordinates	Strand
100522471	coding	21705362-21711718	+
Coding: 3851 bp
Pseudo: 0 bp
Uncharacterized: 0 bp
Cluster 60
Predicted directionality: mono:plus
Location: 2:7353039-7363999
Genes (NCBI ID)	Type	Coordinates	Strand
100737238	coding	7355037-7372965	+
Coding: 1630 bp
Pseudo: 0 bp
Uncharacterized: 0 bp
Cluster 61
Predicted directionality: mono:minus
Location: 2:18197015-18257189
Genes (NCBI ID)	Type	Coordinates	Strand
102165455	uncharacterized	18251672-18254125	+
Coding: 0 bp
Pseudo: 0 bp
Uncharacterized: 1614 bp
Cluster 62
Predicted directionality: mono:plus
Location: 2:29241047-29260018
Genes (NCBI ID)	Type	Coordinates	Strand
100512646	coding	29198374-29242805	-
102167296	uncharacterized	29242379-29280930	+
Coding: 556 bp
Pseudo: 0 bp
Uncharacterized: 171 bp
Cluster 63
Predicted directionality: mono:plus
Location: 2:29463123-29491776
Genes (NCBI ID)	Type	Coordinates	Strand
102157881	uncharacterized	29462141-29464196	+
102167840	uncharacterized	29473094-29478880	+
Coding: 0 bp
Pseudo: 0 bp
Uncharacterized: 3711 bp
Cluster 64
Predicted directionality: bi:plus-minus (split between 60563628 and 60563629)
Location: 2:60557012-60573252
Genes (NCBI ID)	Type	Coordinates	Strand
100512765	coding	60549159-60557590	+
102160178	uncharacterized	60569642-60570862	-
100737822	coding	60571079-60622193	+
Coding: 905 bp
Pseudo: 0 bp
Uncharacterized: 412 bp
Cluster 65
Predicted directionality: mono:minus
Location: 2:65116031-65132147
Genes (NCBI ID)	Type	Coordinates	Strand
100515361	coding	65115726-65125077	-
Coding: 3817 bp
Pseudo: 0 bp
Uncharacterized: 0 bp
Cluster 66
Predicted directionality: mono:minus
Location: 2:68885036-68899980
Genes (NCBI ID)	Type	Coordinates	Strand
100738867	uncharacterized	68870611-68886416	-
100513397	uncharacterized	68885982-68889565	+
100738906	coding	68891108-68905647	-
Coding: 107 bp
Pseudo: 0 bp
Uncharacterized: 2679 bp
Cluster 67
Predicted directionality: mono:minus
Location: 2:162502006-162520559
Genes (NCBI ID)	Type	Coordinates	Strand
102161543	uncharacterized	162510465-162523515	-
Coding: 0 bp
Pseudo: 0 bp
Uncharacterized: 1606 bp
Cluster 68
Predicted directionality: mono:plus
Location: 3:8500049-8513003
Genes (NCBI ID)	Type	Coordinates	Strand
100519188	coding	8491980-8563977	+
Coding: 3992 bp
Pseudo: 0 bp
Uncharacterized: 0 bp
Cluster 69
Predicted directionality: bi:minus-plus (split between 9907748 and 9907750)
Location: 3:9896025-9937732
Genes (NCBI ID)	Type	Coordinates	Strand
100523057	coding	9882637-9911118	+
493184	coding	9925991-9927359	-
102159569	coding	9934458-9937145	-
Coding: 5491 bp
Pseudo: 0 bp
Uncharacterized: 0 bp
Cluster 70
Predicted directionality: mono:minus
Location: 3:10575012-10593093
Genes (NCBI ID)	Type	Coordinates	Strand
100626099	coding	10576658-10592126	-
Coding: 3087 bp
Pseudo: 0 bp
Uncharacterized: 0 bp
Cluster 71
Predicted directionality: mono:minus
Location: 3:16630024-16640518
Genes (NCBI ID)	Type	Coordinates	Strand
100622993	coding	16636849-16646230	-
Coding: 2250 bp
Pseudo: 0 bp
Uncharacterized: 0 bp
Cluster 72
Predicted directionality: mono:minus
Location: 3:17910735-17922351
Genes (NCBI ID)	Type	Coordinates	Strand
Coding: 0 bp
Pseudo: 0 bp
Uncharacterized: 0 bp
Cluster 73
Predicted directionality: bi:minus-plus (split between 18222942 and 18222951)
Location: 3:18218654-18231689
Genes (NCBI ID)	Type	Coordinates	Strand
100515603	coding	18222936-18242523	+
Coding: 1636 bp
Pseudo: 0 bp
Uncharacterized: 0 bp
Cluster 74
Predicted directionality: mono:plus
Location: 3:18301298-18314765
Genes (NCBI ID)	Type	Coordinates	Strand
100620993	coding	18303228-18306104	-
102158302	uncharacterized	18306585-18307767	+
100621901	coding	18312086-18316046	-
Coding: 2890 bp
Pseudo: 0 bp
Uncharacterized: 704 bp
Cluster 75
Predicted directionality: mono:plus
Location: 3:29646507-29667567
Genes (NCBI ID)	Type	Coordinates	Strand
100515887	coding	29618658-29877403	+
102164141	coding	29651342-29659477	-
102164073	uncharacterized	29660784-29671251	-
Coding: 1447 bp
Pseudo: 0 bp
Uncharacterized: 79 bp
Cluster 76
Predicted directionality: mono:minus
Location: 3:48601723-48619515
Genes (NCBI ID)	Type	Coordinates	Strand
102159890	uncharacterized	48608478-48614586	+
Coding: 0 bp
Pseudo: 0 bp
Uncharacterized: 1173 bp
Cluster 77
Predicted directionality: mono:minus
Location: 3:48623005-48635497
Genes (NCBI ID)	Type	Coordinates	Strand
102159197	uncharacterized	48631213-48633028	-
Coding: 0 bp
Pseudo: 0 bp
Uncharacterized: 435 bp
Cluster 78
Predicted directionality: bi:plus-minus (split between 59512229 and 59512512)
Location: 3:59509956-59520686
Genes (NCBI ID)	Type	Coordinates	Strand
102158248	coding	59509613-59514220	+
100739697	coding	59512287-59523789	-
Coding: 3596 bp
Pseudo: 0 bp
Uncharacterized: 0 bp
Cluster 79
Predicted directionality: mono:minus
Location: 3:62054370-62066695
Genes (NCBI ID)	Type	Coordinates	Strand
100621572	coding	62059134-62062291	-
100523728	coding	62064642-62080421	+
Coding: 1895 bp
Pseudo: 0 bp
Uncharacterized: 0 bp
Cluster 80
Predicted directionality: mono:plus
Location: 3:62213323-62225658
Genes (NCBI ID)	Type	Coordinates	Strand
100621970	coding	62194914-62215389	-
100620143	coding	62217737-62220897	+
Coding: 1899 bp
Pseudo: 0 bp
Uncharacterized: 0 bp
Cluster 81
Predicted directionality: mono:plus
Location: 3:84548128-84558697
Genes (NCBI ID)	Type	Coordinates	Strand
100522250	coding	84528025-84574399	+
Coding: 0 bp
Pseudo: 0 bp
Uncharacterized: 0 bp
Cluster 82
Predicted directionality: mono:minus
Location: 4:2447075-2481569
Genes (NCBI ID)	Type	Coordinates	Strand
Coding: 0 bp
Pseudo: 0 bp
Uncharacterized: 0 bp
Cluster 83
Predicted directionality: mono:plus
Location: 4:6087001-6124008
Genes (NCBI ID)	Type	Coordinates	Strand
102167063	uncharacterized	6091770-6093889	+
Coding: 0 bp
Pseudo: 0 bp
Uncharacterized: 2002 bp
Cluster 84
Predicted directionality: mono:minus
Location: 5:507397-519938
Genes (NCBI ID)	Type	Coordinates	Strand
100520905	coding	508148-520902	-
Coding: 7436 bp
Pseudo: 0 bp
Uncharacterized: 0 bp
Cluster 85
Predicted directionality: mono:minus
Location: 5:1502576-1515994
Genes (NCBI ID)	Type	Coordinates	Strand
100736589	coding	1464181-1506056	+
100519837	coding	1512765-1526934	-
Coding: 3963 bp
Pseudo: 0 bp
Uncharacterized: 0 bp
Cluster 86
Predicted directionality: mono:plus
Location: 5:7838070-7855898
Genes (NCBI ID)	Type	Coordinates	Strand
Coding: 0 bp
Pseudo: 0 bp
Uncharacterized: 0 bp
Cluster 87
Predicted directionality: mono:plus
Location: 5:7989059-8074915
Genes (NCBI ID)	Type	Coordinates	Strand
100511563	coding	7966794-8015087	+
102158923	uncharacterized	8018846-8021363	-
102159007	uncharacterized	8027572-8030723	+
100240722	coding	8074091-8104464	-
Coding: 5588 bp
Pseudo: 0 bp
Uncharacterized: 2061 bp
Cluster 88
Predicted directionality: bi:minus-plus (split between 13509951 and 13509990)
Location: 5:13498049-13518977
Genes (NCBI ID)	Type	Coordinates	Strand
100521450	coding	13442394-13589254	-
Coding: 518 bp
Pseudo: 0 bp
Uncharacterized: 0 bp
Cluster 89
Predicted directionality: mono:plus
Location: 5:17573865-17587930
Genes (NCBI ID)	Type	Coordinates	Strand
100521009	coding	17478545-17580590	+
100522189	coding	17560130-17767922	+
Coding: 4788 bp
Pseudo: 0 bp
Uncharacterized: 0 bp
Cluster 90
Predicted directionality: mono:minus
Location: 5:20290516-20300873
Genes (NCBI ID)	Type	Coordinates	Strand
100519426	coding	20290449-20329038	-
Coding: 8428 bp
Pseudo: 0 bp
Uncharacterized: 0 bp
Cluster 91
Predicted directionality: bi:minus-plus (split between 69093345 and 69093351)
Location: 5:69055308-69131651
Genes (NCBI ID)	Type	Coordinates	Strand
100526051	coding	68944977-69068514	-
102161833	uncharacterized	69072497-69097064	-
102162426	uncharacterized	69119890-69123328	+
Coding: 470 bp
Pseudo: 0 bp
Uncharacterized: 9349 bp
Cluster 92
Predicted directionality: mono:plus
Location: 5:72106503-72116942
Genes (NCBI ID)	Type	Coordinates	Strand
100517587	coding	72052627-72116340	+
Coding: 5802 bp
Pseudo: 0 bp
Uncharacterized: 0 bp
Cluster 93
Predicted directionality: mono:plus
Location: 6:2775363-2795020
Genes (NCBI ID)	Type	Coordinates	Strand
100511815	coding	2741136-2787175	+
Coding: 1584 bp
Pseudo: 0 bp
Uncharacterized: 0 bp
Cluster 94
Predicted directionality: mono:minus
Location: 6:13926362-13953330
Genes (NCBI ID)	Type	Coordinates	Strand
100127479	coding	13904071-13933267	+
102165469	uncharacterized	13934862-13956448	-
Coding: 933 bp
Pseudo: 0 bp
Uncharacterized: 2965 bp
Cluster 95
Predicted directionality: mono:minus
Location: 6:14281123-14293323
Genes (NCBI ID)	Type	Coordinates	Strand
100738347	coding	14277062-14281981	+
102158669	pseudo	14288506-14295081	-
Coding: 859 bp
Pseudo: 2479 bp
Uncharacterized: 0 bp
Cluster 96
Predicted directionality: mono:plus
Location: 6:39872018-39886721
Genes (NCBI ID)	Type	Coordinates	Strand
102161835	coding	39871734-39924851	+
Coding: 1924 bp
Pseudo: 0 bp
Uncharacterized: 0 bp
Cluster 97
Predicted directionality: mono:minus
Location: 6:39928025-39941134
Genes (NCBI ID)	Type	Coordinates	Strand
102158403	uncharacterized	39933311-39938769	-
Coding: 0 bp
Pseudo: 0 bp
Uncharacterized: 1212 bp
Cluster 98
Predicted directionality: bi:minus-plus (split between 40591362 and 40591363)
Location: 6:40584039-40602012
Genes (NCBI ID)	Type	Coordinates	Strand
102166468	uncharacterized	40586532-40590745	-
100627119	coding	40591003-40601346	+
Coding: 1349 bp
Pseudo: 0 bp
Uncharacterized: 683 bp
Cluster 99
Predicted directionality: mono:plus
Location: 6:42121109-42151768
Genes (NCBI ID)	Type	Coordinates	Strand
100739425	coding	42048947-42188810	-
102163785	uncharacterized	42116863-42122803	-
102163611	uncharacterized	42122179-42144256	+
Coding: 0 bp
Pseudo: 0 bp
Uncharacterized: 1138 bp
Cluster 100
Predicted directionality: mono:minus
Location: 6:42190059-42218384
Genes (NCBI ID)	Type	Coordinates	Strand
Coding: 0 bp
Pseudo: 0 bp
Uncharacterized: 0 bp
Cluster 101
Predicted directionality: mono:minus
Location: 6:44418211-44434558
Genes (NCBI ID)	Type	Coordinates	Strand
100625431	coding	44413581-44420673	-
100626438	coding	44422847-44433851	-
Coding: 5513 bp
Pseudo: 0 bp
Uncharacterized: 0 bp
Cluster 102
Predicted directionality: bi:minus-plus (split between 45605912 and 45606002)
Location: 6:45595015-45610428
Genes (NCBI ID)	Type	Coordinates	Strand
100516083	coding	45597134-45603298	+
100515208	coding	45607864-45618431	+
Coding: 2577 bp
Pseudo: 0 bp
Uncharacterized: 0 bp
Cluster 103
Predicted directionality: mono:minus
Location: 6:51872234-51906512
Genes (NCBI ID)	Type	Coordinates	Strand
100191062	coding	51877028-51887546	-
Coding: 2292 bp
Pseudo: 0 bp
Uncharacterized: 0 bp
Cluster 104
Predicted directionality: mono:minus
Location: 6:57356469-57370727
Genes (NCBI ID)	Type	Coordinates	Strand
102158443	coding	57292730-57378717	-
102159974	coding	57351997-57364765	+
Coding: 2393 bp
Pseudo: 0 bp
Uncharacterized: 0 bp
Cluster 105
Predicted directionality: mono:minus
Location: 6:57442034-57453795
Genes (NCBI ID)	Type	Coordinates	Strand
102158116	uncharacterized	57440001-57443449	+
102157992	coding	57452992-57466676	-
Coding: 64 bp
Pseudo: 0 bp
Uncharacterized: 545 bp
Cluster 106
Predicted directionality: mono:minus
Location: 6:57583186-57593823
Genes (NCBI ID)	Type	Coordinates	Strand
100517831	coding	57588745-57606704	-
100518021	uncharacterized	57588745-57593078	-
Coding: 5 bp
Pseudo: 0 bp
Uncharacterized: 4334 bp
Cluster 107
Predicted directionality: mono:minus
Location: 6:88308282-88326845
Genes (NCBI ID)	Type	Coordinates	Strand
100514848	coding	88152879-88403059	+
Coding: 1968 bp
Pseudo: 0 bp
Uncharacterized: 0 bp
Cluster 108
Predicted directionality: mono:minus
Location: 6:90920070-90932178
Genes (NCBI ID)	Type	Coordinates	Strand
Coding: 0 bp
Pseudo: 0 bp
Uncharacterized: 0 bp
Cluster 109
Predicted directionality: bi:minus-plus (split between 91029597 and 91029597)
Location: 6:90940240-91068884
Genes (NCBI ID)	Type	Coordinates	Strand
100170389	coding	90963865-90963936	+
102157620	uncharacterized	91028812-91064155	+
Coding: 72 bp
Pseudo: 0 bp
Uncharacterized: 1216 bp
Cluster 110
Predicted directionality: mono:plus
Location: 6:93638242-93649686
Genes (NCBI ID)	Type	Coordinates	Strand
Coding: 0 bp
Pseudo: 0 bp
Uncharacterized: 0 bp
Cluster 111
Predicted directionality: bi:plus-minus (split between 4671694 and 4671707)
Location: 7:4668597-4679054
Genes (NCBI ID)	Type	Coordinates	Strand
100152689	coding	4675472-4698116	-
Coding: 2471 bp
Pseudo: 0 bp
Uncharacterized: 0 bp
Cluster 112
Predicted directionality: mono:plus
Location: 7:4878139-4893757
Genes (NCBI ID)	Type	Coordinates	Strand
100157926	coding	4858011-4882358	+
Coding: 699 bp
Pseudo: 0 bp
Uncharacterized: 0 bp
Cluster 113
Predicted directionality: mono:plus
Location: 7:24877633-24891962
Genes (NCBI ID)	Type	Coordinates	Strand
Coding: 0 bp
Pseudo: 0 bp
Uncharacterized: 0 bp
Cluster 114
Predicted directionality: mono:minus
Location: 7:31754581-31811000
Genes (NCBI ID)	Type	Coordinates	Strand
102167236	uncharacterized	31779871-31795677	+
Coding: 0 bp
Pseudo: 0 bp
Uncharacterized: 4717 bp
Cluster 115
Predicted directionality: bi:minus-plus (split between 34734300 and 34734524)
Location: 7:34667015-34778951
Genes (NCBI ID)	Type	Coordinates	Strand
397466	coding	34663313-34672854	-
102164591	uncharacterized	34681559-34683220	-
102164675	uncharacterized	34713302-34714434	-
Coding: 155 bp
Pseudo: 0 bp
Uncharacterized: 1086 bp
Cluster 116
Predicted directionality: mono:minus
Location: 7:34963469-34981776
Genes (NCBI ID)	Type	Coordinates	Strand
100157848	coding	34981570-34990089	+
Coding: 95 bp
Pseudo: 0 bp
Uncharacterized: 0 bp
Cluster 117
Predicted directionality: mono:plus
Location: 7:37478151-37493012
Genes (NCBI ID)	Type	Coordinates	Strand
100156227	coding	37451264-37487783	+
Coding: 5772 bp
Pseudo: 0 bp
Uncharacterized: 0 bp
Cluster 118
Predicted directionality: mono:plus
Location: 7:88601325-88637691
Genes (NCBI ID)	Type	Coordinates	Strand
102160566	uncharacterized	88600154-88625313	-
Coding: 0 bp
Pseudo: 0 bp
Uncharacterized: 14297 bp
Cluster 119
Predicted directionality: bi:minus-plus (split between 91485806 and 91485819)
Location: 7:91455035-91512975
Genes (NCBI ID)	Type	Coordinates	Strand
102161386	uncharacterized	91479268-91487941	-
102161550	uncharacterized	91490628-91492163	+
102161669	uncharacterized	91504860-91514594	+
Coding: 0 bp
Pseudo: 0 bp
Uncharacterized: 3943 bp
Cluster 120
Predicted directionality: bi:minus-plus (split between 92286081 and 92286082)
Location: 7:92248518-92309006
Genes (NCBI ID)	Type	Coordinates	Strand
102162680	uncharacterized	92270751-92278949	-
102162956	uncharacterized	92283631-92286182	-
102162743	uncharacterized	92285503-92300014	+
Coding: 0 bp
Pseudo: 0 bp
Uncharacterized: 7044 bp
Cluster 121
Predicted directionality: mono:minus
Location: 7:94957009-94967740
Genes (NCBI ID)	Type	Coordinates	Strand
100737620	coding	94956867-94981256	+
Coding: 0 bp
Pseudo: 0 bp
Uncharacterized: 0 bp
Cluster 122
Predicted directionality: mono:minus
Location: 7:94976054-94989981
Genes (NCBI ID)	Type	Coordinates	Strand
100737620	coding	94956867-94981256	+
102166267	uncharacterized	94980049-94987314	-
100621324	coding	94987333-94990126	+
Coding: 2665 bp
Pseudo: 0 bp
Uncharacterized: 3169 bp
Cluster 123
Predicted directionality: bi:minus-plus (split between 106163806 and 106163807)
Location: 7:106152328-106179997
Genes (NCBI ID)	Type	Coordinates	Strand
100152768	coding	106150945-106155837	-
102167901	uncharacterized	106165826-106167576	-
Coding: 3510 bp
Pseudo: 0 bp
Uncharacterized: 1491 bp
Cluster 124
Predicted directionality: bi:minus-plus (split between 116417253 and 116417287)
Location: 7:116407615-116427018
Genes (NCBI ID)	Type	Coordinates	Strand
100156917	coding	116348927-116416348	-
Coding: 797 bp
Pseudo: 0 bp
Uncharacterized: 0 bp
Cluster 125
Predicted directionality: bi:minus-plus (split between 116601311 and 116601318)
Location: 7:116559378-116635312
Genes (NCBI ID)	Type	Coordinates	Strand
100155276	coding	116612101-116765550	-
Coding: 8040 bp
Pseudo: 0 bp
Uncharacterized: 0 bp
Cluster 126
Predicted directionality: mono:minus
Location: 8:38961052-38981022
Genes (NCBI ID)	Type	Coordinates	Strand
Coding: 0 bp
Pseudo: 0 bp
Uncharacterized: 0 bp
Cluster 127
Predicted directionality: bi:minus-plus (split between 38995938 and 38996093)
Location: 8:38984107-39005007
Genes (NCBI ID)	Type	Coordinates	Strand
Coding: 0 bp
Pseudo: 0 bp
Uncharacterized: 0 bp
Cluster 128
Predicted directionality: mono:plus
Location: 8:78716984-78728983
Genes (NCBI ID)	Type	Coordinates	Strand
100513994	coding	78710193-78726673	-
Coding: 5359 bp
Pseudo: 0 bp
Uncharacterized: 0 bp
Cluster 129
Predicted directionality: mono:minus
Location: 9:742027-755242
Genes (NCBI ID)	Type	Coordinates	Strand
100518206	coding	630480-772199	+
Coding: 1537 bp
Pseudo: 0 bp
Uncharacterized: 0 bp
Cluster 130
Predicted directionality: mono:minus
Location: 9:810120-823099
Genes (NCBI ID)	Type	Coordinates	Strand
Coding: 0 bp
Pseudo: 0 bp
Uncharacterized: 0 bp
Cluster 131
Predicted directionality: mono:plus
Location: 9:10417088-10430809
Genes (NCBI ID)	Type	Coordinates	Strand
100739223	coding	10407199-10423135	+
102157550	uncharacterized	10422061-10457194	-
Coding: 1741 bp
Pseudo: 0 bp
Uncharacterized: 934 bp
Cluster 132
Predicted directionality: mono:minus
Location: 9:10929006-10952847
Genes (NCBI ID)	Type	Coordinates	Strand
102161477	uncharacterized	10935532-10965891	-
100521738	uncharacterized	10939932-10944680	+
Coding: 0 bp
Pseudo: 0 bp
Uncharacterized: 5522 bp
Cluster 133
Predicted directionality: mono:plus
Location: 9:51534766-51548491
Genes (NCBI ID)	Type	Coordinates	Strand
100518854	coding	51452194-51547957	+
733617	coding	51546505-51557199	-
Coding: 8308 bp
Pseudo: 0 bp
Uncharacterized: 0 bp
Cluster 134
Predicted directionality: mono:minus
Location: 9:71406963-71419709
Genes (NCBI ID)	Type	Coordinates	Strand
100512551	coding	71409230-71490325	-
Coding: 2468 bp
Pseudo: 0 bp
Uncharacterized: 0 bp
Cluster 135
Predicted directionality: mono:minus
Location: X:48193492-48207578
Genes (NCBI ID)	Type	Coordinates	Strand
Coding: 0 bp
Pseudo: 0 bp
Uncharacterized: 0 bp
Cluster 136
Predicted directionality: mono:plus
Location: GL896531.2:41159-114940
Genes (NCBI ID)	Type	Coordinates	Strand
100622706	pseudo	7856-49995	-
Coding: 0 bp
Pseudo: 33 bp
Uncharacterized: 0 bp
Cluster 137
Predicted directionality: mono:minus
Location: GL895471.2:104-54912
Genes (NCBI ID)	Type	Coordinates	Strand
Coding: 0 bp
Pseudo: 0 bp
Uncharacterized: 0 bp
Cluster 138
Predicted directionality: mono:minus
Location: GL896152.2:41044-55859
Genes (NCBI ID)	Type	Coordinates	Strand
100144417	coding	34345-42226	-
100625905	coding	49622-55887	-
Coding: 2990 bp
Pseudo: 0 bp
Uncharacterized: 0 bp
Cluster 139
Predicted directionality: mono:minus
Location: JH118422.1:27-20347
Genes (NCBI ID)	Type	Coordinates	Strand
100623176	uncharacterized	10064-20641	+
Coding: 0 bp
Pseudo: 0 bp
Uncharacterized: 1422 bp
Cluster 140
Predicted directionality: mono:minus
Location: GL892447.1:1-35977
Genes (NCBI ID)	Type	Coordinates	Strand
102166232	pseudo	660-1963	+
102166031	uncharacterized	22691-23534	+
100621799	coding	33295-45304	-
Coding: 1854 bp
Pseudo: 1247 bp
Uncharacterized: 346 bp
Cluster 141
Predicted directionality: mono:plus
Location: JH118896.1:6-10946
Genes (NCBI ID)	Type	Coordinates	Strand
Coding: 0 bp
Pseudo: 0 bp
Uncharacterized: 0 bp
Cluster 142
Predicted directionality: mono:minus
Location: GL896508.1:372-13914
Genes (NCBI ID)	Type	Coordinates	Strand
396861	coding	599-1993	+
Coding: 291 bp
Pseudo: 0 bp
Uncharacterized: 0 bp
Size of all clusters: 3760624 bp
Amount of characterized exon sequence: 290693 bp
Share of characterized exon sequence: 7.72991397172384 %
Coding: 7.00354515633576 %
Pseudo: 0.726368815388085 %
Uncharacterized: 2.89845514999638 %
