# Supplementary material for: piRNAs from Pig Testis Provide Evidence for a Conserved Role of the Piwi Pathway in Post-Transcriptional Gene Regulation in Mammals
Source: PLoS One. 2015 May 7;10(5):e0124860. doi: 10.1371/journal.pone.0124860 (PMC4423968; doi:10.1371/journal.pone.0124860)
Supplement: S6 File — (XLSX) [file pone.0124860.s011.xlsx]

## Sheet: Genome_Testis
Length	5' overlaps	5' overlaps %		overlap 1-9 & 11-20, average	189058
1	120352	2.11742		standard deviation	101546
2	136302	2.39804		z-score	8.66292
3	142155	2.50101
4	171980	3.02574
5	203215	3.57528
6	187000	3.29
7	307034	5.40182
8	356020	6.26366
9	392947	6.91334
10	1068741	18.803
11	363756	6.39977
12	292605	5.14797
13	197732	3.47881
14	155558	2.73682
15	108867	1.91536
16	85761	1.50884
17	87011	1.53083
18	68264	1.20101
19	59841	1.05282
20	155706	2.73942
21	90753	1.59667
22	83208	1.46393
23	102537	1.80399
24	113172	1.9911
25	134419	2.36491
26	104858	1.84483
27	96790	1.70288
28	157368	2.76867
29	95804	1.68553
30	29514	0.519257
31	12347	0.217228
32	2026	0.0356446
33	92	0.00161861
34	68	0.00119636
35	43	0.000756524
36	22	0.000387059
37	6	0.000105561
38	20	0.000351871
39	0	0
40	0	0
Total	5683894	100

## Sheet: Genome_Ovary
Length	5' overlaps	5' overlaps %		overlap 1-9 & 11-20, average	4.84211
1	7	2.78884		standard deviation	3.40685
2	2	0.796813		z-score	28.5184
3	2	0.796813
4	5	1.99203
5	4	1.59363
6	4	1.59363
7	4	1.59363
8	6	2.39044
9	4	1.59363
10	102	40.6375
11	4	1.59363
12	9	3.58566
13	12	4.78088
14	12	4.78088
15	3	1.19522
16	2	0.796813
17	0	0
18	1	0.398406
19	2	0.796813
20	9	3.58566
21	5	1.99203
22	2	0.796813
23	6	2.39044
24	2	0.796813
25	7	2.78884
26	11	4.38247
27	2	0.796813
28	5	1.99203
29	9	3.58566
30	8	3.18725
31	0	0
32	0	0
33	0	0
34	0	0
35	0	0
36	0	0
37	0	0
38	0	0
39	0	0
40	0	0
Total	251	100

## Sheet: cDNA_Testis
Length	5' overlaps	5' overlaps %		overlap 1-9 & 11-20, average	1841
1	595	0.995266		standard deviation	691.508
2	1145	1.91526		z-score	9.06425
3	796	1.33148
4	1394	2.33177
5	1668	2.79009
6	1085	1.8149
7	1775	2.96907
8	1606	2.68638
9	2845	4.75888
10	8109	13.5641
11	3342	5.59022
12	2540	4.2487
13	1517	2.53751
14	1869	3.12631
15	2446	4.09146
16	2725	4.55815
17	1982	3.31532
18	2024	3.38558
19	1675	2.8018
20	1950	3.2618
21	1771	2.96238
22	2303	3.85227
23	2192	3.66659
24	2165	3.62143
25	1617	2.70478
26	2006	3.35547
27	1550	2.59271
28	2445	4.08979
29	493	0.824649
30	73	0.122108
31	29	0.0485088
32	12	0.0200726
33	11	0.0183999
34	3	0.00501815
35	5	0.00836358
36	16	0.0267635
37	4	0.00669087
38	0	0
39	0	0
40	0	0
Total	59783	100

## Sheet: cDNA_Ovary
Length	5' overlaps	5' overlaps %		overlap 1-9 & 11-20, average	1.94737
1	0	0		standard deviation	2.305
2	2	1.3986		z-score	32.9947
3	0	0
4	0	0
5	2	1.3986
6	3	2.0979
7	1	0.699301
8	3	2.0979
9	1	0.699301
10	78	54.5455
11	1	0.699301
12	4	2.7972
13	9	6.29371
14	6	4.1958
15	1	0.699301
16	0	0
17	0	0
18	0	0
19	1	0.699301
20	3	2.0979
21	0	0
22	1	0.699301
23	4	2.7972
24	2	1.3986
25	3	2.0979
26	8	5.59441
27	0	0
28	1	0.699301
29	3	2.0979
30	6	4.1958
31	0	0
32	0	0
33	0	0
34	0	0
35	0	0
36	0	0
37	0	0
38	0	0
39	0	0
40	0	0
Total	143	100

## Sheet: PP_Genes_Testis
Gene	Coverage	Reads/mio	PingPong
ENSSSCG00000025866	287	3637.61	6
ENSSSCG00000021922	214.733	2721.66	463.417
ENSSSCG00000002297	150.078	1902.18	3.73874
ENSSSCG00000027957	92.523	1172.69	17.2857
ENSSSCG00000007692	87	1102.69	20
ENSSSCG00000021888	72.2583	915.844	55.6278
ENSSSCG00000015524	70.1202	888.745	12.4156
ENSSSCG00000014367	55	697.103	12
ENSSSCG00000022401	51.3866	651.304	39.4717
ENSSSCG00000009912	50.6514	641.986	147.244
ENSSSCG00000009347	48.8178	618.746	141.547
ENSSSCG00000016768	48.0064	608.462	117.003
ENSSSCG00000029860	45.4571	576.15	99.4625
ENSSSCG00000021399	45.1667	572.469	52.5
ENSSSCG00000007513	44.4871	563.855	58.4761
ENSSSCG00000007513	43.4871	551.181	58.4761
ENSSSCG00000028464	41.6673	528.116	50.1432
ENSSSCG00000029417	36.6001	463.891	0.481818
ENSSSCG00000013932	34.2679	434.331	2
ENSSSCG00000025744	33.3111	422.205	6.3
ENSSSCG00000002936	30.914	391.822	53.9813
ENSSSCG00000007331	30	380.238	2
ENSSSCG00000029027	28.8254	365.35	52.0613
ENSSSCG00000023336	28.696	363.71	51.6467
ENSSSCG00000030952	27.5707	349.447	57.573
ENSSSCG00000027085	26.6165	337.354	7.49853
ENSSSCG00000006669	26.3333	333.764	39.5
ENSSSCG00000013861	25.9295	328.645	6.92857
ENSSSCG00000016778	25.2623	320.189	65.9289
ENSSSCG00000029342	25	316.865	39.5
ENSSSCG00000026938	24.1667	306.303	39.5
ENSSSCG00000001039	23.3782	296.309	45.0656
ENSSSCG00000009283	23.2247	294.364	7.78631
ENSSSCG00000002795	23.0622	292.304	72.9387
ENSSSCG00000026780	21.9339	278.003	43.6344
ENSSSCG00000013313	21.6849	274.847	45.6623
ENSSSCG00000017713	21.5181	272.733	28.7901
ENSSSCG00000022069	21.5	272.504	3
ENSSSCG00000023865	21.376	270.932	9.46806
ENSSSCG00000010489	21	266.166	6
ENSSSCG00000003667	19.7409	250.208	46.3618
ENSSSCG00000002292	19.6516	249.076	3.7381
ENSSSCG00000014388	19.4443	246.449	45.6623
ENSSSCG00000026453	17.6376	223.549	35.7855
ENSSSCG00000022645	16.6667	211.243	10.5833
ENSSSCG00000007845	15.8341	200.69	18.8349
ENSSSCG00000024115	13.9006	176.184	18.9619
ENSSSCG00000025997	13.8094	175.029	9.5783
ENSSSCG00000014084	12.5347	158.873	11.7382
ENSSSCG00000015393	12.3344	156.334	14.9908
ENSSSCG00000014215	11.9959	152.043	9.92172
ENSSSCG00000030408	11.9096	150.95	25.8248
ENSSSCG00000002494	11.3333	143.645	1.33333
ENSSSCG00000017643	11.0553	140.121	9.41952
ENSSSCG00000027711	10.8635	137.691	18.6909
ENSSSCG00000008789	8.71065	110.404	4.69617
ENSSSCG00000008789	8.71065	110.404	4.69617
ENSSSCG00000029609	8.62979	109.379	6.95232
ENSSSCG00000024245	7.78272	98.6428	6.23393
ENSSSCG00000014903	7.52822	95.4172	0.365947
ENSSSCG00000015430	7.31607	92.7282	7.39103
ENSSSCG00000028237	6.965	88.2785	12.7821
ENSSSCG00000022729	6.25961	79.338	17.4911
ENSSSCG00000007808	5.66889	71.8509	1.03704
ENSSSCG00000013884	5.48968	69.5795	4.61574
ENSSSCG00000029078	5.03426	63.8071	7.39103
ENSSSCG00000022955	4.96667	62.9505	1.45
ENSSSCG00000000747	4.90386	62.1545	8.20779
ENSSSCG00000024361	4.8485	61.4528	2.15385
ENSSSCG00000027343	4.5	57.0357	1
ENSSSCG00000017936	4.5	57.0357	1
ENSSSCG00000005383	4.35141	55.1524	4.55997
ENSSSCG00000014969	4.2801	54.2485	6.3051
ENSSSCG00000021527	4	50.6984	2
ENSSSCG00000000411	3.85374	48.8446	4
ENSSSCG00000001510	3.78476	47.9703	3.16667
ENSSSCG00000020883	3.69888	46.8817	6.16997
ENSSSCG00000023772	3.1986	40.541	0.852904
ENSSSCG00000010308	3.17979	40.3025	2.39339
ENSSSCG00000029442	3.04762	38.6273	1
ENSSSCG00000015094	2.90017	36.7585	2.26667
ENSSSCG00000025566	2.65	33.5877	4.13333
ENSSSCG00000011230	2.42644	30.7542	1.55418
ENSSSCG00000001447	2.27273	28.8059	3.27273
ENSSSCG00000001030	2.27273	28.8059	3.27273
ENSSSCG00000009513	1.85266	23.4817	0.806824
ENSSSCG00000025603	1.71429	21.7279	1
ENSSSCG00000014125	1.68517	21.3588	1.68398
ENSSSCG00000029386	1.11111	14.0829	1.11111

## Sheet: PP_Genes_Ovary
Gene	Coverage	Reads/mio	PingPong
ENSSSCG00000024477	26	3017.64	76
ENSSSCG00000023667	1.35066	156.762	0.183824
ENSSSCG00000006350	0.752677	87.3581	0.458333
ENSSSCG00000000607	0.580863	67.4167	0.0808625
ENSSSCG00000000607	0.580863	67.4167	0.0808625
ENSSSCG00000006418	0.349381	40.5503	0.0808625

## Sheet: LenDistr_Testis
Length	Reads
26 nt	84406
27 nt	112264
28 nt	167619
29 nt	428952
30 nt	771849
31 nt	431932
32 nt	106291
33 nt	30202
34 nt	20331
35 nt	11208
36 nt	8775
37 nt	6942
38 nt	6489
39 nt	4760
40 nt	4340
Total	2196360

## Sheet: LenDistr_Ovary
Length	Reads
26 nt	10665
27 nt	6275
28 nt	5336
29 nt	14658
30 nt	44978
31 nt	14543
32 nt	100846
33 nt	11371
34 nt	11482
35 nt	2063
36 nt	1931
37 nt	1635
38 nt	2329
39 nt	1395
40 nt	1411
Total	230918

## Sheet: NucComp_Testis
Nuc/Pos	1	2	3	4	5	6	7	8	9	10	11	12	13	14	15	16	17	18	19	20	21	22	23	24	25	26	27	28	29	30	31	32	33	34
A	40011	125770	113297	113953	139092	116857	108051	106107	104366	129671	112207	112050	111196	109040	108614	108127	105523	106641	107582	105474	105379	103740	102663	103510	100178	96735	87607	76626	60258	40611	22078	12278	8392	6561
T	294779	90469	91744	101452	93715	105518	106762	108310	105045	98981	104030	104341	107435	104684	104617	104334	105142	104119	106702	106214	103771	106226	100308	95072	92136	90888	79859	68665	59963	49903	31875	16528	9494	6415
G	21199	106599	99029	101211	89908	100035	97808	100388	104696	95711	105238	98678	95820	97323	95208	94425	95502	91121	88084	90808	91245	92378	100254	104346	104985	103560	96042	82857	67461	46564	24220	12704	8577	6402
C	35582	68733	87501	74955	68856	69161	78950	76766	77464	67208	70096	76502	77120	80524	83132	84685	85404	89690	89203	89075	91176	89227	88346	88643	94272	100388	92712	86660	79791	60824	37269	19880	11719	8679
Total	391571	391571	391571	391571	391571	391571	391571	391571	391571	391571	391571	391571	391571	391571	391571	391571	391571	391571	391571	391571	391571	391571	391571	391571	391571	391571	356220	314808	267473	197902	115442	61390	38182	28057
Nuc/Pos	1	2	3	4	5	6	7	8	9	10	11	12	13	14	15	16	17	18	19	20	21	22	23	24	25	26	27	28	29	30	31	32	33	34
A	10.2181	32.1193	28.934	29.1015	35.5215	29.8431	27.5942	27.0978	26.6531	33.1156	28.6556	28.6155	28.3974	27.8468	27.738	27.6136	26.9486	27.2341	27.4745	26.9361	26.9118	26.4933	26.2182	26.4345	25.5836	24.7043	24.5935	24.3406	22.5286	20.5208	19.1248	20	21.9789	23.3845
T	75.2811	23.1041	23.4297	25.909	23.9331	26.9473	27.265	27.6604	26.8266	25.2779	26.5673	26.6468	27.4369	26.7344	26.7172	26.645	26.8513	26.5901	27.2497	27.1251	26.5012	27.1282	25.6168	24.2796	23.5298	23.2111	22.4184	21.8117	22.4183	25.216	27.6113	26.923	24.8651	22.8642
G	5.41383	27.2234	25.2902	25.8474	22.9608	25.5471	24.9784	25.6372	26.7374	24.4428	26.8758	25.2005	24.4707	24.8545	24.3144	24.1144	24.3894	23.2706	22.495	23.1907	23.3023	23.5916	25.603	26.648	26.8112	26.4473	26.9614	26.3199	25.2216	23.5288	20.9802	20.6939	22.4635	22.8178
C	9.08699	17.5531	22.3461	19.1421	17.5846	17.6624	20.1624	19.6046	19.7829	17.1637	17.9012	19.5372	19.695	20.5643	21.2304	21.627	21.8106	22.9052	22.7808	22.7481	23.2847	22.7869	22.5619	22.6378	24.0753	25.6372	26.0266	27.5279	29.8314	30.7344	32.2837	32.3831	30.6925	30.9335

## Sheet: NucComp_Ovary
Nuc/Pos	1	2	3	4	5	6	7	8	9	10	11	12	13	14	15	16	17	18	19	20	21	22	23	24	25	26	27	28	29	30	31	32	33	34
A	5621	5648	5409	5638	5947	5522	5490	5318	5520	6225	5563	5810	5657	5708	5523	5557	5378	5284	5390	5503	5513	5403	5485	5492	5302	4926	4566	4026	3391	2886	2372	1957	1724	1501
T	8114	6112	5470	5449	5286	5694	5713	5722	5507	5377	5678	5512	5739	5530	5745	5852	5871	5787	5929	5741	5670	5636	5543	5283	5355	5403	4819	4198	3783	3211	2737	2216	1877	1578
G	3266	5136	5994	6176	6251	5990	5907	6290	6302	5927	6093	5877	5837	5964	5968	5825	5821	5771	5701	5841	5809	5818	5868	6037	5878	5759	5245	4747	4093	3447	2759	2408	2062	1689
C	5280	5385	5408	5018	4797	5075	5171	4951	4952	4752	4947	5082	5048	5079	5045	5047	5211	5439	5261	5196	5289	5424	5385	5469	5746	6193	5427	4815	4291	3692	3117	2602	2158	1778
Total	22281	22281	22281	22281	22281	22281	22281	22281	22281	22281	22281	22281	22281	22281	22281	22281	22281	22281	22281	22281	22281	22281	22281	22281	22281	22281	20057	17786	15558	13236	10985	9183	7821	6546
Nuc/Pos	1	2	3	4	5	6	7	8	9	10	11	12	13	14	15	16	17	18	19	20	21	22	23	24	25	26	27	28	29	30	31	32	33	34
A	25.2278	25.349	24.2763	25.3041	26.6909	24.7834	24.6398	23.8679	24.7745	27.9386	24.9675	26.076	25.3893	25.6182	24.7879	24.9405	24.1372	23.7153	24.191	24.6982	24.7431	24.2494	24.6174	24.6488	23.7961	22.1085	22.7651	22.6358	21.7959	21.8042	21.5931	21.3111	22.0432	22.93
T	36.4167	27.4314	24.5501	24.4558	23.7242	25.5554	25.6407	25.6811	24.7161	24.1327	25.4836	24.7386	25.7574	24.8194	25.7843	26.2645	26.3498	25.9728	26.6101	25.7663	25.4477	25.2951	24.8777	23.7108	24.0339	24.2494	24.0265	23.6028	24.3155	24.2596	24.9158	24.1315	23.9995	24.1063
G	14.6582	23.051	26.9018	27.7187	28.0553	26.8839	26.5114	28.2303	28.2842	26.6011	27.3462	26.3767	26.1972	26.7672	26.7852	26.1434	26.1254	25.901	25.5868	26.2152	26.0715	26.1119	26.3363	27.0948	26.3812	25.8471	26.1505	26.6895	26.308	26.0426	25.1161	26.2224	26.3649	25.802
C	23.6973	24.1686	24.2718	22.5214	21.5296	22.7773	23.2081	22.2207	22.2252	21.3276	22.2028	22.8087	22.6561	22.7952	22.6426	22.6516	23.3876	24.4109	23.612	23.3203	23.7377	24.3436	24.1686	24.5456	25.7888	27.795	27.0579	27.0719	27.5807	27.8936	28.3751	28.335	27.5924	27.1616

[truncated: 2 more sheets: NucCompRev_Testis, NucCompRev_Ovary]
